# Supplementary material for: (E)-5-(4-Meth­oxy­phen­yl)-N′-(2-oxoindolin-3-yl­idene)-1-phenyl-1H-pyrazole-3-carbohydrazide
Source: IUCrdata. 2023 May 26;8(Pt 5):x230455. doi: 10.1107/S2414314623004558 (PMC10242731; doi:10.1107/S2414314623004558)
Supplement: Supplementary file 1 [file x-08-x230455-sup1.cif]

##############################################################################
#                                                                            #
# This CIF contains the data for a data article accepted for                 #
# publication in IUCrData. It conforms to the requirements of                #
# Notes for Authors for IUCrData, and has been                               #
# peer reviewed under the auspices of IUCrData.                              #
#                                                                            #
# Full details of the Crystallographic Information File format               #
# are given in the paper "The Crystallographic Information File (CIF):       #
# a New Standard Archive File for Crystallography" by S. R. Hall, F. H.      #
# Allen and I. D. Brown [Acta Cryst. (1991), A47, 655-685].                  #
#                                                                            #
# The current version of the core CIF dictionary is obtainable from          #
# ftp://ftp.iucr.org/pub/cif_core.dic.                                       #
#                                                                            #
# Software is freely available for graphical display of the structure(s)     #
# in this CIF. For information consult the CIF software page                 #
# http://www.iucr.org/resources/cif/software.                                #
#                                                                            #
# This file may be used for bona fide research purposes within the           #
# scientific community so long as proper attribution is given to the data    # 
# article from which it was obtained.                                        #
#                                                                            #
##############################################################################
data_I
_audit_creation_method     'SHELXL-2018/1'
_journal_date_recd_electronic     2023-04-20
_journal_date_accepted     2023-05-23
_journal_name_full     'IUCrData'
_journal_year     2023
_journal_volume     8
_journal_issue      5
_journal_page_first     0
_journal_page_last     0
_journal_paper_category     HO
_journal_paper_doi     10.1107/S2414314623004558
_journal_coeditor_code     HB4430
_publ_contact_author_name     'Gamal A. El-Hiti'
_publ_contact_author_address
;
Department of Optometry, College of Applied Medical Sciences, King Saud
University, Riyadh 11433,
Saudi Arabia
;
_publ_contact_author_email     'gelhiti@ksu.edu.sa'
_publ_contact_author_fax     ?
_publ_contact_author_phone     ?
_publ_section_title
;\
(<i>E</i>)-5-(4-Methoxyphenyl)-<i>N</i>'-(2-oxoindolin-3-ylidene)-1-phenyl-\
1<i>H</i>-pyrazole-3-carbohydrazide
;
loop_
    _publ_author_name
    _publ_author_footnote
    _publ_author_address
    'Abdel-Wahab, Bakr F.' .
;
Applied Organic Chemistry Department, Chemical Industries Research Institute,
National Research Centre, Dokki, Giza 12622, Egypt
;
    'Farahat, Abdelbasset A.' .
;
Master of Pharmaceutical Sciences Program, California Northstate University,
Elk Grove, CA 95757,
USA
Department of Pharmaceutical Organic Chemistry,
Faculty of Pharmacy, Mansoura University, Mansoura 35516, Egypt
;
    'Bekheit, Mohamed S.' .
;
Department of Pesticide Chemistry, National Research Centre, Dokki, Giza 12622,
Egypt
;
    'Yousif, Emad' .
;
Department of Chemistry, College of Science, Al-Nahrain University,
Baghdad 64021,
Iraq
;
    'Kariuki, Benson M.' .
;
School of Chemistry, Cardiff University, Main Building, Park Place,
Cardiff CF10 3AT,
UK
;
    'El-Hiti, Gamal A.' .
;
Department of Optometry, College of Applied Medical Sciences,
King Saud University, Riyadh 11433,
Saudi Arabia
;
_publ_section_synopsis
;
The asymmetric unit of the title compound consists of two molecules with
slightly different conformations.
;
_chemical_name_systematic
;\
(<i>E</i>)-5-(4-Methoxyphenyl)-<i>N</i>'-(2-oxoindolin-3-ylidene)-1-phenyl-\
1<i>H</i>-pyrazole-3-carbohydrazide
;
_chemical_name_common     ?
_chemical_formula_moiety     'C25 H19 N5 O3'
_chemical_formula_sum     'C25 H19 N5 O3'
_chemical_formula_iupac     'C25 H19 N5 O3'
_chemical_formula_weight     437.45
_chemical_melting_point     ?
_space_group_crystal_system     monoclinic
_space_group_name_H-M_alt     'P 21/c'
_space_group_name_Hall     '-P 2ybc'
loop_
    _space_group_symop_operation_xyz
    'x, y, z'
    '-x, y+1/2, -z+1/2'
    '-x, -y, -z'
    'x, -y-1/2, z-1/2'
_cell_length_a     10.8353(2)
_cell_length_b     13.3587(2)
_cell_length_c     30.3697(4)
_cell_angle_alpha     90
_cell_angle_beta     91.8380(10)
_cell_angle_gamma     90
_cell_volume     4393.62(12)
_cell_formula_units_Z     8
_cell_measurement_reflns_used     14981
_cell_measurement_theta_min     4.3670
_cell_measurement_theta_max     72.8430
_cell_measurement_temperature     293(2)
_exptl_crystal_description     needle
_exptl_crystal_colour     yellow
_exptl_crystal_size_max     0.276
_exptl_crystal_size_mid     0.241
_exptl_crystal_size_min     0.128
_exptl_crystal_density_diffrn     1.323
_exptl_crystal_density_meas     ?
_exptl_crystal_density_method     ?
_exptl_crystal_F_000     1824
_exptl_absorpt_coefficient_mu     0.735
_exptl_absorpt_correction_type     gaussian
_exptl_absorpt_process_details
;
(Crysalispro; Rigaku OD, 2022)
;
_exptl_absorpt_correction_T_min     0.663
_exptl_absorpt_correction_T_max     1.000
_diffrn_ambient_temperature     293(2)
_diffrn_source     ?
_diffrn_radiation_type     CuK\a
_diffrn_radiation_wavelength     1.54184
_diffrn_measurement_device_type     'SuperNova, Dual, Cu at home/near, Atlas'
_diffrn_measurement_method     '\w scans'
_diffrn_detector_area_resol_mean     ?
_diffrn_reflns_number     33362
_diffrn_reflns_av_R_equivalents     0.0272
_diffrn_reflns_av_unetI/netI     0.0183
_diffrn_reflns_theta_min     3.615
_diffrn_reflns_theta_max     72.799
_diffrn_reflns_theta_full     67.684
_diffrn_measured_fraction_theta_max     0.983
_diffrn_measured_fraction_theta_full     1.000
_diffrn_reflns_limit_h_min     -11
_diffrn_reflns_limit_h_max     13
_diffrn_reflns_limit_k_min     -16
_diffrn_reflns_limit_k_max     16
_diffrn_reflns_limit_l_min     -37
_diffrn_reflns_limit_l_max     28
_diffrn_standards_number     0
_diffrn_standards_interval_count     0
_diffrn_standards_interval_time     0
_diffrn_standards_decay_%     0
_refine_special_details     ?
_reflns_number_total     8632
_reflns_number_gt     6902
_reflns_threshold_expression     'I > 2\s(I)'
_refine_ls_structure_factor_coef     Fsqd
_refine_ls_matrix_type     full
_refine_ls_R_factor_all     0.0517
_refine_ls_R_factor_gt     0.0415
_refine_ls_wR_factor_gt     0.1120
_refine_ls_wR_factor_ref     0.1222
_refine_ls_goodness_of_fit_ref     1.021
_refine_ls_restrained_S_all     1.021
_refine_ls_number_reflns     8632
_refine_ls_number_parameters     671
_refine_ls_number_restraints     389
_refine_ls_hydrogen_treatment     constr
_refine_ls_weighting_scheme     calc
_refine_ls_weighting_details
              'w=1/[\s^2^(Fo^2^)+(0.0662P)^2^+0.4435P] where P=(Fo^2^+2Fc^2^)/3'
_atom_sites_solution_hydrogens     geom
_atom_sites_solution_primary     dual
_atom_sites_solution_secondary     ?
_refine_ls_shift/su_max     0.001
_refine_ls_shift/su_mean     0.000
_refine_diff_density_max     0.162
_refine_diff_density_min     -0.154
_refine_ls_extinction_method     none
_refine_ls_extinction_coef     .
loop_
    _atom_type_symbol
    _atom_type_description
    _atom_type_scat_dispersion_real
    _atom_type_scat_dispersion_imag
    _atom_type_scat_source
    'C' 'C' 0.0181 0.0091
                         'International Tables Vol C Tables 4.2.6.8 and 6.1.1.4'
    'H' 'H' 0.0000 0.0000
                         'International Tables Vol C Tables 4.2.6.8 and 6.1.1.4'
    'N' 'N' 0.0311 0.0180
                         'International Tables Vol C Tables 4.2.6.8 and 6.1.1.4'
    'O' 'O' 0.0492 0.0322
                         'International Tables Vol C Tables 4.2.6.8 and 6.1.1.4'
_computing_data_collection
;
CrysAlisPro 1.171.42.54a (Rigaku OD, 2022)
;
_computing_cell_refinement
;
CrysAlisPro 1.171.42.54a (Rigaku OD, 2022)
;
_computing_data_reduction
;
CrysAlisPro 1.171.42.54a (Rigaku OD, 2022)
;
_computing_structure_solution
;
<i>SHELXT</i> (Sheldrick, 2015a)
;
_computing_structure_refinement
;
<i>SHELXL</i> (Sheldrick, 2015b)
;
_computing_molecular_graphics
;
ORTEP-3 for Windows (Farrugia, 2012), Mercury (Macrae <i>et al.</i>,
2020)
;
_computing_publication_material
;
WinGX  (Farrugia, 2012)
;
loop_
    _atom_site_type_symbol
    _atom_site_label
    _atom_site_fract_x
    _atom_site_fract_y
    _atom_site_fract_z
    _atom_site_U_iso_or_equiv
    _atom_site_adp_type
    _atom_site_calc_flag
    _atom_site_occupancy
    _atom_site_disorder_assembly
    _atom_site_disorder_group
    C C1 0.52252(15) 0.83217(11) 0.32663(5) 0.0592(3) Uani d 1 . .
    C C2 0.52711(14) 0.72003(11) 0.32210(4) 0.0537(3) Uani d 1 . .
    C C3 0.60695(14) 0.69953(11) 0.28547(5) 0.0555(3) Uani d 1 . .
    C C4 0.64382(14) 0.79218(11) 0.26934(5) 0.0572(3) Uani d 1 . .
    C C5 0.72114(16) 0.79927(13) 0.23416(6) 0.0677(4) Uani d 1 . .
    H H5 0.744764 0.861007 0.223064 0.081 Uiso calc 1 . .
    C C6 0.76180(18) 0.71073(14) 0.21621(6) 0.0742(5) Uani d 1 . .
    H H6 0.815196 0.713327 0.192862 0.089 Uiso calc 1 . .
    C C7 0.72579(18) 0.61836(14) 0.23178(6) 0.0764(5) Uani d 1 . .
    H H7 0.754893 0.560287 0.218787 0.092 Uiso calc 1 . .
    C C8 0.64635(17) 0.61160(12) 0.26675(5) 0.0669(4) Uani d 1 . .
    H H8 0.620651 0.549789 0.277148 0.080 Uiso calc 1 . .
    C C9 0.34347(14) 0.62106(11) 0.40400(5) 0.0550(3) Uani d 1 . .
    C C10 0.28695(13) 0.66435(11) 0.44319(4) 0.0540(3) Uani d 1 . .
    C C11 0.22281(14) 0.61278(12) 0.47516(5) 0.0579(3) Uani d 1 . .
    H H11 0.201499 0.545339 0.475096 0.070 Uiso calc 1 . .
    C C12 0.19783(14) 0.68269(11) 0.50672(5) 0.0568(3) Uani d 1 . .
    C C13 0.14081(14) 0.66994(11) 0.54983(4) 0.0557(3) Uani d 1 . .
    C C14 0.02927(15) 0.61940(12) 0.55308(5) 0.0627(4) Uani d 1 . .
    H H14 -0.011180 0.596060 0.527635 0.075 Uiso calc 1 . .
    C C15 -0.02234(15) 0.60332(13) 0.59332(5) 0.0642(4) Uani d 1 . .
    H H15 -0.097426 0.569987 0.594876 0.077 Uiso calc 1 . .
    C C16 0.03778(14) 0.63689(11) 0.63153(5) 0.0565(3) Uani d 1 . .
    C C17 0.14915(14) 0.68614(12) 0.62901(5) 0.0603(4) Uani d 1 . .
    H H17 0.190144 0.708292 0.654564 0.072 Uiso calc 1 . .
    C C18 0.19988(14) 0.70257(12) 0.58833(5) 0.0609(4) Uani d 1 . .
    H H18 0.274864 0.736086 0.586850 0.073 Uiso calc 1 . .
    C C19 0.0467(2) 0.63903(18) 0.71002(5) 0.0877(6) Uani d 1 . .
    H H19A 0.126011 0.606946 0.709974 0.132 Uiso calc 1 . .
    H H19B 0.001109 0.614749 0.734410 0.132 Uiso calc 1 . .
    H H19C 0.057706 0.710098 0.712737 0.132 Uiso calc 1 . .
    O O3 -0.01949(11) 0.61720(10) 0.66988(3) 0.0730(3) Uani d 1 . .
    C C20 0.24421(16) 0.86755(11) 0.51263(5) 0.0606(4) Uani d 1 . .
    C C21 0.35404(19) 0.91566(14) 0.52136(7) 0.0795(5) Uani d 1 . .
    H H21 0.428034 0.886374 0.513509 0.095 Uiso calc 1 . .
    C C22 0.3541(2) 1.00840(16) 0.54202(8) 0.0942(6) Uani d 1 . .
    H H22 0.428447 1.040920 0.548336 0.113 Uiso calc 1 . .
    C C23 0.2460(2) 1.05185(15) 0.55304(7) 0.0898(6) Uani d 1 . .
    H H23 0.246316 1.114663 0.566242 0.108 Uiso calc 1 . .
    C C24 0.1367(2) 1.00314(16) 0.54470(7) 0.0913(6) Uani d 1 . .
    H H24 0.063160 1.032631 0.552936 0.110 Uiso calc 1 . .
    C C25 0.13386(19) 0.91034(15) 0.52413(6) 0.0787(5) Uani d 1 . .
    H H25 0.059320 0.877735 0.518236 0.094 Uiso calc 1 . .
    C C26 0.54022(15) 0.33380(11) 0.32501(5) 0.0601(3) Uani d 1 . .
    C C27 0.53916(14) 0.22196(11) 0.33016(5) 0.0550(3) Uani d 1 . .
    C C28 0.46467(15) 0.20092(11) 0.36808(5) 0.0586(3) Uani d 1 . .
    C C29 0.42502(16) 0.29316(12) 0.38402(5) 0.0629(4) Uani d 1 . .
    C C30 0.35281(19) 0.29935(14) 0.42042(6) 0.0774(5) Uani d 1 . .
    H H30 0.326915 0.360849 0.431113 0.093 Uiso calc 1 . .
    C C31 0.3203(2) 0.21097(15) 0.44043(6) 0.0851(6) Uani d 1 . .
    H H31 0.271896 0.213253 0.465138 0.102 Uiso calc 1 . .
    C C32 0.3577(2) 0.11927(15) 0.42481(6) 0.0822(5) Uani d 1 . .
    H H32 0.333820 0.061035 0.438997 0.099 Uiso calc 1 . .
    C C33 0.43062(18) 0.11295(13) 0.38810(6) 0.0711(4) Uani d 1 . .
    H H33 0.455702 0.051259 0.377367 0.085 Uiso calc 1 . .
    C C34 0.71499(14) 0.12317(11) 0.24600(5) 0.0549(3) Uani d 1 . .
    C C35 0.79638(14) 0.16684(11) 0.21296(4) 0.0543(3) Uani d 1 . .
    C C36 0.87553(15) 0.11368(12) 0.18615(5) 0.0598(4) Uani d 1 . .
    H H36 0.884597 0.044595 0.184313 0.072 Uiso calc 1 . .
    C C37 0.93705(14) 0.18535(11) 0.16310(5) 0.0565(3) Uani d 1 . .
    C C38 1.0266(9) 0.1775(9) 0.1271(3) 0.0520(12) Uani d 0.66(2) A 1
    C C39 1.1282(9) 0.1166(8) 0.1344(3) 0.0658(14) Uani d 0.66(2) A 1
    H H39 1.140769 0.086717 0.161813 0.079 Uiso calc 0.66(2) A 1
    C C40 1.2120(8) 0.0992(7) 0.1015(3) 0.0681(13) Uani d 0.66(2) A 1
    H H40 1.279234 0.057051 0.106735 0.082 Uiso calc 0.66(2) A 1
    C C41 1.1947(6) 0.1448(5) 0.0612(2) 0.0566(11) Uani d 0.66(2) A 1
    C C42 1.0961(7) 0.2093(7) 0.0542(2) 0.0561(11) Uani d 0.66(2) A 1
    H H42 1.086000 0.242043 0.027293 0.067 Uiso calc 0.66(2) A 1
    C C43 1.0129(8) 0.2254(8) 0.0868(3) 0.0535(11) Uani d 0.66(2) A 1
    H H43 0.946860 0.268871 0.081729 0.064 Uiso calc 0.66(2) A 1
    C C44 1.3854(6) 0.0877(11) 0.0336(3) 0.099(2) Uani d 0.66(2) A 1
    H H44A 1.432010 0.129168 0.053915 0.148 Uiso calc 0.66(2) A 1
    H H44B 1.427862 0.082929 0.006447 0.148 Uiso calc 0.66(2) A 1
    H H44C 1.376545 0.022038 0.046014 0.148 Uiso calc 0.66(2) A 1
    O O6 1.2671(7) 0.1303(5) 0.0256(2) 0.0755(11) Uani d 0.66(2) A 1
    C C38B 1.0365(18) 0.1668(18) 0.1326(6) 0.053(2) Uani d 0.34(2) A 2
    C C39B 1.1343(16) 0.1024(14) 0.1406(5) 0.0577(18) Uani d 0.34(2) A 2
    H H39B 1.141568 0.070045 0.167671 0.069 Uiso calc 0.34(2) A 2
    C C40B 1.2218(13) 0.0848(12) 0.1093(5) 0.0607(18) Uani d 0.34(2) A 2
    H H40B 1.289063 0.043364 0.115625 0.073 Uiso calc 0.34(2) A 2
    C C41B 1.2078(11) 0.1296(9) 0.0685(4) 0.0589(18) Uani d 0.34(2) A 2
    C C42B 1.1093(14) 0.1924(12) 0.0595(5) 0.060(2) Uani d 0.34(2) A 2
    H H42B 1.099795 0.221976 0.031910 0.073 Uiso calc 0.34(2) A 2
    C C43B 1.0247(16) 0.2114(15) 0.0916(6) 0.058(2) Uani d 0.34(2) A 2
    H H43B 0.959046 0.254638 0.085587 0.069 Uiso calc 0.34(2) A 2
    C C44B 1.3891(12) 0.0531(12) 0.0426(7) 0.089(3) Uani d 0.34(2) A 2
    H H44D 1.436829 0.077974 0.067431 0.134 Uiso calc 0.34(2) A 2
    H H44E 1.439382 0.051794 0.017149 0.134 Uiso calc 0.34(2) A 2
    H H44F 1.360994 -0.013464 0.048798 0.134 Uiso calc 0.34(2) A 2
    O O6B 1.2863(12) 0.1161(11) 0.0344(4) 0.076(2) Uani d 0.34(2) A 2
    C C45 0.93673(15) 0.37295(11) 0.16561(5) 0.0583(4) Uani d 1 . .
    C C46 1.06071(18) 0.39405(15) 0.17271(6) 0.0735(4) Uani d 1 . .
    H H46 1.114035 0.345599 0.184366 0.088 Uiso calc 1 . .
    C C47 1.1044(2) 0.48796(18) 0.16229(7) 0.0912(6) Uani d 1 . .
    H H47 1.187712 0.502916 0.166652 0.109 Uiso calc 1 . .
    C C48 1.0248(2) 0.55904(16) 0.14551(8) 0.0948(7) Uani d 1 . .
    H H48 1.054419 0.622241 0.138518 0.114 Uiso calc 1 . .
    C C49 0.9022(2) 0.53768(15) 0.13898(8) 0.0929(6) Uani d 1 . .
    H H49 0.848859 0.586698 0.127869 0.111 Uiso calc 1 . .
    C C50 0.85682(18) 0.44350(13) 0.14879(6) 0.0742(5) Uani d 1 . .
    H H50 0.773622 0.428606 0.144026 0.089 Uiso calc 1 . .
    N N1 0.59191(13) 0.86917(9) 0.29427(4) 0.0644(3) Uani d 1 . .
    H H1 0.602962 0.931952 0.289518 0.077 Uiso calc 1 . .
    N N2 0.47247(12) 0.65335(9) 0.34518(4) 0.0556(3) Uani d 1 . .
    N N3 0.40306(12) 0.68823(9) 0.37855(4) 0.0567(3) Uani d 1 . .
    H H3 0.397058 0.751439 0.383414 0.068 Uiso calc 1 . .
    N N4 0.30144(12) 0.76075(10) 0.45310(4) 0.0589(3) Uani d 1 . .
    N N5 0.24509(12) 0.77127(9) 0.49202(4) 0.0581(3) Uani d 1 . .
    N N6 0.47120(14) 0.37071(10) 0.35775(5) 0.0681(4) Uani d 1 . .
    H H6A 0.457401 0.433331 0.361942 0.082 Uiso calc 1 . .
    N N7 0.59252(12) 0.15611(9) 0.30643(4) 0.0557(3) Uani d 1 . .
    N N8 0.66029(12) 0.19096(9) 0.27276(4) 0.0564(3) Uani d 1 . .
    H H8A 0.668472 0.254206 0.268439 0.068 Uiso calc 1 . .
    N N9 0.80578(12) 0.26548(9) 0.20751(4) 0.0564(3) Uani d 1 . .
    N N10 0.89251(12) 0.27560(9) 0.17665(4) 0.0564(3) Uani d 1 . .
    O O1 0.46685(13) 0.87878(8) 0.35461(4) 0.0761(3) Uani d 1 . .
    O O2 0.34031(12) 0.53157(8) 0.39661(4) 0.0713(3) Uani d 1 . .
    O O4 0.59503(12) 0.38076(8) 0.29704(4) 0.0736(3) Uani d 1 . .
    O O5 0.70216(12) 0.03351(8) 0.24977(4) 0.0735(3) Uani d 1 . .
loop_
    _atom_site_aniso_label
    _atom_site_aniso_U_11
    _atom_site_aniso_U_22
    _atom_site_aniso_U_33
    _atom_site_aniso_U_12
    _atom_site_aniso_U_13
    _atom_site_aniso_U_23
    C1 0.0688(9) 0.0552(8) 0.0545(8) -0.0004(7) 0.0176(7) -0.0021(6)
    C2 0.0599(8) 0.0551(8) 0.0468(7) 0.0024(6) 0.0134(6) 0.0011(6)
    C3 0.0604(8) 0.0578(8) 0.0491(7) 0.0024(6) 0.0144(6) 0.0021(6)
    C4 0.0612(8) 0.0583(8) 0.0528(7) -0.0007(6) 0.0140(6) -0.0007(6)
    C5 0.0739(10) 0.0675(9) 0.0632(9) -0.0056(8) 0.0256(8) 0.0027(7)
    C6 0.0785(11) 0.0798(11) 0.0663(10) 0.0018(8) 0.0332(8) 0.0023(8)
    C7 0.0900(12) 0.0688(10) 0.0724(10) 0.0117(9) 0.0342(9) -0.0025(8)
    C8 0.0804(10) 0.0588(9) 0.0632(9) 0.0068(7) 0.0265(8) 0.0026(7)
    C9 0.0601(8) 0.0550(8) 0.0506(7) 0.0054(6) 0.0152(6) 0.0013(6)
    C10 0.0600(8) 0.0565(8) 0.0465(7) 0.0052(6) 0.0149(6) 0.0011(6)
    C11 0.0662(8) 0.0589(8) 0.0495(7) -0.0014(6) 0.0149(6) 0.0010(6)
    C12 0.0606(8) 0.0626(8) 0.0480(7) 0.0008(6) 0.0144(6) 0.0032(6)
    C13 0.0621(8) 0.0609(8) 0.0450(7) -0.0003(6) 0.0141(6) 0.0021(6)
    C14 0.0693(9) 0.0733(10) 0.0459(7) -0.0107(7) 0.0078(6) -0.0003(6)
    C15 0.0634(9) 0.0755(10) 0.0543(8) -0.0149(7) 0.0112(7) 0.0013(7)
    C16 0.0650(8) 0.0597(8) 0.0460(7) -0.0032(6) 0.0169(6) 0.0005(6)
    C17 0.0667(9) 0.0688(9) 0.0459(7) -0.0077(7) 0.0083(6) -0.0030(6)
    C18 0.0574(8) 0.0728(9) 0.0532(8) -0.0082(7) 0.0121(6) 0.0008(7)
    C19 0.0961(13) 0.1231(16) 0.0450(8) -0.0197(12) 0.0185(8) -0.0056(9)
    O3 0.0809(7) 0.0924(8) 0.0469(5) -0.0197(6) 0.0211(5) -0.0014(5)
    C20 0.0778(10) 0.0571(8) 0.0480(7) 0.0049(7) 0.0183(7) 0.0017(6)
    C21 0.0833(12) 0.0680(10) 0.0885(12) -0.0030(9) 0.0238(10) -0.0084(9)
    C22 0.1095(16) 0.0710(12) 0.1028(16) -0.0114(11) 0.0159(12) -0.0112(11)
    C23 0.1319(19) 0.0631(10) 0.0750(12) 0.0113(12) 0.0143(12) -0.0078(9)
    C24 0.1104(16) 0.0816(13) 0.0831(13) 0.0319(12) 0.0216(11) -0.0075(10)
    C25 0.0813(11) 0.0792(11) 0.0764(11) 0.0142(9) 0.0147(9) -0.0068(9)
    C26 0.0657(9) 0.0563(8) 0.0591(8) 0.0036(7) 0.0163(7) 0.0006(6)
    C27 0.0606(8) 0.0555(8) 0.0497(7) 0.0027(6) 0.0153(6) 0.0009(6)
    C28 0.0672(9) 0.0594(8) 0.0503(7) 0.0046(7) 0.0167(6) -0.0010(6)
    C29 0.0697(9) 0.0633(9) 0.0567(8) 0.0074(7) 0.0176(7) -0.0012(7)
    C30 0.0917(12) 0.0751(11) 0.0672(10) 0.0139(9) 0.0314(9) -0.0039(8)
    C31 0.1029(14) 0.0889(13) 0.0661(10) 0.0103(10) 0.0427(10) 0.0021(9)
    C32 0.1050(14) 0.0753(11) 0.0687(10) 0.0029(10) 0.0392(10) 0.0087(8)
    C33 0.0886(11) 0.0635(9) 0.0629(9) 0.0047(8) 0.0290(8) 0.0023(7)
    C34 0.0640(8) 0.0540(8) 0.0476(7) -0.0008(6) 0.0162(6) 0.0017(6)
    C35 0.0627(8) 0.0551(8) 0.0461(7) -0.0029(6) 0.0160(6) -0.0005(6)
    C36 0.0701(9) 0.0557(8) 0.0549(8) 0.0015(7) 0.0214(7) 0.0000(6)
    C37 0.0616(8) 0.0604(8) 0.0483(7) -0.0016(6) 0.0151(6) -0.0018(6)
    C38 0.056(2) 0.056(3) 0.046(3) -0.0001(14) 0.0142(19) 0.0002(19)
    C39 0.073(2) 0.074(3) 0.050(2) 0.009(2) 0.0096(17) 0.0135(17)
    C40 0.0618(19) 0.078(3) 0.065(3) 0.0170(17) 0.0098(18) 0.0058(19)
    C41 0.0548(19) 0.067(2) 0.0491(18) -0.0030(16) 0.0123(14) -0.0025(15)
    C42 0.0629(19) 0.061(2) 0.0455(19) -0.0002(14) 0.0121(14) 0.0042(15)
    C43 0.057(2) 0.057(3) 0.0468(19) 0.0022(14) 0.0097(15) 0.0048(15)
    C44 0.066(2) 0.150(6) 0.081(3) 0.018(3) 0.0134(19) -0.015(4)
    O6 0.062(2) 0.107(2) 0.059(2) 0.0102(14) 0.0207(15) -0.0021(15)
    C38B 0.058(3) 0.057(4) 0.045(3) -0.003(3) 0.009(3) 0.004(3)
    C39B 0.059(3) 0.062(4) 0.053(4) 0.008(2) 0.014(3) 0.010(3)
    C40B 0.054(3) 0.068(4) 0.061(3) 0.005(3) 0.011(3) 0.004(3)
    C41B 0.054(3) 0.068(3) 0.055(3) 0.004(2) 0.017(3) -0.003(3)
    C42B 0.072(4) 0.064(4) 0.046(3) 0.001(3) 0.015(3) 0.007(3)
    C43B 0.060(3) 0.059(4) 0.055(4) 0.010(3) 0.010(3) 0.000(3)
    C44B 0.065(4) 0.113(7) 0.090(6) 0.019(4) 0.030(4) -0.017(5)
    O6B 0.063(4) 0.105(4) 0.062(4) 0.013(3) 0.026(3) -0.005(3)
    C45 0.0724(9) 0.0571(8) 0.0467(7) -0.0090(7) 0.0226(6) -0.0036(6)
    C46 0.0792(11) 0.0818(11) 0.0599(9) -0.0162(9) 0.0080(8) -0.0003(8)
    C47 0.0998(15) 0.0941(15) 0.0808(12) -0.0401(12) 0.0173(11) -0.0070(11)
    C48 0.1280(19) 0.0671(11) 0.0918(14) -0.0281(12) 0.0423(13) -0.0041(10)
    C49 0.1182(17) 0.0608(10) 0.1020(15) 0.0036(11) 0.0387(13) 0.0094(10)
    C50 0.0791(11) 0.0633(9) 0.0819(11) 0.0010(8) 0.0278(9) 0.0026(8)
    N1 0.0813(9) 0.0516(7) 0.0619(7) -0.0047(6) 0.0264(6) -0.0014(5)
    N2 0.0647(7) 0.0553(6) 0.0479(6) 0.0042(5) 0.0181(5) 0.0000(5)
    N3 0.0703(7) 0.0520(6) 0.0490(6) 0.0028(5) 0.0217(5) 0.0004(5)
    N4 0.0690(7) 0.0611(7) 0.0478(6) 0.0031(6) 0.0217(5) 0.0010(5)
    N5 0.0697(7) 0.0581(7) 0.0477(6) 0.0011(6) 0.0205(5) 0.0000(5)
    N6 0.0822(9) 0.0546(7) 0.0692(8) 0.0079(6) 0.0271(7) -0.0019(6)
    N7 0.0645(7) 0.0559(7) 0.0477(6) 0.0004(5) 0.0186(5) 0.0017(5)
    N8 0.0676(7) 0.0516(6) 0.0513(6) -0.0004(5) 0.0228(5) 0.0024(5)
    N9 0.0650(7) 0.0571(7) 0.0484(6) -0.0046(5) 0.0212(5) -0.0006(5)
    N10 0.0656(7) 0.0553(7) 0.0496(6) -0.0053(5) 0.0206(5) -0.0016(5)
    O1 0.1001(9) 0.0573(6) 0.0732(7) 0.0007(6) 0.0383(6) -0.0079(5)
    O2 0.0912(8) 0.0544(6) 0.0703(7) -0.0001(5) 0.0347(6) -0.0019(5)
    O4 0.0886(8) 0.0566(6) 0.0777(7) 0.0020(5) 0.0337(6) 0.0079(5)
    O5 0.1010(9) 0.0524(6) 0.0696(7) -0.0023(5) 0.0404(6) 0.0010(5)
_geom_special_details
;
 All esds (except the esd in the dihedral angle between two l.s. planes)
 are estimated using the full covariance matrix.  The cell esds are taken
 into account individually in the estimation of esds in distances, angles
 and torsion angles; correlations between esds in cell parameters are only
 used when they are defined by crystal symmetry.  An approximate (isotropic)
 treatment of cell esds is used for estimating esds involving l.s. planes.
;
loop_
    _geom_bond_atom_site_label_1
    _geom_bond_atom_site_label_2
    _geom_bond_site_symmetry_2
    _geom_bond_distance
    _geom_bond_publ_flag
    C1 O1 . 1.2275(18) ?
    C1 N1 . 1.3500(19) ?
    C1 C2 . 1.505(2) ?
    C2 N2 . 1.2892(18) ?
    C2 C3 . 1.4568(18) ?
    C3 C8 . 1.379(2) ?
    C3 C4 . 1.394(2) ?
    C4 C5 . 1.382(2) ?
    C4 N1 . 1.4053(19) ?
    C5 C6 . 1.380(2) ?
    C5 H5 . 0.9300 ?
    C6 C7 . 1.382(3) ?
    C6 H6 . 0.9300 ?
    C7 C8 . 1.391(2) ?
    C7 H7 . 0.9300 ?
    C8 H8 . 0.9300 ?
    C9 O2 . 1.2166(18) ?
    C9 N3 . 1.3607(18) ?
    C9 C10 . 1.4741(18) ?
    C10 N4 . 1.331(2) ?
    C10 C11 . 1.3941(19) ?
    C11 C12 . 1.371(2) ?
    C11 H11 . 0.9300 ?
    C12 N5 . 1.3698(19) ?
    C12 C13 . 1.4754(18) ?
    C13 C18 . 1.385(2) ?
    C13 C14 . 1.391(2) ?
    C14 C15 . 1.377(2) ?
    C14 H14 . 0.9300 ?
    C15 C16 . 1.387(2) ?
    C15 H15 . 0.9300 ?
    C16 O3 . 1.3627(16) ?
    C16 C17 . 1.379(2) ?
    C17 C18 . 1.3858(19) ?
    C17 H17 . 0.9300 ?
    C18 H18 . 0.9300 ?
    C19 O3 . 1.425(2) ?
    C19 H19A . 0.9600 ?
    C19 H19B . 0.9600 ?
    C19 H19C . 0.9600 ?
    C20 C21 . 1.371(3) ?
    C20 C25 . 1.380(2) ?
    C20 N5 . 1.4305(19) ?
    C21 C22 . 1.389(3) ?
    C21 H21 . 0.9300 ?
    C22 C23 . 1.359(3) ?
    C22 H22 . 0.9300 ?
    C23 C24 . 1.368(3) ?
    C23 H23 . 0.9300 ?
    C24 C25 . 1.388(3) ?
    C24 H24 . 0.9300 ?
    C25 H25 . 0.9300 ?
    C26 O4 . 1.2249(18) ?
    C26 N6 . 1.3559(19) ?
    C26 C27 . 1.502(2) ?
    C27 N7 . 1.2862(18) ?
    C27 C28 . 1.4545(19) ?
    C28 C33 . 1.379(2) ?
    C28 C29 . 1.397(2) ?
    C29 C30 . 1.377(2) ?
    C29 N6 . 1.409(2) ?
    C30 C31 . 1.378(3) ?
    C30 H30 . 0.9300 ?
    C31 C32 . 1.379(3) ?
    C31 H31 . 0.9300 ?
    C32 C33 . 1.390(2) ?
    C32 H32 . 0.9300 ?
    C33 H33 . 0.9300 ?
    C34 O5 . 1.2117(18) ?
    C34 N8 . 1.3650(18) ?
    C34 C35 . 1.4771(18) ?
    C35 N9 . 1.3323(19) ?
    C35 C36 . 1.3955(19) ?
    C36 C37 . 1.371(2) ?
    C36 H36 . 0.9300 ?
    C37 N10 . 1.3670(19) ?
    C37 C38B . 1.464(14) ?
    C37 C38 . 1.489(7) ?
    C38 C39 . 1.380(4) ?
    C38 C43 . 1.384(4) ?
    C39 C40 . 1.391(4) ?
    C39 H39 . 0.9300 ?
    C40 C41 . 1.374(4) ?
    C40 H40 . 0.9300 ?
    C41 O6 . 1.372(4) ?
    C41 C42 . 1.384(4) ?
    C42 C43 . 1.378(4) ?
    C42 H42 . 0.9300 ?
    C43 H43 . 0.9300 ?
    C44 O6 . 1.416(5) ?
    C44 H44A . 0.9600 ?
    C44 H44B . 0.9600 ?
    C44 H44C . 0.9600 ?
    C38B C39B . 1.380(7) ?
    C38B C43B . 1.382(7) ?
    C39B C40B . 1.385(6) ?
    C39B H39B . 0.9300 ?
    C40B C41B . 1.378(7) ?
    C40B H40B . 0.9300 ?
    C41B O6B . 1.373(6) ?
    C41B C42B . 1.378(7) ?
    C42B C43B . 1.384(6) ?
    C42B H42B . 0.9300 ?
    C43B H43B . 0.9300 ?
    C44B O6B . 1.412(7) ?
    C44B H44D . 0.9600 ?
    C44B H44E . 0.9600 ?
    C44B H44F . 0.9600 ?
    C45 C50 . 1.368(3) ?
    C45 C46 . 1.383(2) ?
    C45 N10 . 1.4294(18) ?
    C46 C47 . 1.381(3) ?
    C46 H46 . 0.9300 ?
    C47 C48 . 1.370(3) ?
    C47 H47 . 0.9300 ?
    C48 C49 . 1.367(3) ?
    C48 H48 . 0.9300 ?
    C49 C50 . 1.387(3) ?
    C49 H49 . 0.9300 ?
    C50 H50 . 0.9300 ?
    N1 H1 . 0.8600 ?
    N2 N3 . 1.3633(15) ?
    N3 H3 . 0.8600 ?
    N4 N5 . 1.3551(15) ?
    N6 H6A . 0.8600 ?
    N7 N8 . 1.3600(15) ?
    N8 H8A . 0.8600 ?
    N9 N10 . 1.3552(15) ?
loop_
    _geom_angle_atom_site_label_1
    _geom_angle_atom_site_label_2
    _geom_angle_atom_site_label_3
    _geom_angle_site_symmetry_1
    _geom_angle_site_symmetry_3
    _geom_angle
    _geom_angle_publ_flag
    O1 C1 N1 . . 128.01(14) ?
    O1 C1 C2 . . 125.91(13) ?
    N1 C1 C2 . . 106.09(12) ?
    N2 C2 C3 . . 125.42(13) ?
    N2 C2 C1 . . 128.38(12) ?
    C3 C2 C1 . . 106.20(12) ?
    C8 C3 C4 . . 121.01(13) ?
    C8 C3 C2 . . 132.41(14) ?
    C4 C3 C2 . . 106.58(12) ?
    C5 C4 C3 . . 121.34(14) ?
    C5 C4 N1 . . 129.02(14) ?
    C3 C4 N1 . . 109.64(12) ?
    C6 C5 C4 . . 117.12(15) ?
    C6 C5 H5 . . 121.4 ?
    C4 C5 H5 . . 121.4 ?
    C5 C6 C7 . . 122.18(15) ?
    C5 C6 H6 . . 118.9 ?
    C7 C6 H6 . . 118.9 ?
    C6 C7 C8 . . 120.49(16) ?
    C6 C7 H7 . . 119.8 ?
    C8 C7 H7 . . 119.8 ?
    C3 C8 C7 . . 117.84(15) ?
    C3 C8 H8 . . 121.1 ?
    C7 C8 H8 . . 121.1 ?
    O2 C9 N3 . . 123.67(13) ?
    O2 C9 C10 . . 121.62(13) ?
    N3 C9 C10 . . 114.64(12) ?
    N4 C10 C11 . . 112.24(12) ?
    N4 C10 C9 . . 120.88(12) ?
    C11 C10 C9 . . 126.71(14) ?
    C12 C11 C10 . . 105.32(13) ?
    C12 C11 H11 . . 127.3 ?
    C10 C11 H11 . . 127.3 ?
    N5 C12 C11 . . 106.04(12) ?
    N5 C12 C13 . . 124.09(13) ?
    C11 C12 C13 . . 129.74(14) ?
    C18 C13 C14 . . 118.16(13) ?
    C18 C13 C12 . . 121.16(13) ?
    C14 C13 C12 . . 120.57(13) ?
    C15 C14 C13 . . 121.15(14) ?
    C15 C14 H14 . . 119.4 ?
    C13 C14 H14 . . 119.4 ?
    C14 C15 C16 . . 119.92(14) ?
    C14 C15 H15 . . 120.0 ?
    C16 C15 H15 . . 120.0 ?
    O3 C16 C17 . . 124.25(14) ?
    O3 C16 C15 . . 115.98(13) ?
    C17 C16 C15 . . 119.77(13) ?
    C16 C17 C18 . . 119.86(14) ?
    C16 C17 H17 . . 120.1 ?
    C18 C17 H17 . . 120.1 ?
    C13 C18 C17 . . 121.13(14) ?
    C13 C18 H18 . . 119.4 ?
    C17 C18 H18 . . 119.4 ?
    O3 C19 H19A . . 109.5 ?
    O3 C19 H19B . . 109.5 ?
    H19A C19 H19B . . 109.5 ?
    O3 C19 H19C . . 109.5 ?
    H19A C19 H19C . . 109.5 ?
    H19B C19 H19C . . 109.5 ?
    C16 O3 C19 . . 117.47(13) ?
    C21 C20 C25 . . 120.70(16) ?
    C21 C20 N5 . . 119.22(15) ?
    C25 C20 N5 . . 120.07(16) ?
    C20 C21 C22 . . 119.56(19) ?
    C20 C21 H21 . . 120.2 ?
    C22 C21 H21 . . 120.2 ?
    C23 C22 C21 . . 120.3(2) ?
    C23 C22 H22 . . 119.8 ?
    C21 C22 H22 . . 119.8 ?
    C22 C23 C24 . . 119.96(19) ?
    C22 C23 H23 . . 120.0 ?
    C24 C23 H23 . . 120.0 ?
    C23 C24 C25 . . 121.0(2) ?
    C23 C24 H24 . . 119.5 ?
    C25 C24 H24 . . 119.5 ?
    C20 C25 C24 . . 118.5(2) ?
    C20 C25 H25 . . 120.8 ?
    C24 C25 H25 . . 120.8 ?
    O4 C26 N6 . . 127.84(15) ?
    O4 C26 C27 . . 125.95(13) ?
    N6 C26 C27 . . 106.20(12) ?
    N7 C27 C28 . . 125.61(13) ?
    N7 C27 C26 . . 128.08(13) ?
    C28 C27 C26 . . 106.31(12) ?
    C33 C28 C29 . . 120.62(14) ?
    C33 C28 C27 . . 132.60(14) ?
    C29 C28 C27 . . 106.77(13) ?
    C30 C29 C28 . . 121.35(15) ?
    C30 C29 N6 . . 129.16(15) ?
    C28 C29 N6 . . 109.49(13) ?
    C29 C30 C31 . . 117.51(16) ?
    C29 C30 H30 . . 121.2 ?
    C31 C30 H30 . . 121.2 ?
    C30 C31 C32 . . 121.83(15) ?
    C30 C31 H31 . . 119.1 ?
    C32 C31 H31 . . 119.1 ?
    C31 C32 C33 . . 120.71(17) ?
    C31 C32 H32 . . 119.6 ?
    C33 C32 H32 . . 119.6 ?
    C28 C33 C32 . . 117.98(16) ?
    C28 C33 H33 . . 121.0 ?
    C32 C33 H33 . . 121.0 ?
    O5 C34 N8 . . 123.11(13) ?
    O5 C34 C35 . . 121.83(13) ?
    N8 C34 C35 . . 115.00(12) ?
    N9 C35 C36 . . 112.34(12) ?
    N9 C35 C34 . . 121.64(12) ?
    C36 C35 C34 . . 125.93(13) ?
    C37 C36 C35 . . 105.10(13) ?
    C37 C36 H36 . . 127.5 ?
    C35 C36 H36 . . 127.5 ?
    N10 C37 C36 . . 106.26(12) ?
    N10 C37 C38B . . 127.9(10) ?
    C36 C37 C38B . . 125.7(9) ?
    N10 C37 C38 . . 121.9(5) ?
    C36 C37 C38 . . 131.6(5) ?
    C39 C38 C43 . . 118.5(4) ?
    C39 C38 C37 . . 117.3(5) ?
    C43 C38 C37 . . 124.2(5) ?
    C38 C39 C40 . . 121.3(4) ?
    C38 C39 H39 . . 119.4 ?
    C40 C39 H39 . . 119.4 ?
    C41 C40 C39 . . 119.4(4) ?
    C41 C40 H40 . . 120.3 ?
    C39 C40 H40 . . 120.3 ?
    O6 C41 C40 . . 125.1(4) ?
    O6 C41 C42 . . 115.1(4) ?
    C40 C41 C42 . . 119.8(4) ?
    C43 C42 C41 . . 120.4(4) ?
    C43 C42 H42 . . 119.8 ?
    C41 C42 H42 . . 119.8 ?
    C42 C43 C38 . . 120.6(4) ?
    C42 C43 H43 . . 119.7 ?
    C38 C43 H43 . . 119.7 ?
    O6 C44 H44A . . 109.5 ?
    O6 C44 H44B . . 109.5 ?
    H44A C44 H44B . . 109.5 ?
    O6 C44 H44C . . 109.5 ?
    H44A C44 H44C . . 109.5 ?
    H44B C44 H44C . . 109.5 ?
    C41 O6 C44 . . 117.2(4) ?
    C39B C38B C43B . . 118.4(8) ?
    C39B C38B C37 . . 124.9(10) ?
    C43B C38B C37 . . 116.6(10) ?
    C38B C39B C40B . . 121.6(8) ?
    C38B C39B H39B . . 119.2 ?
    C40B C39B H39B . . 119.2 ?
    C41B C40B C39B . . 119.0(7) ?
    C41B C40B H40B . . 120.5 ?
    C39B C40B H40B . . 120.5 ?
    O6B C41B C40B . . 124.6(7) ?
    O6B C41B C42B . . 115.1(7) ?
    C40B C41B C42B . . 120.3(7) ?
    C41B C42B C43B . . 119.9(7) ?
    C41B C42B H42B . . 120.1 ?
    C43B C42B H42B . . 120.1 ?
    C38B C43B C42B . . 120.7(8) ?
    C38B C43B H43B . . 119.6 ?
    C42B C43B H43B . . 119.6 ?
    O6B C44B H44D . . 109.5 ?
    O6B C44B H44E . . 109.5 ?
    H44D C44B H44E . . 109.5 ?
    O6B C44B H44F . . 109.5 ?
    H44D C44B H44F . . 109.5 ?
    H44E C44B H44F . . 109.5 ?
    C41B O6B C44B . . 116.7(8) ?
    C50 C45 C46 . . 121.20(16) ?
    C50 C45 N10 . . 120.11(15) ?
    C46 C45 N10 . . 118.69(15) ?
    C47 C46 C45 . . 119.2(2) ?
    C47 C46 H46 . . 120.4 ?
    C45 C46 H46 . . 120.4 ?
    C48 C47 C46 . . 119.9(2) ?
    C48 C47 H47 . . 120.0 ?
    C46 C47 H47 . . 120.0 ?
    C49 C48 C47 . . 120.41(19) ?
    C49 C48 H48 . . 119.8 ?
    C47 C48 H48 . . 119.8 ?
    C48 C49 C50 . . 120.5(2) ?
    C48 C49 H49 . . 119.7 ?
    C50 C49 H49 . . 119.7 ?
    C45 C50 C49 . . 118.73(19) ?
    C45 C50 H50 . . 120.6 ?
    C49 C50 H50 . . 120.6 ?
    C1 N1 C4 . . 111.48(12) ?
    C1 N1 H1 . . 124.3 ?
    C4 N1 H1 . . 124.3 ?
    C2 N2 N3 . . 116.22(12) ?
    C9 N3 N2 . . 118.68(12) ?
    C9 N3 H3 . . 120.7 ?
    N2 N3 H3 . . 120.7 ?
    C10 N4 N5 . . 104.15(11) ?
    N4 N5 C12 . . 112.22(12) ?
    N4 N5 C20 . . 118.97(12) ?
    C12 N5 C20 . . 128.78(11) ?
    C26 N6 C29 . . 111.22(13) ?
    C26 N6 H6A . . 124.4 ?
    C29 N6 H6A . . 124.4 ?
    C27 N7 N8 . . 116.77(12) ?
    N7 N8 C34 . . 118.41(12) ?
    N7 N8 H8A . . 120.8 ?
    C34 N8 H8A . . 120.8 ?
    C35 N9 N10 . . 104.00(11) ?
    N9 N10 C37 . . 112.30(11) ?
    N9 N10 C45 . . 119.87(11) ?
    C37 N10 C45 . . 127.42(11) ?
loop_
    _geom_hbond_atom_site_label_D
    _geom_hbond_atom_site_label_H
    _geom_hbond_atom_site_label_A
    _geom_hbond_site_symmetry_A
    _geom_hbond_distance_DH
    _geom_hbond_distance_HA
    _geom_hbond_distance_DA
    _geom_hbond_angle_DHA
    _geom_hbond_publ_flag
    N1 H1 O5 1_565 0.86 2.13 2.8594(16) 142 yes
    N3 H3 O1 . 0.86 2.07 2.7419(17) 135 yes
    N6 H6A O2 . 0.86 2.13 2.8512(17) 142 yes
    N8 H8A O4 . 0.86 2.07 2.7396(16) 134 yes
    C5 H5 O5 1_565 0.93 2.49 3.172(2) 130 yes
    C30 H30 O2 . 0.93 2.52 3.187(2) 129 yes
    C36 H36 O3 4_665 0.93 2.44 3.330(2) 159 yes
_shelx_space_group_comment
;
The symmetry employed for this shelxl refinement is uniquely defined
by the following loop, which should always be used as a source of
symmetry information in preference to the above space-group names.
They are only intended as comments.
;
_shelx_estimated_absorpt_T_min     0.823
_shelx_estimated_absorpt_T_max     0.912
_shelx_hkl_file
;
   0   0  -3 5.78843 3.69295   3
   0   0  -3 3.89963 5.70721   1
   0   0  -4 10760.1 142.192   1
   0   0  -4 11033.4 112.448   3
   0   0  -5 11.3685 9.42159   1
   0   0  -5 12.2632 6.85793   3
   0   0  -6 32423.5 238.966   3
   0   0  -6 33515.0 307.604   1
   0   0  -7 34.5605 16.3384   1
   0   0  -7 40.3494 14.1343   3
   0   0  -8 3645.55 92.8491   3
   0   0  -8 3674.87 119.214   1
   0   0  -8 3845.10 114.262   2
   0   0  -9 33.7952 15.7951   2
   0   0  -9 58.9896 22.8193   1
   0   0  -9 86.3078 18.3446   3
   0   0 -10 41173.3 348.821   3
   0   0 -10 42505.4 457.915   1
   0   0 -11-16.3757 19.7273   2
   0   0 -11 18.7131 13.6118   3
   0   0 -12 8410.43 215.113   2
   0   0 -12 7603.15 165.840   3
   0   0 -13 15.0112 14.1848   3
   0   0 -13 24.9403 21.3446   2
   0   0 -14 103.948 23.7101   3
   0   0 -14 85.0727 31.3284   2
   0   0 -15 1.61295 23.6834   2
   0   0 -16 1670.44 116.391   2
   0   0 -17 27.9932 25.0099   2
   0   0 -18 8693.87 289.023   2
   0   0 -19 16.3470 27.9668   2
   0   0 -20 118.435 46.2104   2
   0   0 -21 0.88537 30.9087   2
   0   0 -21-5.20242 15.2182  14
   0   0 -21 8.52414 15.8596  15
   0   0 -22 2018.88 161.478   2
   0   0 -22 2007.59 96.6951  14
   0   0 -22 2062.54 87.7891  15
   0   0 -23-28.7276 38.5034   2
   0   0 -23 0.62128 18.8023  14
   0   0 -23 17.9424 14.7691  15
   0   0 -24 2631.62 226.141   5
   0   0 -24 2352.29 185.543   2
   0   0 -24 2393.43 111.391  14
   0   0 -24 2688.68 104.952  15
   0   0 -25 7.76742 39.5932   5
   0   0 -25 33.8324 23.5680  14
   0   0 -25 12.7487 16.5399  15
   0   0 -26 14538.4 553.941   5
   0   0 -26 13762.6 469.620   2
   0   0 -26 13566.2 242.684  15
   0   0 -27 23.9028 21.6051  15
   0   0 -28 599.505 59.1316  21
   0   0 -28 684.311 57.7316  15
   0   0 -29-28.9057 28.8443  21
   0   0 -29 11.0923 20.1206  15
   0   0 -30 3.19299 20.9510  21
   0   0 -30 10.5223 18.0367  15
   0   0 -31 7.40922 21.9303  21
   0   0 -31 15.7472 19.9903  15
   0   0 -32 683.191 56.5165  21
   0   0 -32 713.066 54.1315  15
   0   0 -33 1.99833 17.6150  21
   0   0 -33-6.98966 16.5874  15
   0   0 -34 529.965 45.4002  21
   0   0 -34 617.618 44.4651  15
   0   0 -35-17.4608 16.0236  21
   0   0 -35-0.60061 13.3558  16
   0   0 -35-9.22187 13.5098  15
   0   0 -36 52.4942 14.3688  16
   0   0 -36 37.8501 13.0483  15
   0   0 -37 3.63663 9.01921  16
   0  -1  -1 11901.2 118.158   2
   0   1  -1 11868.2 113.435   4
   0  -1  -2 9384.44 114.674   2
   0   1  -2 9130.93 108.066   1
   0  -1  -3 1763.27 54.7618   2
   0   1  -3 1940.81 56.3586   1
   0  -1  -4 7029.04 119.706   2
   0   1  -4 7280.92 122.738   1
   0  -1  -4 7062.14 114.941   3
   0  -1  -5 33031.4 279.155   2
   0  -1  -5 33207.9 267.794   3
   0   1  -5 33226.2 288.479   1
   0  -1  -6 13336.9 180.950   3
   0  -1  -6 12886.0 188.989   2
   0   1  -6 13495.8 200.891   1
   0   1  -7 26503.7 303.971   1
   0  -1  -7 26047.0 287.227   2
   0  -1  -7 25786.1 267.646   3
   0  -1  -8 33811.5 351.286   2
   0   1  -8 32940.1 361.111   1
   0  -1  -8 33663.7 322.760   3
   0  -1  -9 28643.5 313.946   3
   0   1  -9 28920.3 359.862   1
   0  -1 -10 7358.30 185.075   2
   0   1 -10 7204.99 189.308   1
   0  -1 -10 6978.39 163.350   3
   0   1 -11 4958.99 165.775   1
   0  -1 -11 5199.29 165.012   2
   0  -1 -11 5013.51 145.706   3
   0  -1 -12 1312.45 87.0433   2
   0   1 -12 1183.84 86.3779   1
   0  -1 -12 1238.73 76.2983   3
   0   1 -13 6468.01 207.581   1
   0  -1 -13 6832.64 209.516   2
   0  -1 -13 6668.52 180.914   3
   0   1 -14 44.6984 24.1410   1
   0   1 -14 66.4279 29.6970   2
   0  -1 -14 113.097 35.8329   2
   0   1 -15 1699.55 111.788   2
   0   1 -15 1727.74 117.874   1
   0  -1 -15 1804.50 103.441   3
   0  -1 -15 1674.25 114.497   2
   0  -1 -16 6326.15 231.238   2
   0   1 -16 6246.54 222.704   2
   0  -1 -16 6141.92 194.925   3
   0   1 -17 28.5806 26.5464   2
   0  -1 -17 99.8591 28.2450   3
   0  -1 -17 26.9837 25.7560   2
   0  -1 -18 5480.89 235.827   2
   0   1 -18 5470.13 225.902   2
   0  -1 -18 5587.41 195.691   3
   0  -1 -19 2.37751 23.6532   2
   0   1 -19 66.3240 30.1429   2
   0   1 -20 1936.74 146.514   2
   0  -1 -20 1577.96 136.294   2
   0   1 -21 82.0216 33.6052   2
   0  -1 -21 130.830 49.8130   2
   0   1 -21 127.566 25.8171  15
   0  -1 -21 107.205 20.4092  15
   0   1 -21 76.9303 17.6943  14
   0  -1 -22-26.9100 46.6748   2
   0   1 -22 57.6362 34.8935   2
   0  -1 -22 14.2937 13.4910  15
   0   1 -22 18.4267 19.8279  14
   0   1 -22 7.98116 15.9163  15
   0  -1 -22 12.8639 19.8545  14
   0  -1 -23 274.093 61.5963   2
   0  -1 -23 244.610 63.0047   5
   0   1 -23 192.839 50.3141   2
   0   1 -23 246.596 38.2537  14
   0  -1 -23 297.265 36.0600  15
   0   1 -23 285.349 36.5736  15
   0  -1 -23 277.696 39.9201  14
   0   1 -24-17.8935 59.6417   5
   0  -1 -24 45.1425 42.8033   2
   0   1 -24 8.64069 20.3261  14
   0  -1 -24 7.77953 20.5492  14
   0  -1 -24 10.7569 16.4274  15
   0   1 -24 61.1564 23.3389  15
   0  -1 -25 382.203 75.4362   2
   0  -1 -25 388.121 82.3753   5
   0   1 -25 610.483 93.6881   2
   0   1 -25 640.671 117.151   5
   0   1 -25 554.580 55.2448  21
   0  -1 -25 503.872 47.3763  15
   0   1 -25 452.679 45.6113  15
   0   1 -25 406.353 49.0486  14
   0  -1 -26 405.145 104.596   5
   0  -1 -26 392.433 80.3512   2
   0   1 -26 310.160 81.2151   5
   0   1 -26 269.190 42.1097  21
   0   1 -26 242.406 37.6794  15
   0  -1 -26 231.408 34.1268  15
   0   1 -27 1314.56 84.7983  21
   0   1 -27 1297.88 78.6828  15
   0  -1 -27 1328.67 77.7832  15
   0   1 -28 370.501 47.4841  21
   0  -1 -28 385.816 43.3808  15
   0   1 -28 393.883 44.8549  15
   0   1 -29 271.405 41.7050  21
   0  -1 -29 284.457 38.5948  15
   0   1 -29 290.259 39.5067  15
   0   1 -30 22.6477 21.2285  21
   0   1 -30 58.7796 22.5869  15
   0  -1 -30 35.8199 20.2850  15
   0  -1 -31 339.578 44.3576  21
   0   1 -31 299.535 41.1665  21
   0   1 -31 383.857 42.2136  15
   0  -1 -31 327.553 39.1352  15
   0  -1 -32 1023.39 69.5273  21
   0   1 -32 949.350 64.7457  21
   0   1 -32 980.419 62.7893  15
   0  -1 -32 946.261 60.1280  15
   0   1 -33 817.279 57.9684  21
   0  -1 -33 901.499 62.7280  21
   0   1 -33 806.620 54.6942  15
   0  -1 -33 869.659 55.7383  15
   0  -1 -34 846.688 56.0612  21
   0   1 -34 780.162 52.9068  21
   0  -1 -34 775.479 49.1928  15
   0   1 -34 783.237 50.6140  15
   0   1 -35 146.131 24.0993  21
   0  -1 -35 103.027 21.2736  21
   0  -1 -35 50.7647 14.8592  15
   0   1 -35 98.4260 20.6660  16
   0   1 -35 136.556 21.1687  15
   0  -1 -35 133.396 22.1415  16
   0  -1 -36 7.89403 11.4419  21
   0  -1 -36 18.8482 10.1390  15
   0  -1 -36-11.7445 10.3568  16
   0   1 -36 29.9369 11.3104  15
   0   1 -36 11.7917 11.2355  16
   0  -1 -37 187.420 21.2771  21
   0  -1 -37 191.877 19.8740  16
   0   1 -37 177.563 18.6179  16
   0  -2   0 243417. 617.273   6
   0   2   0 240885. 709.341   4
   0  -2   0 241426. 745.595   2
   0  -2   1 8016.22 140.451   2
   0   2  -1 8201.22 130.477   4
   0  -2   1 8337.39 99.6770   6
   0  -2  -1 8203.38 137.270   2
   0   2  -2 33010.2 268.028   4
   0  -2  -2 32695.2 281.312   2
   0  -2   3 15037.7 96.7868   6
   0   2  -3 14661.7 189.329   1
   0  -2  -3 14758.9 196.985   2
   0  -2  -4 1477.51 66.2229   2
   0  -2   4 1464.34 30.3633   6
   0   2  -4 1505.72 63.0948   1
   0   2  -5 114136. 585.310   1
   0  -2  -5 117381. 607.643   2
   0  -2  -6 39.1071 20.2446   2
   0  -2  -6 39.0190 17.9951   3
   0   2  -6 37.8276 18.5789   1
   0  -2  -7 23929.6 304.899   2
   0  -2  -7 24375.5 295.947   3
   0   2  -7 23764.6 302.067   1
   0   2  -8 18668.8 281.814   1
   0  -2  -8 19153.2 274.331   3
   0  -2  -8 18641.9 283.010   2
   0   2  -9 44500.5 461.053   1
   0  -2  -9 44186.4 436.134   3
   0  -2  -9 44773.5 461.113   2
   0  -2 -10 26145.2 370.402   2
   0  -2 -10 26786.5 353.001   3
   0   2 -10 26115.8 371.307   1
   0   2 -11 22291.0 361.265   1
   0  -2 -11 22935.0 363.175   2
   0  -2 -11 22596.7 338.033   3
   0  -2 -12 211.033 42.4412   2
   0  -2 -12 236.290 38.8807   3
   0   2 -12 140.272 34.3366   1
   0  -2 -13 10324.4 248.082   3
   0  -2 -13 10522.9 269.774   2
   0   2 -13 10033.0 263.817   1
   0  -2 -14 16172.1 351.176   2
   0   2 -14 16662.9 352.309   1
   0  -2 -14 16341.0 324.920   3
   0  -2 -15 7.56285 17.8424   3
   0   2 -15 58.6385 29.9492   1
   0  -2 -15 43.6344 32.9175   2
   0  -2 -16 5027.24 212.394   2
   0  -2 -16 5099.85 193.778   3
   0   2 -16 4878.52 206.567   1
   0  -2 -17 6511.49 225.055   3
   0  -2 -17 6608.37 255.490   2
   0   2 -17 5952.98 237.612   1
   0   2 -17 6355.27 233.821   2
   0  -2 -18 13209.6 375.242   2
   0   2 -18 12941.8 349.971   2
   0  -2 -18 13384.1 331.991   3
   0   2 -18 13118.0 366.745   1
   0  -2 -19 709.031 80.9358   3
   0  -2 -19 704.153 91.3220   2
   0   2 -19 720.395 85.7518   2
   0   2 -20 11457.6 354.454   2
   0  -2 -20 11351.2 373.270   2
   0  -2 -20 11806.6 327.801   3
   0   2 -20 10638.7 217.776  14
   0  -2 -21 900.245 111.890   2
   0   2 -21 824.062 100.427   2
   0   2 -21 889.058 61.7791  21
   0   2 -21 807.972 56.3695  15
   0  -2 -21 885.920 56.5176  15
   0   2 -21 774.597 61.9297  14
   0  -2 -22 3678.85 247.460   5
   0   2 -22 3479.91 210.861   2
   0  -2 -22 3473.86 222.510   2
   0   2 -22 3697.99 126.815  21
   0   2 -22 3337.39 116.833  11
   0   2 -22 3546.41 119.262  15
   0  -2 -22 3348.12 120.620  14
   0  -2 -22 3591.67 115.356  15
   0   2 -22 3577.11 134.288  14
   0  -2 -23 74.7451 31.6621   2
   0   2 -23-21.2374 30.5907   2
   0  -2 -23 95.9853 49.1139   5
   0   2 -23 58.5055 18.5719  21
   0   2 -23 93.4248 24.5663  15
   0   2 -23 51.8063 19.4226  11
   0  -2 -23 113.735 27.6839  14
   0   2 -23 52.3919 23.3697  14
   0  -2 -23 36.5629 19.2907  15
   0   2 -24 3497.33 223.435   2
   0  -2 -24 3359.24 231.164   2
   0  -2 -24 3264.98 247.971   5
   0   2 -24 3955.47 283.587   5
   0   2 -24 3683.35 133.017  21
   0  -2 -24 3624.36 119.204  15
   0   2 -24 3524.66 124.205  15
   0   2 -24 3541.24 138.912  14
   0  -2 -25 10557.5 417.399   2
   0   2 -25 9990.37 385.136   2
   0   2 -25 10695.2 474.262   5
   0  -2 -25 10323.3 448.014   5
   0   2 -25 10821.5 230.857  21
   0   2 -25 10165.1 213.478  15
   0  -2 -25 10476.2 207.269  15
   0   2 -25 9982.91 239.378  14
   0   2 -26 448.108 52.0315  21
   0  -2 -26 523.478 49.1719  15
   0   2 -26 494.178 51.9362  15
   0   2 -27 132.996 32.9228  21
   0   2 -27 227.910 37.8030  15
   0  -2 -27 172.545 31.8636  15
   0   2 -28 1093.12 76.3413  21
   0  -2 -28 1054.40 68.4636  15
   0   2 -28 1068.54 72.9193  15
   0   2 -29 396.870 47.7063  21
   0   2 -29 438.859 47.9102  15
   0  -2 -29 450.313 45.7366  15
   0   2 -30 88.3477 29.3414  21
   0  -2 -30 74.0714 22.1226  15
   0   2 -30 53.0656 23.8691  15
   0   2 -31 2340.89 102.772  21
   0  -2 -31 2427.79 108.965  21
   0   2 -31 2476.62 103.332  15
   0  -2 -31 2338.11 96.0692  15
   0  -2 -32 35.3990 23.6578  21
   0   2 -32 12.9550 16.3290  21
   0  -2 -32 27.7290 17.4856  15
   0   2 -32 19.1534 18.2876  15
   0   2 -33 1534.41 76.3265  21
   0  -2 -33 1703.96 83.6026  21
   0  -2 -33 1642.60 72.9533  15
   0   2 -33 1596.90 76.2446  15
   0  -2 -34 667.409 50.1830  21
   0   2 -34 710.585 48.2786  15
   0  -2 -34 656.510 45.6238  16
   0  -2 -34 655.455 43.3883  15
   0   2 -34 657.925 45.9750  16
   0  -2 -35 312.478 33.1305  21
   0   2 -35 266.149 28.6927  15
   0   2 -35 268.579 27.2505  16
   0  -2 -35 289.917 28.9615  16
   0  -2 -35 271.585 26.6011  15
   0  -2 -36 40.1197 13.6855  21
   0   2 -36 33.1667 12.2895  16
   0  -2 -36 13.6175 11.5880  16
   0   2 -36 42.2224 12.6538  15
   0  -2 -37 20.1957 9.38013  21
   0  -2 -37 24.6183 9.88982  16
   0   2 -37 11.4484 6.78291  16
   0  -3   0 49.7058 21.4916   2
   0   3   0 40.0810 17.3903   4
   0   3  -1 223939. 843.019   4
   0  -3  -1 223785. 890.522   2
   0   3  -2 1144.14 61.9783   4
   0  -3  -2 1257.61 69.6126   2
   0  -3   2 1092.42 42.3040   6
   0  -3   3 8530.96 100.673   6
   0  -3  -3 8902.86 83.0548   5
   0   3  -3 8839.45 173.069   4
   0  -3  -4 1536.94 48.6776   5
   0  -3  -4 1629.14 81.7393   2
   0   3  -4 1552.98 76.8881   1
   0  -3   4 1483.59 34.9094   6
   0  -3  -5 13295.3 237.217   2
   0   3  -5 12716.2 221.582   1
   0   3  -6 8689.13 189.944   1
   0  -3  -6 8753.38 200.123   2
   0  -3  -6 9126.87 197.040   3
   0  -3  -7 1301.21 80.7279   2
   0  -3  -7 1404.79 80.6092   3
   0   3  -7 1388.10 79.7341   1
   0  -3   8 379.171 18.9886   6
   0  -3  -8 390.678 46.8285   2
   0   3  -8 426.107 47.2624   1
   0  -3  -8 443.534 47.6910   3
   0  -3  -9 18911.9 312.478   3
   0  -3  -9 18795.8 326.801   2
   0   3  -9 18037.4 311.835   1
   0  -3 -10 219.550 42.0328   2
   0  -3 -10 238.336 40.8288   3
   0   3 -10 220.563 38.1992   1
   0   3 -11 39200.6 497.531   1
   0  -3 -11 40874.5 495.648   3
   0  -3 -11 40300.9 515.141   2
   0  -3 -12 2440.84 133.800   2
   0  -3 -12 2342.48 124.006   3
   0   3 -12 2298.36 126.016   1
   0   3 -13 46.7281 30.0664   1
   0  -3 -13 28.1407 28.6252   2
   0  -3 -13 69.2538 27.6132   3
   0   3 -14 1853.56 123.060   1
   0  -3 -14 2052.59 126.962   3
   0  -3 -14 2185.45 139.190   2
   0  -3 -15 1526.94 119.389   2
   0   3 -15 1611.82 119.045   1
   0  -3 -15 1721.12 119.478   3
   0  -3 -16 4217.50 189.992   3
   0  -3 -16 4355.74 207.682   2
   0   3 -16 4190.66 198.111   1
   0   3 -17 391.502 62.6835   1
   0  -3 -17 302.646 52.4028   3
   0  -3 -17 340.992 63.0821   2
   0   3 -18 465.892 70.7573   1
   0  -3 -18 464.853 70.0848   3
   0  -3 -18 424.706 70.1620   2
   0   3 -19 966.213 99.7043   2
   0  -3 -19 906.456 96.8231   3
   0   3 -19 1041.42 106.408   1
   0  -3 -19 946.421 108.384   2
   0  -3 -20 1032.62 118.559   2
   0  -3 -20 1132.20 111.458   3
   0   3 -20 1133.30 116.034   2
   0  -3 -20 1028.65 122.531   5
   0   3 -20 1188.75 69.5900  21
   0   3 -20 1153.46 73.3987  14
   0   3 -20 1131.74 65.8622  15
   0  -3 -20 1162.94 62.7861  15
   0   3 -21 25.3042 18.2846  11
   0  -3 -21 36.7254 20.0524   3
   0  -3 -21-8.33538 24.7016   5
   0  -3 -21-51.8851 39.5635   2
   0   3 -21-30.3122 28.9162   2
   0   3 -21 8.16085 17.3801  21
   0  -3 -21 24.2137 16.3373  15
   0   3 -21 0.27125 17.0664  14
   0   3 -21-0.35684 13.6228  15
   0   3 -22 119.118 27.8786  11
   0  -3 -22 135.219 49.9359   2
   0  -3 -22 16.2652 34.2921   5
   0   3 -22 70.6212 21.2112  21
   0   3 -22 102.132 28.0907  14
   0  -3 -22 127.129 25.1654  15
   0   3 -22 65.7989 21.4834  15
   0  -3 -23 2492.81 199.347   2
   0   3 -23 2686.30 232.077   5
   0   3 -23 2224.86 175.202   2
   0  -3 -23 2068.82 191.658   5
   0   3 -23 2575.79 109.636  21
   0  -3 -23 2578.25 100.454  15
   0   3 -23 2510.94 105.511  15
   0   3 -23 2491.24 117.529  14
   0   3 -23 2637.92 108.582  11
   0  -3 -24 1981.39 86.5671  10
   0   3 -24 1957.36 201.124   5
   0  -3 -24 1806.14 175.561   2
   0   3 -24 1708.39 159.530   2
   0  -3 -24 1688.27 176.300   5
   0   3 -24 1955.17 97.0854  21
   0   3 -24 1785.26 90.7830  11
   0   3 -24 1869.61 93.2574  15
   0   3 -24 1857.31 103.919  14
   0  -3 -24 1908.07 88.4191  15
   0  -3 -25 160.635 27.6070  10
   0   3 -25 198.784 69.3032   5
   0  -3 -25 21.8720 51.9662   5
   0   3 -25-18.0595 58.4990   2
   0   3 -25 148.628 33.3155  21
   0  -3 -25 148.270 28.3952  15
   0   3 -25 135.935 31.3016  15
   0   3 -25 139.243 29.9818  11
   0  -3 -26 1467.02 74.2198  10
   0   3 -26 1338.84 83.7714  21
   0   3 -26 1445.81 80.6774  11
   0  -3 -26 1411.58 77.9615  15
   0   3 -26 1430.69 83.2720  15
   0   3 -27 2577.10 114.314  21
   0  -3 -27 2427.66 102.416  15
   0   3 -27 2622.85 111.971  15
   0   3 -27 2601.72 106.371  11
   0   3 -28 328.357 42.5398  21
   0   3 -28 323.269 43.7926  15
   0  -3 -28 296.904 38.2796  15
   0   3 -29 443.585 48.8980  21
   0  -3 -29 441.965 45.0105  15
   0   3 -29 440.541 49.6551  15
   0   3 -30 440.975 47.5330  21
   0   3 -30 490.697 49.1467  15
   0  -3 -30 382.918 42.1616  15
   0   3 -31 37.5323 20.6324  21
   0  -3 -31 51.4269 19.1335  15
   0   3 -31 40.1159 19.8119  15
   0  -3 -32 270.717 37.1434  21
   0  -3 -32 189.938 28.2487  15
   0   3 -32 229.690 33.5731  15
   0  -3 -33 2136.28 92.5630  21
   0  -3 -33 1905.43 78.2137  16
   0  -3 -33 1915.34 76.4962  15
   0   3 -33 2067.06 84.2470  15
   0  -3 -34 16.1499 16.1530  21
   0  -3 -34 6.86778 11.6288  15
   0  -3 -34 12.1980 12.0407  16
   0   3 -34-1.54092 14.8904  15
   0   3 -34 15.5678 11.1609  16
   0  -3 -35 140.117 23.2027  21
   0  -3 -35 120.485 18.9480  16
   0   3 -35 52.4711 14.7924  15
   0  -3 -35 80.0535 15.1841  15
   0   3 -35 112.589 18.7078  16
   0  -3 -36 62.4867 16.2235  21
   0   3 -36 60.4547 12.2376  16
   0  -3 -36 53.6445 12.7620  16
   0   4   0 224226. 993.385   4
   0  -4   0 229370. 1073.93   2
   0   4  -1 74.2307 7.90132   5
   0   4  -1 100.599 26.0313   4
   0  -4  -1 79.7957 26.1569   2
   0   4   1 98.9243 26.5881   4
   0  -4   1 111.681 29.6548   2
   0   4  -2 7937.68 186.848   4
   0  -4  -2 8089.25 201.603   2
   0   4  -3 557.454 51.3512   4
   0  -4  -3 618.628 58.5592   2
   0   4  -4 3153.32 121.793   4
   0  -4  -4 3376.76 135.172   2
   0   4  -5 5331.18 164.463   1
   0  -4  -5 5501.82 174.863   2
   0  -4  -5 4907.31 83.9858   5
   0   4  -6 23000.7 344.565   1
   0  -4  -6 24064.9 356.590   3
   0  -4  -6 23689.1 370.004   2
   0   4  -7 16869.2 304.593   1
   0  -4  -7 17104.4 323.892   2
   0  -4  -7 17644.1 313.470   3
   0  -4  -8 607.149 48.4587   5
   0  -4  -8 687.746 69.6375   2
   0   4  -8 660.670 63.7899   1
   0  -4  -8 709.518 66.3690   3
   0   4  -9 8069.33 224.403   1
   0  -4  -9 8098.97 228.635   3
   0  -4  -9 8360.34 239.326   2
   0  -4 -10 99.8450 32.8965   3
   0   4 -10 126.081 31.8727   1
   0  -4 -10 95.2438 38.6458   2
   0  -4 -11 5365.96 197.629   3
   0   4 -11 5160.12 192.198   1
   0  -4 -11 5202.70 200.433   2
   0   4 -12 187.595 38.6888   1
   0  -4 -12 290.343 48.6383   3
   0  -4 -12 286.314 54.5292   2
   0  -4 -13 36149.7 541.988   3
   0  -4 -13 36700.7 571.670   2
   0   4 -13 35019.8 538.066   1
   0   4 -14 2821.52 158.149   1
   0  -4 -14 2955.62 161.000   3
   0  -4 -14 2850.70 166.753   2
   0   4 -15 138.075 41.4022   1
   0  -4 -15 225.418 52.8729   2
   0  -4 -15 210.572 49.2794   5
   0  -4 -15 186.482 49.1006   3
   0   4 -16 489.828 73.6483   1
   0  -4 -16 575.078 79.2223   3
   0  -4 -16 488.480 78.2377   2
   0  -4 -16 586.883 80.8344   5
   0  -4 -17 4811.93 239.520   2
   0   4 -17 5053.75 232.230   1
   0  -4 -17 4551.56 218.935   3
   0  -4 -17 4935.92 232.069   5
   0  -4 -18 6099.05 268.468   5
   0  -4 -18 6438.27 266.427   3
   0  -4 -18 6519.20 287.133   2
   0   4 -18 6467.82 266.729   1
   0  -4 -19 916.821 105.951   3
   0   4 -19 952.016 106.661   1
   0  -4 -19 982.489 117.484   2
   0  -4 -19 843.901 105.857   5
   0   4 -19 932.695 67.2594  14
   0  -4 -19 911.817 54.9388  15
   0   4 -19 906.688 60.9367  15
   0  -4 -20 273.180 62.0367   3
   0  -4 -20 324.879 70.7965   2
   0  -4 -20 373.081 75.1011   5
   0   4 -20 279.260 36.5588  21
   0   4 -20 349.889 43.5541  14
   0   4 -20 327.496 38.2484  15
   0  -4 -20 347.964 36.0976  15
   0  -4 -21 489.757 85.8813   2
   0  -4 -21 259.512 63.6084   5
   0  -4 -21 375.237 67.1523   3
   0   4 -21 417.299 72.4020   2
   0   4 -21 480.539 47.1723  21
   0   4 -21 478.636 50.8200  14
   0  -4 -21 426.494 40.2942  15
   0   4 -21 468.577 47.4034  15
   0  -4 -22 2776.97 209.029   5
   0   4 -22 2699.51 223.689   5
   0   4 -22 2402.80 176.425   2
   0  -4 -22 2870.26 193.775   3
   0  -4 -22 2636.67 207.684   2
   0   4 -22 2677.56 111.116  21
   0  -4 -22 2739.71 101.615  15
   0   4 -22 2686.57 112.426  11
   0   4 -22 2608.31 108.307  15
   0   4 -22 2706.94 123.624  14
   0   4 -23 39.6953 18.0655  11
   0   4 -23 13.9048 32.0660   5
   0  -4 -23 89.2284 47.6142   2
   0   4 -23 52.8591 22.7551  21
   0   4 -23 85.1656 28.2505  14
   0  -4 -23 100.957 26.2643  15
   0   4 -23 61.2178 25.0284  15
   0   4 -24 2250.78 179.552   2
   0   4 -24 2186.71 211.099   5
   0  -4 -24 2419.02 204.910   2
   0   4 -24 2235.50 105.269  21
   0  -4 -24 2321.96 97.3179  15
   0   4 -24 2299.54 105.575  15
   0   4 -24 2360.81 108.161  11
   0  -4 -25 209.394 31.8534  10
   0   4 -25 197.503 35.3431  21
   0  -4 -25 177.393 30.9384  15
   0   4 -25 210.399 34.0746  11
   0   4 -25 165.899 32.4553  15
   0  -4 -26 1278.25 71.6207  10
   0   4 -26 1193.44 78.4506  21
   0  -4 -26 1208.18 72.7361  15
   0   4 -26 1262.97 79.2389  11
   0   4 -26 1182.29 78.3354  15
   0  -4 -27-2.94491 18.0367  10
   0   4 -27-29.8353 23.3921  21
   0   4 -27-53.8919 27.2180  11
   0  -4 -27-1.55836 18.7260  15
   0   4 -27 1.93078 22.9617  15
   0  -4 -28 47.1969 17.0419  10
   0   4 -28 107.274 27.0180  21
   0   4 -28 85.8806 21.3709  11
   0  -4 -28 128.056 27.9697  15
   0   4 -28 95.7356 27.5073  15
   0   4 -29 918.241 62.8819  11
   0   4 -29 1001.32 70.1825  15
   0  -4 -29 1027.29 64.4213  15
   0   4 -30 826.757 55.3902  11
   0   4 -30 848.309 62.6224  15
   0  -4 -30 802.975 55.6862  15
   0  -4 -31 1741.97 78.2346  15
   0   4 -31 1825.65 86.7218  15
   0   4 -32 8.14299 15.5676  15
   0  -4 -32 3.24184 13.1040  16
   0  -4 -32 6.10243 13.5300  15
   0  -4 -33 336.047 38.2142  21
   0   4 -33 286.689 29.5942  16
   0  -4 -33 301.031 31.1117  15
   0  -4 -33 251.150 27.7968  16
   0   4 -33 267.105 31.5175  15
   0  -4 -34 16.9855 16.8674  21
   0   4 -34 1.82435 9.68128  16
   0  -4 -34-5.13833 10.0982  15
   0   4 -34 4.07626 11.3453  15
   0  -4 -34 11.7192 10.6350  16
   0  -4 -35 5.09576 11.8304  21
   0   4 -35-2.75206 7.42384  16
   0   4 -35 12.8018 10.1137  15
   0  -4 -35 22.9121 11.1397  16
   0  -4 -36 52.1783 12.9628  21
   0  -5   0 10.1162 21.5679   2
   0   5   0 12.2313 18.9599   4
   0  -5   1 282.461 46.6764   2
   0   5   1 271.116 42.5598   4
   0  -5  -1 254.095 47.9777   2
   0   5  -1 227.740 38.9183   4
   0  -5  -2 3391.16 149.962   2
   0   5  -2 3310.38 138.145   4
   0   5  -2 3035.59 53.1034   5
   0   5   2 3325.90 141.578   4
   0  -5  -3 80.5799 28.2496   2
   0   5   3 124.971 34.4991   4
   0   5  -3 122.287 32.2764   4
   0   5  -3 64.5209 14.0694   5
   0  -5  -4 2041.28 118.852   2
   0   5  -4 1927.30 107.695   4
   0   5  -5 28476.5 427.524   1
   0  -5  -5 29040.5 421.899   3
   0  -5  -5 29520.5 456.097   2
   0  -5  -6 16645.2 348.294   2
   0  -5  -6 17176.0 334.756   3
   0   5  -6 16997.4 330.577   1
   0  -5  -7 5903.72 210.343   2
   0  -5  -7 5159.27 91.9714   5
   0   5  -7 5532.57 193.589   1
   0  -5  -7 5789.63 198.721   3
   0  -5  -8 3602.01 161.747   3
   0   5  -8 3251.05 153.488   1
   0  -5  -8 3361.69 163.202   2
   0  -5  -8 3295.75 91.6839   5
   0  -5  -9 5479.88 207.305   3
   0  -5  -9 5379.75 212.206   2
   0  -5  -9 5067.23 132.658   5
   0   5  -9 5113.03 197.674   1
   0  -5 -10 58.9067 30.0534   3
   0  -5 -10 79.9149 23.1145   5
   0  -5 -10 100.013 43.4843   2
   0   5 -10 172.350 39.8576   1
   0   5 -11 4201.03 187.839   1
   0  -5 -11 4331.84 147.929   5
   0  -5 -11 4482.67 195.777   3
   0  -5 -11 4140.52 195.063   2
   0   5 -12 5589.92 222.439   1
   0  -5 -12 6036.68 189.025   5
   0  -5 -12 6005.83 231.606   3
   0  -5 -12 5785.53 237.310   2
   0  -5 -13 1718.69 130.065   3
   0  -5 -13 1816.14 136.676   2
   0   5 -13 1702.91 126.638   1
   0  -5 -13 1740.25 109.290   5
   0  -5 -14 2823.68 169.483   3
   0  -5 -14 2824.14 175.438   2
   0  -5 -14 3028.74 151.584   5
   0   5 -14 2803.16 166.000   1
   0   5 -15 2804.18 170.641   1
   0  -5 -15 2831.37 181.291   2
   0  -5 -15 2701.52 170.803   3
   0  -5 -16 1013.55 109.519   3
   0   5 -16 1110.33 110.615   1
   0  -5 -16 1037.12 112.611   2
   0  -5 -17 107.374 37.1760   3
   0  -5 -17 69.5847 27.1095   2
   0   5 -17 93.7609 31.7639   1
   0  -5 -18-1.84104 23.0671   3
   0   5 -18 33.4526 23.3191   1
   0   5 -18 14.9480 15.7501  21
   0   5 -18 24.7795 20.2160  15
   0  -5 -18-2.13176 11.7646  15
   0   5 -18-32.7738 21.7808  14
   0  -5  19 239.512 28.4677   9
   0  -5 -19 150.588 53.7542   2
   0  -5 -19 203.745 53.5508   3
   0   5 -19 179.665 29.2100  21
   0  -5 -19 215.025 28.5981  15
   0   5 -19 152.820 30.0660  14
   0   5 -19 257.853 36.0902  15
   0  -5  20 309.828 29.4967   9
   0  -5 -20 286.925 64.4420   2
   0  -5 -20 282.805 65.8247   3
   0   5 -20 295.634 73.1960   5
   0   5 -20 246.197 36.8913  21
   0   5 -20 281.000 37.8468  15
   0  -5 -20 264.941 33.1534  15
   0   5 -20 245.348 38.8170  14
   0  -5 -21 2995.28 208.385   3
   0  -5 -21 3291.12 234.566   2
   0   5 -21 3229.01 241.088   5
   0   5 -21 3167.83 120.549  21
   0   5 -21 3097.52 123.507  11
   0   5 -21 3120.90 120.043  15
   0  -5 -21 3163.71 108.511  15
   0   5 -21 3181.60 132.083  14
   0   5 -22 611.747 107.789   5
   0   5 -22 507.768 93.4206   2
   0  -5 -22 649.466 100.657   2
   0  -5 -22 588.256 91.1965   3
   0   5 -22 615.511 55.5693  21
   0   5 -22 580.664 54.7902  15
   0  -5 -22 653.631 51.3273  15
   0   5 -22 618.812 57.6790  11
   0   5 -23 96.9915 29.8115  11
   0   5 -23 201.088 51.8708   2
   0  -5 -23 42.4112 25.9043   3
   0  -5 -23 155.522 55.5478   2
   0   5 -23 70.2664 45.7879   5
   0   5 -23 107.327 26.6552  21
   0   5 -23 88.8788 27.4878  15
   0  -5 -23 84.1749 25.1808  15
   0   5 -24 1572.70 88.6908  21
   0   5 -24 1515.03 89.9875  11
   0  -5 -24 1672.20 82.9498  15
   0   5 -24 1678.04 92.1168  15
   0   5 -25 939.884 70.7077  15
   0  -5 -25 979.815 64.3670  15
   0   5 -25 972.413 71.4153  11
   0  -5 -26 893.199 61.9871  10
   0  -5 -26 938.767 63.6666  15
   0   5 -26 1010.96 72.7225  15
   0   5 -26 949.082 70.3478  11
   0  -5 -27 36.1100 19.0393  10
   0  -5 -27 56.1454 22.9590  15
   0   5 -27 50.0887 27.0761  15
   0   5 -27 51.5642 24.8721  11
   0  -5 -28 980.926 62.1406  10
   0  -5 -28 1057.22 65.9191  15
   0   5 -28 1069.26 72.3233  15
   0   5 -28 1071.61 71.1960  11
   0  -5 -29 1055.92 61.1473  10
   0   5 -29 1059.66 70.8217  15
   0  -5 -29 992.356 61.6772  15
   0   5 -29 1001.07 66.0729  11
   0  -5 -30 1097.18 58.3760  10
   0  -5 -30 1075.22 60.1178  16
   0  -5 -30 1096.84 62.6586  15
   0   5 -30 1295.82 75.4292  15
   0   5 -30 1191.93 67.1108  11
   0   5 -31 599.844 42.2509  16
   0   5 -31 704.874 54.2311  15
   0   5 -31 711.039 48.1925  11
   0  -5 -31 673.303 45.3941  16
   0  -5 -31 727.693 49.6302  15
   0  -5 -32 158.643 22.4912  16
   0   5 -32 208.711 29.5629  15
   0  -5 -32 146.831 22.5927  15
   0   5 -32 126.874 20.4877  16
   0  -5 -33 251.521 31.9796  21
   0   5 -33 243.193 28.9007  15
   0  -5 -33 188.204 23.1788  15
   0  -5 -33 232.830 23.8974  16
   0  -5 -34 55.3120 17.5038  21
   0   5 -34 80.0587 17.5506  15
   0  -5 -34 72.4876 13.5870  15
   0  -5 -34 49.0119 11.0551  16
   0  -5 -35 19.0104 12.7186  21
   0   6   0 4800.13 185.221   4
   0  -6   0 5136.34 208.313   2
   0   6  -1 20888.9 383.897   4
   0   6   1 20724.5 387.473   4
   0  -6  -1 21855.6 429.165   2
   0  -6  -2 5808.59 194.334   3
   0  -6  -2 6068.23 226.869   2
   0   6  -2 5521.12 198.525   4
   0   6   2 5596.04 203.799   4
   0  -6  -3 3092.45 145.373   3
   0  -6  -3 3556.67 174.986   2
   0   6   3 3099.97 153.250   4
   0   6  -3 3246.87 152.161   4
   0  -6  -4 2047.40 135.304   2
   0  -6  -4 2137.29 124.446   3
   0   6   4 1912.30 125.011   4
   0   6  -4 1911.21 118.881   4
   0  -6  -5 45869.0 585.333   3
   0  -6  -5 47617.3 644.295   2
   0  -6  -6 40.8275 35.8871   3
   0   6  -6 45.2526 21.5291   5
   0  -6   6 45.0779 18.9640   3
   0  -6  -6 64.8962 36.8184   2
   0   6  -6 15.3200 28.0872   1
   0   6  -7 894.562 87.5056   1
   0  -6  -7 906.886 95.7815   2
   0  -6  -7 884.924 87.3193   3
   0   6  -7 900.286 67.0703   5
   0  -6  -8 322.246 59.6848   3
   0   6  -8 329.817 57.1302   1
   0  -6  -8 284.234 57.8132   2
   0  -6  -9 1330.78 112.625   3
   0  -6  -9 1374.50 120.102   2
   0   6  -9 1315.94 110.295   1
   0   6 -10 4805.31 211.523   1
   0  -6 -10 5230.50 233.686   2
   0  -6 -10 5165.88 222.536   3
   0  -6 -11 1241.67 113.246   3
   0  -6 -11 1245.87 117.181   2
   0   6 -11 1365.73 116.116   1
   0  -6 -12 2123.71 152.345   3
   0  -6 -12 2048.68 154.218   2
   0   6 -12 2176.45 150.289   1
   0  -6 -13 17518.0 457.074   2
   0   6 -13 16721.8 422.481   1
   0  -6 -13 17327.0 439.330   3
   0   6 -14 1848.70 145.034   1
   0  -6 -14 1873.51 154.673   2
   0  -6 -14 1686.36 143.316   3
   0  -6 -15 53.5517 42.7634   2
   0  -6 -15 85.4207 42.7237   3
   0   6 -15 51.1244 31.4397   1
   0   6 -16 2997.02 190.660   1
   0  -6 -16 2835.46 193.584   3
   0  -6 -16 2971.29 204.626   2
   0  -6  16 2856.36 88.3920   9
   0   6 -16 2872.35 106.223  15
   0   6 -17 3833.72 221.284   1
   0  -6 -17 3416.84 222.709   2
   0   6 -17 3598.51 227.235   5
   0  -6 -17 3406.73 216.761   3
   0  -6  17 3605.95 101.859   9
   0   6 -17 3519.69 113.018   8
   0   6 -17 3565.88 121.594  15
   0   6 -17 3559.58 127.009  14
   0  -6 -17 3572.45 107.659  15
   0   6 -18 2057.66 177.906   5
   0  -6 -18 2277.08 187.385   2
   0  -6 -18 2140.40 175.126   3
   0  -6  18 2306.66 82.8292   9
   0   6 -18 2077.36 87.6136   8
   0   6 -18 2295.21 100.044  15
   0   6 -18 2244.59 104.321  14
   0  -6 -18 2182.98 87.2493  15
   0  -6 -19 234.444 68.9112   3
   0  -6 -19 123.445 47.0393   2
   0   6 -19 44.7723 29.7973   5
   0  -6  19 202.864 26.8504   9
   0  -6 -19 126.824 24.1371  15
   0   6 -19 137.273 28.2402  15
   0  -6 -20 21.1869 47.4575   3
   0  -6 -20-26.8842 28.7209   2
   0  -6  20 4.60186 14.3887   9
   0  -6 -20-23.4392 19.6522  15
   0   6 -20 39.3168 25.1629  15
   0  -6 -21 6.29381 34.1339   3
   0   6 -21 26.5944 33.3416   5
   0  -6 -21 11.6546 35.6906   2
   0   6 -21 73.3484 27.1265  11
   0   6 -21 49.7053 22.1865  15
   0  -6 -21 55.5886 21.2430  15
   0  -6 -22 48.2277 33.8310   2
   0   6 -22 9.29747 20.7592  11
   0  -6 -22 8.03621 16.2359  15
   0   6 -22-22.1598 23.2239  15
   0   6 -23 544.289 57.2780  11
   0   6 -23 541.943 54.8355  15
   0  -6 -23 524.703 48.0084  15
   0   6 -24 946.169 72.5526  11
   0   6 -24 944.337 72.3985  15
   0  -6 -24 981.361 64.5177  15
   0  -6 -25 5215.39 144.866  15
   0   6 -25 5291.73 164.492  15
   0   6 -25 5261.39 166.398  11
   0   6 -26 7.57619 21.2079  11
   0  -6 -26-8.29754 21.0935  15
   0   6 -26-5.64129 22.0157  15
   0  -6 -27 2891.19 107.302  10
   0   6 -27 2885.27 118.311  15
   0  -6 -27 2706.14 95.6531  16
   0  -6 -27 2827.14 104.535  15
   0   6 -27 2786.59 117.264  11
   0  -6 -28 368.906 39.1638  10
   0   6 -28 401.000 46.1397  11
   0   6 -28 408.447 47.3232  15
   0  -6 -28 450.806 43.5579  15
   0  -6 -28 419.758 37.3542  16
   0  -6 -29 94.4782 23.1533  10
   0  -6 -29 81.3111 22.7959  15
   0   6 -29 62.4677 21.8935  11
   0   6 -29 59.1899 23.8085  15
   0  -6 -29 70.2718 19.0789  16
   0  -6 -30 3.14483 13.2620  10
   0   6 -30 29.1493 19.5257  15
   0   6 -30-25.8656 19.1640  11
   0  -6 -30-6.54598 14.7637  15
   0  -6 -31-7.02353 13.1543  10
   0   6 -31 8.21180 11.1912  20
   0   6 -31 28.8563 19.0926  15
   0  -6 -31 21.4251 14.9860  15
   0   6 -31 6.72583 10.6400  11
   0   6 -32 332.541 29.9642  11
   0  -6 -32 277.254 27.8838  15
   0   6 -32 363.937 34.8548  15
   0  -6 -33 53.0930 18.3736  21
   0  -6 -33 40.1864 10.6514  15
   0   6 -33 52.9652 15.2819  15
   0  -6 -34 203.546 24.1095  21
   0  -6 -35 150.113 19.3423  21
   0  -7   0-35.7770 22.5987   3
   0   7   0 2.83463 23.2585   4
   0   7  -1 3390.96 172.207   4
   0   7   1 3094.97 166.744   4
   0  -7   1 3411.33 151.710   3
   0  -7  -1 3541.91 196.158   2
   0  -7  -1 3314.31 158.963   3
   0  -7   2 77.6335 29.3855   3
   0  -7  -2 56.6653 29.0516   3
   0  -7  -2 116.053 46.4706   2
   0   7  -2 101.873 37.4420   4
   0   7   2 41.8739 31.2746   4
   0  -7   3 794.367 71.5758   3
   0   7  -3 838.012 86.8882   4
   0  -7  -3 814.509 83.3245   3
   0   7   3 734.248 85.4650   4
   0  -7  -3 818.966 97.8002   2
   0  -7   4 1376.94 91.4492   3
   0  -7  -4 1488.06 114.301   3
   0   7   4 1502.51 120.740   4
   0   7  -4 1454.92 113.627   4
   0  -7  -4 1540.89 130.537   2
   0   7  -5 7336.02 267.708   1
   0  -7   5 7586.41 201.636   3
   0  -7  -5 7601.64 260.968   3
   0   7   5 7654.62 276.460   4
   0  -7  -5 7977.92 292.992   2
   0   7  -6 508.549 76.4856   1
   0   7   6 526.834 78.1414   4
   0  -7  -6 577.274 82.1720   2
   0  -7  -6 467.838 71.4896   3
   0  -7  -7 1283.72 123.375   2
   0   7   7 1138.76 113.799   4
   0  -7  -7 1257.66 111.920   3
   0   7  -7 1083.53 105.158   1
   0  -7  -8 343.979 64.5585   2
   0   7  -8 333.490 59.8002   1
   0  -7  -8 376.536 69.2153   3
   0   7  -9 420.333 70.1262   1
   0  -7  -9 569.943 86.9377   2
   0  -7  -9 527.614 82.9666   3
   0  -7 -10 428.965 78.2304   2
   0  -7 -10 425.911 72.3284   3
   0   7 -10 301.290 58.0154   1
   0  -7 -11 9717.04 352.804   2
   0   7 -11 9447.99 328.388   1
   0  -7 -11 10169.0 346.238   3
   0  -7 -12-4.24812 22.5263   3
   0   7 -12 83.5913 38.4277   1
   0  -7 -12 35.5694 31.5419   2
   0  -7 -13 1220.59 133.075   2
   0  -7 -13 1256.17 126.111   3
   0   7 -13 1160.54 119.073   1
   0   7 -13 1274.75 71.5655  15
   0  -7 -14 243.063 67.2701   3
   0  -7 -14 287.605 72.0583   2
   0   7 -14 146.818 42.9026   1
   0   7 -14 213.917 30.4485   8
   0  -7  14 220.358 27.1202   9
   0   7 -14 201.523 32.0861  15
   0   7 -15 867.231 107.060   1
   0  -7 -15 860.652 113.470   3
   0  -7 -15 972.249 123.868   2
   0   7 -15 869.372 58.7969   8
   0  -7  15 886.628 51.3574   9
   0  -7  15 917.761 51.4125  12
   0   7 -15 853.552 60.9352  15
   0  -7 -16 1027.82 125.437   3
   0  -7 -16 1152.99 139.071   2
   0   7 -16 870.560 111.315   1
   0   7 -16 1024.04 64.8098   8
   0  -7  16 1098.81 58.7858   9
   0   7 -16 1033.77 68.7956  15
   0  -7 -17-130.735 51.6128   3
   0  -7 -17-97.1995 47.0233   2
   0   7 -17 13.5581 15.8084   8
   0  -7  17 34.1358 14.3291   9
   0   7 -17-12.2145 20.7689  15
   0  -7 -17 31.0737 17.1228  15
   0  -7 -18 771.841 112.719   3
   0  -7 -18 741.195 111.143   2
   0   7 -18 734.652 56.2593   8
   0  -7 -18 870.008 57.7501  15
   0   7 -18 739.107 60.5286  15
   0   7 -19 129.670 24.8897   8
   0   7 -19 123.892 29.9864  15
   0  -7 -19 131.161 24.7088  15
   0  -7 -20 5959.74 330.859   2
   0  -7 -20 6007.58 317.449   3
   0   7 -20 5697.58 152.946   8
   0   7 -20 5990.86 172.159  15
   0  -7 -20 6083.52 152.017  15
   0   7 -20 5996.83 180.476  11
   0   7 -21-0.98751 20.9326  11
   0  -7 -21 21.4594 15.7655  15
   0   7 -21-38.4962 29.2351  15
   0   7 -22 224.533 41.5921  11
   0  -7 -22 243.420 33.6452  15
   0   7 -22 224.257 39.0100  15
   0  -7 -23 21.5510 17.9963  15
   0   7 -23 29.1936 26.5070  15
   0   7 -23 7.02182 22.3302  11
   0   7 -24 201.787 39.3246  11
   0   7 -24 221.644 38.8812  15
   0  -7 -24 187.435 30.4199  15
   0  -7 -25 2601.11 101.616  15
   0   7 -25 2701.91 117.422  15
   0   7 -25 2688.51 119.837  11
   0   7 -26 13.0032 17.5363  20
   0   7 -26-12.7685 23.7175  15
   0   7 -26 0.17985 21.4020  11
   0  -7 -26 26.4740 16.6689  15
   0  -7 -27 267.776 34.9026  10
   0   7 -27 256.011 33.1120  20
   0  -7 -27 305.563 35.9705  15
   0   7 -27 309.677 42.4034  15
   0   7 -27 317.781 42.9098  11
   0  -7 -28 40.8167 19.6127  10
   0   7 -28 62.7256 20.4741  20
   0   7 -28 32.5587 19.1407  11
   0   7 -28 87.6701 28.3988  15
   0  -7 -28 27.1231 17.0139  15
   0  -7 -29 271.490 31.6903  10
   0   7 -29 334.678 34.0490  20
   0   7 -29 281.600 35.4401  11
   0  -7 -29 343.597 34.9041  15
   0   7 -29 301.911 38.5458  15
   0  -7 -30 202.878 25.6238  10
   0   7 -30 162.102 26.9836  15
   0   7 -30 207.343 28.4412  11
   0  -7 -30 213.500 27.8486  15
   0  -7 -31 10.5818 11.9721  10
   0   7 -31-15.7294 14.5394  11
   0  -7 -31 7.20882 10.7650  15
   0   7 -31 4.43608 13.5776  15
   0  -7 -32 17.9217 10.5397  10
   0  -7 -32 36.3851 10.0905  15
   0  -7 -33 16.7716 10.2929  21
   0  -7 -34-8.71234 10.0656  21
   0  -8   0 15107.0 360.381   3
   0   8   0 13810.2 382.187   4
   0   8   1 1599.93 133.136   4
   0   8  -1 1711.18 135.410   4
   0  -8  -1 1698.35 124.584   3
   0  -8   1 1691.68 117.948   3
   0   8  -2-21.2653 21.7744   4
   0   8   2-17.8739 26.7156   4
   0  -8   2 28.8308 20.8931   3
   0  -8  -2-10.2783 25.5212   3
   0  -8  -3 848.401 107.780   2
   0  -8  -3 823.184 91.5786   3
   0   8  -3 861.772 97.8165   4
   0   8   3 760.888 94.0112   4
   0  -8   3 759.040 75.6947   3
   0  -8  -4 1966.81 162.607   2
   0  -8  -4 2015.12 144.180   3
   0   8  -4 1964.57 153.297   1
   0   8   4 1917.69 149.267   4
   0   8   5 4.95787 30.3908   4
   0  -8  -5-20.1637 26.1999   3
   0   8  -5 26.3321 31.2060   1
   0  -8  -5 5.94202 31.9803   2
   0  -8  -6 2222.01 176.011   2
   0  -8  -6 2174.87 156.372   3
   0   8  -6 2076.37 155.736   1
   0   8   6 2241.89 166.902   4
   0   8   7 5195.63 257.404   4
   0  -8  -7 5347.19 270.630   2
   0  -8  -7 5191.17 246.396   3
   0   8  -7 4944.81 242.699   1
   0  -8  -8 4148.40 224.407   3
   0   8  -8 4012.26 222.043   1
   0  -8  -8 4255.91 244.333   2
   0   8   8 4111.24 234.962   4
   0   8  -9 292.930 62.2462   1
   0  -8  -9 219.590 57.6298   2
   0  -8  -9 359.801 69.8153   3
   0   8   9 277.626 60.7114   4
   0  -8 -10 80.2280 41.0320   3
   0   8  10 66.8163 38.7366   4
   0   8 -10 105.448 38.8511   1
   0  -8 -10 70.6272 42.9460   2
   0   8 -10 108.941 24.8248   8
   0   8 -10 92.6630 23.8684  15
   0   8 -11 322.945 36.5546   8
   0  -8 -11 390.487 82.3120   2
   0  -8 -11 453.561 81.1217   3
   0   8 -11 438.824 79.5634   1
   0   8  11 347.502 76.6628   4
   0  -8 -11 414.881 35.2486  19
   0   8 -11 326.260 40.0750  15
   0  -8  11 333.433 32.7052  12
   0  -8 -12 366.660 35.9640   7
   0   8 -12 345.097 40.2523   8
   0   8 -12 469.394 84.5128   1
   0  -8 -12 362.845 82.5067   2
   0  -8 -12 331.132 75.0319   3
   0  -8 -12 323.449 31.5085  19
   0  -8  12 350.738 33.5952  12
   0   8 -12 328.557 38.0823  15
   0   8 -13 51.7603 21.9299   8
   0  -8 -13 18.8927 36.7682   3
   0  -8 -13 43.5021 36.6675   2
   0   8 -13 61.9750 17.4833   1
   0  -8 -13 11.6675 10.7659  19
   0   8 -13 11.9680 19.1191  15
   0  -8  13 12.9820 13.3123  12
   0   8 -14 1041.42 68.0750   8
   0  -8 -14 1131.68 136.770   2
   0   8 -14 1075.03 121.915   1
   0  -8 -14 1080.02 131.681   3
   0   8 -14 1063.15 64.7200  20
   0  -8 -14 1161.77 59.3262  19
   0   8 -14 1017.63 70.4409  15
   0  -8  14 1058.07 58.1430  12
   0   8 -15 9.88070 15.6206   8
   0  -8 -15-3.75084 28.0819   2
   0  -8 -15 36.3664 33.1163   3
   0   8 -15 43.5501 17.1930  20
   0  -8 -15 42.6691 14.9497  19
   0   8 -15 48.0983 23.6602  15
   0  -8  15 24.4819 11.5019  12
   0   8 -16 690.994 56.9016   8
   0  -8 -16 716.774 112.329   3
   0  -8 -16 760.227 120.347   2
   0  -8 -16 705.375 47.4275  19
   0   8 -16 651.970 51.5403  20
   0   8 -16 674.903 60.2844  15
   0  -8  16 715.925 48.4218  12
   0   8 -17 225.295 36.2542   8
   0  -8 -17 253.760 68.1144   2
   0  -8 -17 141.420 52.5701   3
   0  -8 -17 211.417 28.6194  19
   0   8 -17 169.099 30.3726  20
   0   8 -17 194.700 35.9039  15
   0   8 -18 1561.30 84.1694   8
   0  -8 -18 1629.98 173.561   2
   0  -8 -18 1650.37 171.450   3
   0   8 -18 1689.12 86.0158  20
   0  -8 -18 1546.98 77.1247  15
   0   8 -18 1669.62 97.7097  11
   0   8 -18 1608.68 92.2843  15
   0   8 -19 726.538 58.1912   8
   0   8 -19 596.272 51.3657  20
   0   8 -19 644.833 61.0285  15
   0   8 -19 664.606 64.0898  11
   0  -8 -19 625.714 50.6803  15
   0   8 -20 1539.48 82.0630   8
   0   8 -20 1569.30 84.3520  20
   0   8 -20 1772.51 101.999  11
   0  -8 -20 1601.13 80.7994  15
   0   8 -20 1605.16 93.1330  15
   0   8 -21 2264.83 98.1623   8
   0   8 -21 2329.58 100.924  20
   0   8 -21 2295.94 110.297  15
   0  -8 -21 2187.09 94.2098  15
   0   8 -21 2372.56 116.785  11
   0   8 -22 520.398 49.3219  20
   0  -8 -22 485.005 46.1660  15
   0   8 -22 454.930 51.9757  15
   0   8 -22 565.495 59.5691  11
   0   8 -23-9.86021 19.1617  20
   0   8 -23 9.89099 25.8335  11
   0   8 -23-5.75721 20.6448  15
   0  -8 -23 28.7817 21.2061  15
   0   8 -24 21.1929 19.4722  20
   0   8 -24 10.4312 24.0679  11
   0   8 -24 5.15655 23.5535  15
   0  -8 -24 40.4683 19.0347  15
   0   8 -25-7.33096 19.2502  11
   0  -8 -25 0.06561 18.0890  15
   0   8 -25 26.7603 21.4117  15
   0   8 -26 373.170 45.6910  11
   0   8 -26 350.757 44.1048  15
   0  -8 -26 299.547 34.2714  15
   0  -8 -27 550.928 46.1009  10
   0   8 -27 511.431 50.0094  11
   0   8 -27 644.807 54.0833  15
   0  -8 -27 538.397 43.3466  15
   0  -8 -28 287.222 32.9225  10
   0  -8 -28 288.110 31.2125  15
   0   8 -28 295.499 38.0482  11
   0  -8 -29 18.1384 14.6090  10
   0   8 -29 34.7742 15.9576  11
   0  -8 -29 42.2641 15.1628  15
   0  -8 -30 169.275 22.7904  10
   0   8 -30 145.063 24.2961  11
   0  -8 -30 130.693 19.0360  15
   0  -8 -31 16.3600 9.70901  10
   0  -8 -31 13.3809 10.2857  15
   0   8 -31 9.29130 10.8230  11
   0   8 -32 366.837 26.5810  11
   0  -9   0 3.54222 24.6016   3
   0   9   0-15.7110 21.1624   4
   0   9   1 1374.19 132.622   4
   0  -9   1 1435.09 118.653   3
   0   9  -1 1233.05 123.998   4
   0  -9  -1 1347.34 123.321   3
   0  -9  -1 1454.47 70.7401   7
   0   9   2 2710.85 186.754   4
   0  -9  -2 2852.29 179.160   3
   0   9  -2 2498.99 174.878   4
   0  -9  -2 2888.08 99.5467   7
   0  -9   2 2886.80 92.8612  12
   0   9   3 401.210 76.3444   4
   0  -9  -3 312.047 64.4586   3
   0   9  -3 288.840 64.0791   1
   0  -9  -3 368.548 38.3257   7
   0   9  -3 377.483 41.9425   8
   0  -9   3 282.546 32.5556  12
   0  -9  -4 3304.77 228.472   2
   0   9  -4 3178.32 210.642   1
   0   9   4 3223.64 209.125   4
   0  -9  -4 3208.57 196.655   3
   0   9  -4 3424.30 116.480   8
   0  -9  -4 3415.38 110.283   7
   0  -9   4 3204.21 102.421   7
   0  -9   4 3235.32 98.9907  12
   0   9   5 1752.50 157.429   4
   0   9  -5 1638.11 149.744   1
   0  -9  -5 1712.03 166.518   2
   0  -9  -5 1870.99 153.972   3
   0  -9  -5 1642.82 76.6690   7
   0   9  -5 1754.44 83.8785   8
   0  -9   5 1700.40 74.4462   7
   0  -9   5 1762.11 73.1041  12
   0  -9  -6 1672.03 164.037   2
   0   9   6 1734.78 158.869   4
   0  -9  -6 1816.44 154.817   3
   0   9  -6 1709.98 153.763   1
   0  -9   6 1719.75 75.2937   7
   0   9  -6 1934.31 89.8781   8
   0  -9  -6 1852.59 81.3901   7
   0  -9   6 1858.31 75.6752  12
   0  -9  -7 814.392 119.412   2
   0  -9  -7 704.120 101.809   3
   0   9   7 611.430 95.8152   4
   0   9  -7 770.498 103.958   1
   0  -9   7 742.454 50.4388   7
   0  -9  -7 814.797 56.1006   7
   0   9  -7 760.459 57.6467   8
   0  -9   7 784.400 50.2453  12
   0  -9  -8-24.3643 39.4211   2
   0   9  -8-44.5052 27.1730   1
   0   9   8 42.8713 34.9971   4
   0  -9  -8 51.9656 40.6190   3
   0  -9   8 44.3429 14.5466   7
   0  -9  -8 40.0884 17.1099   7
   0   9  -8 34.6219 15.3096   8
   0  -9   8 71.1131 19.6005  12
   0   9   9 346.446 77.9199   4
   0   9  -9 260.608 68.2789   1
   0  -9  -9 349.779 85.1394   2
   0  -9  -9 228.953 60.2239   3
   0  -9   9 283.955 31.5386   7
   0  -9  -9 307.124 35.8356   7
   0   9  -9 321.912 39.8184   8
   0  -9   9 284.961 32.5998  12
   0   9 -10 85.1130 24.2600   8
   0  -9 -10 100.360 24.1257   7
   0   9  10 95.3771 47.9331   4
   0  -9 -10 117.749 40.9595   3
   0   9 -10 153.564 45.3892   1
   0  -9 -10 90.5653 42.0175   2
   0  -9 -10 103.180 21.3999  19
   0  -9  10 103.370 19.9039  12
   0  -9 -11 1200.28 66.9352   7
   0   9 -11 1262.99 76.2775   8
   0   9  11 1298.48 153.383   4
   0  -9 -11 1450.94 157.627   2
   0  -9 -11 1343.56 148.031   3
   0   9 -11 1265.18 138.601   1
   0  -9 -11 1395.21 67.2845  19
   0  -9  11 1324.62 66.3132  12
   0   9 -12 210.746 33.9387   8
   0  -9 -12 152.080 42.6138   2
   0   9  12 159.578 53.4004   4
   0  -9 -12 202.196 65.6620   3
   0   9 -12 298.813 67.0724   1
   0  -9 -12 214.643 28.8245  19
   0  -9  12 217.754 28.0757  12
   0   9 -13 259.970 37.8356   8
   0   9  13 290.312 84.7314   4
   0   9 -13 241.041 68.9499   1
   0  -9 -13 256.701 69.3216   2
   0  -9 -13 315.516 80.9921   3
   0  -9 -13 286.040 33.0761  19
   0  -9  13 238.885 30.1643  12
   0   9 -14 1847.37 94.4559   8
   0  -9 -14 1858.66 180.710   3
   0   9  14 2096.43 198.166   4
   0  -9 -14 1862.02 188.344   2
   0  -9 -14 1872.06 78.8990  19
   0   9 -14 1738.34 94.4436  11
   0   9 -15 66.8787 23.0291   8
   0   9 -15 48.3790 21.1182  11
   0  -9 -15 50.7404 16.3492  19
   0  -9 -15 14.6736 49.6080   2
   0   9  15 3.21065 25.8772   4
   0  -9 -15-36.0202 40.8506   3
   0   9 -16 12.7662 16.2532   8
   0   9 -16 25.4992 22.8484  11
   0   9  16 99.4828 50.3762   4
   0  -9 -16 106.956 63.0784   2
   0  -9 -16 13.9675 48.9219   3
   0  -9 -16 56.1304 19.9761  19
   0   9 -17 2003.72 97.6720   8
   0  -9 -17 2076.24 82.8672  19
   0   9 -17 2045.15 107.352  11
   0   9 -18 137.389 34.0610  11
   0   9 -18 139.232 30.8652   8
   0  -9 -18 148.668 24.7445  19
   0  -9 -18 137.220 27.4344  15
   0   9 -19 2820.99 112.731   8
   0  -9 -19 2495.69 99.8998  15
   0   9 -19 2889.71 127.185  11
   0   9 -20-3.65686 16.1892   8
   0   9 -20 2.19037 22.0063  11
   0  -9 -20 16.5179 17.6259  15
   0   9 -21 1853.66 88.9296   8
   0  -9 -21 1734.35 83.3175  15
   0   9 -21 1932.36 104.777  11
   0   9 -22 116.490 23.9403   8
   0   9 -22 155.517 36.7386  11
   0  -9 -22 124.328 26.2547  15
   0  -9 -23 707.455 52.6491  15
   0   9 -23 750.851 66.2613  11
   0   9 -24 40.2876 26.0891  11
   0  -9 -24 1.25453 17.4605  15
   0  -9 -25 289.621 32.9731  15
   0   9 -25 328.176 41.9397  11
   0  -9 -26 1.51212 14.4058  10
   0  -9 -26-6.12417 15.6691  15
   0   9 -26 10.3084 18.1924  11
   0  -9 -27 20.6841 16.1010  10
   0   9 -27-7.12340 15.5155  11
   0  -9 -27-7.73698 13.1351  15
   0  -9 -28 21.0128 14.2225  10
   0  -9 -28-3.86935 11.8936  15
   0   9 -28-27.6990 17.2176  11
   0  -9 -29 39.5118 13.3829  10
   0   9 -29 49.0347 16.7865  11
   0  -9 -29 3.51415 9.30616  15
   0  -9 -30 0.07132 8.93609  10
   0   9 -30 7.23878 10.8541  11
   0   9 -31 15.7830 8.60169  11
   0 -10   0 6818.54 161.323   7
   0  10   0 6958.85 169.939   8
   0  10   1 689.854 104.437   4
   0  10  -1 661.017 93.9846   4
   0 -10  -1 826.846 104.292   3
   0  10   1 891.284 61.5832   8
   0  10  -1 914.355 63.9146   8
   0 -10  -1 884.301 59.9213   7
   0 -10   1 845.097 58.3181   7
   0 -10  -2 63.4681 25.6110   3
   0  10   2 70.4490 46.7587   4
   0  10  -2 6.17862 53.8455   1
   0  10   2-10.6339 16.8765   8
   0  10  -2 26.9511 21.2346   8
   0 -10  -2 24.0496 19.7694   7
   0 -10   2-4.81127 15.4632   7
   0  10   3 267.398 70.6212   4
   0  10  -3 107.036 36.3770   1
   0 -10  -3 138.803 51.4274   3
   0  10  -3 205.426 31.5539   8
   0  10   3 181.483 30.2607   8
   0 -10  -3 168.368 30.0362   7
   0 -10   3 142.097 25.7916   7
   0 -10   4 22.4186 16.9944   7
   0  10  -4-11.8762 17.7080   8
   0  10   4 13.1454 13.9991   8
   0 -10  -4 7.81751 16.7409   7
   0  10  -5 2974.67 218.143   1
   0  10   5 2736.32 209.455   4
   0 -10  -5 2817.39 201.606   3
   0 -10   5 2979.15 104.543   7
   0 -10  -5 3100.34 111.623   7
   0  10   5 2876.04 106.734   8
   0  10  -5 3212.90 121.126   8
   0  10  -6 2052.77 182.722   1
   0 -10  -6 2021.58 175.816   3
   0  10   6 2045.94 182.076   4
   0 -10  -6 2015.25 195.939   2
   0  10   6 2173.17 93.0839   8
   0 -10  -6 2126.63 93.6251   7
   0  10  -6 2251.50 102.955   8
   0 -10   6 2177.70 90.0199   7
   0  10  -7 3104.63 225.063   1
   0  10   7 3242.75 234.544   4
   0 -10  -7 3491.00 253.830   2
   0 -10  -7 3214.66 224.336   3
   0 -10   7 3091.85 106.203   7
   0 -10  -7 3146.87 113.263   7
   0  10  -7 3591.58 128.555   8
   0 -10  -8 975.254 136.982   2
   0  10  -8 715.564 102.338   1
   0  10   8 804.875 116.748   4
   0 -10  -8 997.469 128.820   3
   0 -10   8 908.851 58.4906   7
   0  10  -8 820.899 62.5729   8
   0 -10  -8 891.481 60.7826   7
   0  10  -8 939.580 63.4868  11
   0 -10   9-8.22504 15.2383   7
   0 -10  -9 15.5036 16.1643   7
   0  10  -9 29.6995 21.6702   8
   0  10  -9 4.03817 17.6269  11
   0 -10  -9-13.5170 31.9860   3
   0 -10  -9 12.0965 29.6787   2
   0  10   9 80.3908 38.0529   4
   0 -10  -9 4.27774 13.8043  19
   0 -10  10 614.171 48.0793   7
   0  10 -10 774.967 64.1258   8
   0 -10 -10 691.650 113.352   3
   0  10 -10 370.324 72.8040   1
   0 -10 -10 711.199 124.028   2
   0  10  10 542.777 97.4618   4
   0 -10 -10 700.414 51.6725  19
   0  10 -10 616.498 54.4340  11
   0  10 -11 1034.86 72.6620   8
   0 -10 -11 981.991 142.448   2
   0  10  11 850.461 125.985   4
   0  10 -11 968.459 131.692   1
   0 -10 -11 1025.90 135.810   3
   0 -10 -11 978.407 60.1291  19
   0  10 -11 917.064 68.1839  11
   0  10 -12 87.6434 27.6413   8
   0  10 -12 21.7827 20.1018  11
   0 -10 -12 80.8415 47.7449   3
   0 -10 -12 101.321 52.0791   2
   0  10  12-7.80594 40.9422   4
   0 -10 -12 101.191 24.4063  19
   0  10 -13 7570.75 192.044   8
   0 -10 -13 8087.21 168.948  19
   0  10 -13 7606.49 194.939  11
   0  10 -14 877.041 68.0277   8
   0 -10 -14 772.698 54.1752  19
   0  10 -14 774.213 66.8444  11
   0  10 -15 1111.03 75.9382   8
   0 -10 -15 1183.70 65.1577  19
   0  10 -15 1142.04 79.4119  11
   0  10 -16 411.332 48.1727   8
   0 -10 -16 439.959 41.2946  19
   0  10 -16 361.140 47.0036  11
   0  10 -17 509.670 51.0970   8
   0 -10 -17 544.425 44.1380  19
   0 -10 -17 509.419 46.2312  15
   0  10 -17 553.329 57.1784  11
   0  10 -18 214.199 37.3008   8
   0 -10 -18 213.393 29.5020  19
   0 -10 -18 181.112 31.2135  15
   0  10 -18 163.541 35.5734  11
   0  10 -19 7.37118 16.8367   8
   0 -10 -19 2.09526 14.4838  19
   0  10 -19 46.4256 30.1057  11
   0 -10 -19 13.1039 18.7463  15
   0  10 -20 3111.90 115.169   8
   0  10 -20 3333.72 133.422  11
   0 -10 -20 3116.81 108.535  15
   0  10 -21 160.684 27.9297   8
   0  10 -21 150.485 34.2644  11
   0 -10 -21 134.224 25.8887  15
   0  10 -22 343.555 37.4192   8
   0 -10 -22 319.198 35.6837  15
   0  10 -22 352.958 45.7367  11
   0  10 -23 374.002 36.9556   8
   0  10 -23 392.092 45.7685  11
   0 -10 -23 376.117 37.2001  15
   0  10 -24 6.55365 21.5438  11
   0 -10 -24 11.5434 15.0713  15
   0 -10 -25 50.0715 16.5444  15
   0  10 -25 50.1643 22.9903  11
   0 -10 -26 53.5793 18.3231  10
   0  10 -26 54.0017 19.0355  11
   0 -10 -26 45.4093 14.3297  15
   0 -10 -27 174.531 24.0434  10
   0  10 -27 195.659 26.9906  11
   0 -10 -27 156.159 20.2672  15
   0 -10 -28 221.784 24.3494  10
   0  10 -28 230.696 26.7631  11
   0 -10 -28 174.949 18.9890  15
   0 -10 -29 42.4170 10.3996  10
   0  10 -29 78.9017 15.9977  11
   0  11   0 7.60758 15.7946   8
   0 -11   0 6.25445 18.8410   7
   0  11   0 56.1763 30.6274   1
   0  11  -1 1472.52 82.5575   8
   0 -11   1 1262.67 73.1538   7
   0  11   1 1290.30 77.7067   8
   0 -11  -1 1411.32 79.6178   7
   0  11   1 1175.47 140.597   4
   0  11  -1 1448.76 164.472   1
   0 -11   2 310.961 37.2565   7
   0  11  -2 271.516 36.9452   8
   0  11   2 268.484 34.7237   8
   0 -11  -2 342.306 42.5662   7
   0  11  -2 271.068 74.3004   1
   0  11   3 725.639 58.0888   8
   0 -11  -3 769.485 59.1842   7
   0 -11   3 711.218 55.1409   7
   0  11  -3 730.131 60.8654   8
   0  11  -3 843.490 119.948   1
   0  11   3 652.471 106.725   4
   0 -11   4 419.681 43.7283   7
   0 -11  -4 425.803 46.5381   7
   0  11   4 454.697 45.6019   8
   0  11  -4 406.746 47.0376   8
   0  11   4 489.708 94.3294   4
   0  11  -4 422.877 92.8816   1
   0 -11  -4 269.796 73.5130   3
   0 -11   5 654.631 53.4447   7
   0 -11  -5 706.272 57.9980   7
   0  11   5 690.821 55.4993   8
   0  11  -5 671.358 59.5332   8
   0 -11  -5 710.569 110.157   3
   0  11   5 481.710 86.4103   4
   0  11  -6 16.2767 19.2699   8
   0 -11   6 20.7549 15.5224   7
   0 -11  -6-1.86178 19.1628   7
   0  11   6 20.7070 15.9807   8
   0 -11  -6-179.278 65.8890   3
   0  11   6 212.596 62.6470   4
   0  11  -6 117.238 45.7921   1
   0  11  -7 327.918 41.5696   8
   0 -11  -7 316.085 41.8646   7
   0 -11   7 326.973 39.3188   7
   0 -11  -7 342.206 38.3072  19
   0  11  -7 235.138 65.7700   1
   0 -11  -7 357.982 93.2291   3
   0  11   7 312.841 73.7597   4
   0 -11   8 470.445 44.2514   7
   0  11  -8 555.610 54.4751   8
   0 -11  -8 473.573 43.8987  19
   0  11  -9 28.3913 22.2588   8
   0 -11   9 92.6726 22.9209   7
   0 -11  -9 102.937 25.5170  19
   0 -11  10 43.8424 17.6776   7
   0  11 -10 27.1100 22.0104   8
   0 -11 -10 49.5911 18.8174  19
   0  11 -10 51.8757 22.7744  11
   0  11 -11 18.9238 20.2855   8
   0 -11 -11-14.6976 16.9445  19
   0  11 -11 14.8245 21.5360  11
   0  11 -12 1551.25 89.4974   8
   0 -11 -12 1721.14 81.1047  19
   0  11 -12 1530.49 86.7881  11
   0  11 -13 96.0942 29.5131   8
   0 -11 -13 112.231 25.0770  19
   0  11 -13 88.9063 24.2374  11
   0  11 -14 328.881 43.4231   8
   0 -11 -14 314.600 36.3258  19
   0  11 -14 293.143 42.5257  11
   0  11 -15 958.792 69.9827   8
   0 -11 -15 919.299 57.2521  19
   0  11 -15 850.927 66.7413  11
   0  11 -16 71.7272 24.5984   8
   0 -11 -16 78.6160 19.9894  19
   0  11 -16 75.8626 27.0637  11
   0  11 -17 347.688 43.5284   8
   0 -11 -17 342.059 35.2749  19
   0 -11 -17 296.242 36.2506  15
   0  11 -17 271.616 40.5737  11
   0  11 -18 35.7783 20.3887   8
   0 -11 -18 7.30817 13.8861  19
   0  11 -18 21.0216 21.2571  11
   0 -11 -18 3.54691 15.5474  15
   0  11 -19 554.035 49.0946   8
   0 -11 -19 586.682 42.4560  19
   0 -11 -19 558.108 46.0508  15
   0  11 -19 569.758 54.7118  11
   0  11 -20 512.347 46.9738   8
   0  11 -20 516.125 51.0477  11
   0 -11 -20 486.005 42.4397  15
   0  11 -21 25.6895 15.0052   8
   0 -11 -21 18.3820 16.4202  15
   0  11 -21 7.90668 18.1703  11
   0  11 -22 196.071 26.8246   8
   0  11 -22 172.210 30.8640  11
   0 -11 -22 137.094 22.4339  15
   0  11 -23 184.516 24.3953   8
   0 -11 -23 202.412 25.0436  15
   0  11 -23 227.872 32.2440  11
   0 -11 -24 43.3099 17.4577  10
   0 -11 -24 36.0777 13.8301  15
   0  11 -24 54.6110 21.5650  11
   0 -11 -25 183.703 24.9501  10
   0 -11 -25 133.052 18.8650  15
   0  11 -25 163.253 25.7522  11
   0 -11 -26 224.380 25.0930  10
   0 -11 -26 189.112 19.9378  15
   0  11 -26 219.492 27.0342  11
   0 -11 -27 94.2814 16.5791  10
   0  11 -27 78.8618 16.0069  11
   0  11 -28 24.5307 9.68713  11
   0 -12   0 14299.7 248.814   7
   0  12   0 14057.9 255.065   8
   0 -12   1 1238.42 74.4276   7
   0  12  -1 1355.54 82.0478   8
   0  12   1 1317.28 78.7892   8
   0 -12  -1 1354.81 80.8642   7
   0  12   2 2286.36 101.494   8
   0  12  -2 2259.85 105.128   8
   0 -12   2 2388.22 100.209   7
   0 -12  -2 2376.72 103.032   7
   0 -12   3 146.383 32.2439   7
   0  12  -3 137.314 30.2685   8
   0  12   3 123.979 26.8340   8
   0 -12  -3 162.743 33.3092   7
   0 -12  -3 198.587 33.1467  19
   0  12  -4 235.926 37.2233   8
   0  12   4 218.183 34.0480   8
   0 -12  -4 215.443 35.2004   7
   0 -12   4 186.328 31.6697   7
   0 -12  -4 249.957 34.4208  19
   0  12   5 87.2796 23.3909   8
   0  12  -5 96.3783 28.4753   8
   0 -12   5 84.5268 25.2828   7
   0 -12  -5 117.287 28.4158  19
   0  12  -6 1340.81 83.0248   8
   0 -12   6 1167.49 69.4068   7
   0  12   6 1274.37 72.1902   8
   0 -12  -6 1441.84 75.4442  19
   0  12  -7 1123.35 76.3878   8
   0 -12  -7 1136.39 67.0599  19
   0  12  -8 1168.64 78.2948   8
   0 -12  -8 1244.37 70.9806  19
   0  12  -9 805.325 66.2478   8
   0 -12  -9 795.489 57.2449  19
   0 -12   9 729.839 48.6751  19
   0  12 -10 13.3657 20.7637   8
   0 -12 -10 24.4167 17.5782  19
   0  12 -11 1139.57 76.4263   8
   0 -12 -11 1144.36 66.4086  19
   0  12 -11 1013.36 64.6145  11
   0  12 -12 345.371 43.9978   8
   0 -12 -12 349.456 39.5360  19
   0  12 -12 298.991 36.5285  11
   0  12 -13 243.226 37.6485   8
   0 -12 -13 253.003 32.1448  19
   0  12 -13 235.496 33.4900  11
   0  12 -14 273.312 39.8780   8
   0 -12 -14 250.183 32.2496  19
   0  12 -14 233.693 35.8019  11
   0  12 -15 65.8430 22.5960   8
   0 -12 -15 68.2565 19.9678  19
   0  12 -15 62.9017 21.8469  11
   0  12 -16 2.31747 16.5987   8
   0 -12 -16 18.4220 15.8178  19
   0  12 -16-2.15217 15.3100  11
   0 -12 -16-1.09981 14.4896  15
   0  12 -17-2.87769 14.6700   8
   0 -12 -17-7.28483 12.6263  19
   0 -12 -17-24.4306 16.4489  15
   0  12 -17-19.9934 16.4359  11
   0  12 -18 217.294 32.7539   8
   0 -12 -18 198.721 25.8294  19
   0  12 -18 196.242 30.7348  11
   0 -12 -18 208.800 28.6535  15
   0  12 -19 20.2278 14.4025   8
   0 -12 -19 60.9085 15.4487  19
   0  12 -19 14.0138 16.4927  11
   0 -12 -19 46.0864 15.6921  15
   0  12 -20-4.84923 13.7134   8
   0 -12 -20-5.77221 12.0793  15
   0  12 -20-4.30267 12.8813  11
   0  12 -21-15.9488 12.1099   8
   0  12 -21 4.14808 14.8305  11
   0 -12 -21 8.79816 11.5818  15
   0  12 -22 29.8676 14.1181   8
   0  12 -22 13.7927 15.8426  11
   0 -12 -23 10.9825 12.5780  10
   0  12 -23-12.5735 12.5541  11
   0 -12 -23 7.21958 8.84436  15
   0 -12 -24 79.7645 16.1672  10
   0 -12 -24 34.4685 9.99229  15
   0  12 -24 58.3204 15.8735  11
   0 -12 -25 0.52873 8.47405  10
   0  12 -25-8.39198 9.52266  11
   0  13   0-6.97828 20.2749   8
   0 -13   0-18.1501 21.0198  19
   0  13   1 1818.09 89.7712   8
   0  13  -1 1882.88 92.3423   8
   0 -13  -1 2022.74 86.7772  19
   0 -13   1 1944.89 84.2057  19
   0  13  -2 576.780 54.1850   8
   0  13   2 586.289 52.0780   8
   0 -13   2 583.585 46.6051  19
   0 -13  -2 635.186 50.9269  19
   0  13  -3-14.9983 22.0259   8
   0  13   3 14.9128 16.4662   8
   0 -13  -3-15.4292 19.6290  19
   0 -13   3 3.16157 14.7508  19
   0  13   4-7.23467 16.4916   8
   0  13  -4 11.7605 16.7540   8
   0 -13   4-21.8059 17.3684  19
   0 -13  -4-1.94718 18.8143  19
   0  13  -5 814.244 63.0434   8
   0  13   5 746.648 55.4043   8
   0 -13  -5 793.367 56.5663  19
   0 -13   5 756.011 51.0965  19
   0  13  -6 577.527 52.8579   8
   0 -13   6 582.516 44.0285  19
   0 -13  -6 598.333 50.1979  19
   0  13  -7 89.9125 28.0296   8
   0 -13   7 68.7819 17.5119  19
   0 -13  -7 57.8801 19.8015  19
   0  13  -8 8.04099 22.9908   8
   0 -13   8-24.6245 12.9457  19
   0 -13  -8 18.6683 18.9913  19
   0  13  -9 242.218 38.9131   8
   0 -13  -9 197.549 31.3347  19
   0  13 -10 317.797 40.8537   8
   0 -13 -10 342.339 37.5152  19
   0  13 -11 499.659 50.6494   8
   0 -13 -11 471.516 42.1435  19
   0  13 -12 58.6545 21.5238   8
   0 -13 -12 101.264 23.3300  19
   0  13 -13 1009.09 66.1612   8
   0 -13 -13 946.892 56.1765  19
   0  13 -14 82.3881 23.9474   8
   0 -13 -14 46.8551 15.2595  19
   0  13 -14 80.7609 17.4926  11
   0  13 -15 11.2713 17.1673   8
   0 -13 -15 5.72935 13.9183  19
   0 -13 -15 3.15941 12.9422  15
   0  13 -15-29.8848 15.9508  11
   0  13 -16 33.0365 17.2621   8
   0 -13 -16 15.8826 14.2086  19
   0 -13 -16 19.6469 13.7405  15
   0  13 -16 12.3937 11.7539  11
   0  13 -17-1.57426 14.3911   8
   0 -13 -17-12.6909 11.7290  19
   0 -13 -17 12.6069 12.0676  15
   0  13 -17 23.1246 15.8871  11
   0  13 -18-5.09756 12.2285   8
   0 -13 -18 4.52415 9.03352  19
   0 -13 -18-3.80796 11.6332  15
   0  13 -18-4.78294 11.6958  11
   0  13 -19 24.1413 12.1845   8
   0 -13 -19-0.81025 9.98980  15
   0  13 -20 9.49507 9.63536   8
   0  13 -20 9.06493 11.2609  11
   0 -13 -20 32.9420 11.8215  15
   0 -13 -21 12.2536 11.7160  10
   0  13 -21 31.5345 11.1372   8
   0  13 -21 15.5339 9.03840  11
   0 -13 -21 20.7813 9.15980  15
   0 -13 -22 88.6643 15.8691  10
   0  13 -22 121.104 16.8967  11
   0 -13 -23-6.77587 9.63695  10
   0  14   0 441.281 43.4497   8
   0 -14   0 497.310 41.4428  19
   0  14   1 0.06719 14.7677   8
   0  14  -1 55.3530 19.9173   8
   0 -14  -1 50.3325 18.9872  19
   0 -14   1-11.5364 17.2647  19
   0  14  -2 29.6780 17.3187   8
   0  14   2 39.0972 16.2036   8
   0 -14   2 51.4632 16.4066  19
   0 -14  -2 87.3383 21.8505  19
   0  14   3 45.5725 17.1828   8
   0  14  -3 61.3343 22.3321   8
   0 -14   3 39.2938 14.3324  19
   0 -14  -3 60.6893 17.8472  19
   0  14   4 25.1661 13.4280   8
   0  14  -4 11.7803 16.4100   8
   0 -14  -4 8.51787 14.7604  19
   0 -14   4 17.4097 13.8069  19
   0  14  -5 353.837 41.0205   8
   0 -14  -5 374.032 36.7582  19
   0 -14   5 311.190 31.1375  19
   0  14  -6 132.339 28.1608   8
   0 -14   6 146.642 22.9613  19
   0 -14  -6 166.315 26.8441  19
   0  14  -7 5.92934 15.2931   8
   0 -14  -7-6.01970 15.2081  19
   0 -14   7-5.09468 10.6647  19
   0  14  -8 483.666 45.9629   8
   0 -14  -8 455.866 39.8787  19
   0  14  -9 1.78310 15.6954   8
   0 -14  -9 12.5777 14.8887  19
   0  14 -10-29.6235 18.3755   8
   0 -14 -10-5.76572 12.1935  19
   0  14 -11 17.6320 14.5608   8
   0 -14 -11 21.6827 14.3810  19
   0  14 -12-14.6684 15.4286   8
   0 -14 -12 19.9407 15.7559  19
   0  14 -13 203.321 28.2286   8
   0 -14 -13 155.017 23.1128  19
   0 -14 -13 210.124 25.4861  15
   0  14 -14 269.135 31.1152   8
   0 -14 -14 270.258 27.5602  19
   0 -14 -14 289.103 28.7873  15
   0  14 -15 136.623 23.1932   8
   0 -14 -15 141.034 20.6723  19
   0 -14 -15 115.881 19.0016  15
   0  14 -16 37.5347 13.4024   8
   0 -14 -16 21.2033 11.9271  19
   0 -14 -16 36.3459 13.1696  15
   0  14 -17 3.88705 9.37863   8
   0 -14 -17-7.82087 9.19469  19
   0 -14 -17-16.4377 10.8118  15
   0  14 -18 7.46018 10.0804   8
   0 -14 -18-7.83162 8.97327  10
   0 -14 -18 14.3751 9.28222  15
   0  14 -19 136.677 16.3383   8
   0 -14 -19 168.679 19.3804  10
   0  15   0-16.5662 14.4451   8
   0 -15   0-17.6782 14.2992  19
   0  15   1 12.4387 12.7993   8
   0  15  -1-19.8042 13.3312   8
   0 -15   1 19.4859 10.7774  19
   0 -15  -1 4.19397 12.3570  19
   0  15   2 14.5382 9.65245   8
   0  15  -2 11.3906 12.1986   8
   0 -15   2 6.88874 10.6113  19
   0 -15  -2 15.7791 10.9717  19
   0  15  -3 5.99615 11.1923   8
   0 -15   3-3.79320 10.7439  19
   0 -15  -3 1.64253 12.1426  19
   0  15  -4 19.9992 13.7930   8
   0 -15   4 12.0880 10.4383  19
   0 -15  -4 12.1915 11.6316  19
   0  15  -5 6.84419 12.1911   8
   0 -15  -5 8.68268 11.0330  19
   0 -15   5-1.19121 10.3266  19
   0  15  -6 12.9945 12.4784   8
   0 -15  -6 17.8875 12.6614  19
   0 -15   6-7.95331 9.96014  19
   0  15  -7-0.10920 12.4383   8
   0 -15  -7 0.46813 11.4793  19
   0  15  -8 80.9220 19.3238   8
   0 -15  -8 93.5943 18.1555  19
   0  15  -9-3.58326 13.7698   8
   0 -15  -9-11.9187 11.4912  19
   0  15 -10 29.8843 13.4709   8
   0 -15 -10 14.5298 11.2298  19
   0  15 -11 91.8938 18.8886   8
   0 -15 -11 82.4353 16.3156  19
   0 -15 -11 80.3420 15.4680  15
   0  15 -12 50.9203 14.4261   8
   0 -15 -12 64.5157 14.9151  19
   0 -15 -12 48.3379 12.3639  15
   0  15 -13 33.0741 11.9570   8
   0 -15 -13 10.8986 8.96529  19
   0 -15 -13 7.86563 8.62804  15
   0  15 -14 16.9266 9.50554   8
   0 -15 -14-1.15395 7.79418  19
   0 -15 -14 10.2428 7.86526  15
   0  15 -15 54.9080 11.9853   8
   0 -16   0 148.903 17.6618  19
   0 -16  -1 12.9698 8.83098  19
   0 -16   1 16.4410 8.53559  19
   0  16  -2-0.49267 8.96595   8
   0 -16  -2-4.74340 8.88796  19
   0 -16   2-1.73201 8.40167  19
   0  16  -3-1.40998 8.05722   8
   0 -16  -3 4.95716 8.48061  19
   0 -16   3 5.09026 6.41306  19
   0  16  -4 7.64980 9.72026   8
   0 -16  -4-0.81917 8.49511  19
   0  16  -5 3.92425 8.99158   8
   0 -16  -5 9.21302 9.72345  19
   0  16  -6 6.27809 8.86192   8
   0 -16  -6 2.20001 8.68306  19
   0  16  -7 734.481 38.8038   8
   0 -16  -7 733.735 37.4087  19
   0  16  -8 240.356 22.3667   8
   0 -16  -8 242.985 21.8365  19
   0  16  -9 41.0581 12.0260   8
   0 -16  -9 18.8808 8.77409  19
   1   0 -37-5.42772 7.97519  16
   1   0 -36 490.394 38.2938  21
   1   0 -36 442.703 32.8007  16
   1   0 -35 5.23606 13.9353  21
   1   0 -35 3.31566 13.9389  16
   1   0 -34 962.156 61.8160  21
   1   0 -34 971.079 51.9598  15
   1   0 -34 1037.44 58.8092  16
   1   0 -33-30.3905 23.7688  21
   1   0 -33-9.46971 12.4011  15
   1   0 -33 16.8611 16.1760  16
   1   0 -32 2094.33 98.6200  21
   1   0 -32 1941.30 83.7947  15
   1   0 -31-10.1145 24.9538  21
   1   0 -31-18.2605 19.3882  15
   1   0 -30 159.181 34.8826  21
   1   0 -30 201.926 32.4798  15
   1   0 -29 35.2168 27.5059  21
   1   0 -29-36.7917 24.8603  15
   1   0 -28 2288.69 112.075  21
   1   0 -28 2074.73 94.7570  15
   1   0 -27-68.4880 29.1587  21
   1   0 -27 17.3935 18.3459  15
   1   0 -26 3527.72 268.513   5
   1   0 -26 3503.67 121.644  15
   1   0 -25-44.6851 56.6704   5
   1   0 -25 8.59522 15.4569  15
   1   0 -24 5505.27 273.666   2
   1   0 -24 5372.38 144.408  15
   1   0 -23 54.5085 46.1068   5
   1   0 -23-0.74241 14.4542  15
   1   0 -22 1784.02 144.816   2
   1   0 -22 1561.25 163.496   5
   1   0 -22 1745.47 79.2904  15
   1   0 -21 6.30400 18.8378   2
   1   0 -21 10.0767 38.6459   5
   1   0 -20 1360.08 140.769   5
   1   0 -20 1427.91 123.515   2
   1   0 -19-31.8467 47.3361   5
   1   0 -19 1.57592 23.2978   2
   1   0 -18 866.667 90.4578   2
   1   0 -17-6.03814 19.3515   2
   1   0 -16 12.4788 23.8342   2
   1   0 -15-2.92767 17.2905   2
   1   0 -14 91.8199 29.5582   2
   1   0 -13 56.3463 23.6498   2
   1   0 -12 20371.2 314.144   2
   1   0 -11 4.95715 11.9775   2
   1   0 -10 37.3114 15.2947   2
   1   0  -9 7.96041 13.1166   2
   1   0  -8 5426.17 123.522   2
   1   0  -7-0.65296 11.4578   2
   1   0  -6 143462. 635.242   6
   1   0  -6 142852. 526.362   2
   1   0  -5 47.8030 11.6157   2
   1   0  -5 30.6236 13.4102   6
   1   0  -4 130.153 12.9564   2
   1   0  -4 102.855 16.2919   6
   1   0  -3 4.78919 6.99873   6
   1   0  -3 10.5741 4.39119   2
   1   0  -2 18209.8 169.043   6
   1   0  -1 1.72106 5.54604   6
  -1   0   1 5.02296 2.67997   4
  -1   0   0 12386.6 111.618   1
  -1   0  -1 14.3306 6.86150   1
  -1   0  -2 48173.4 305.498   1
  -1   0  -3 16.9491 9.92123   1
  -1   0  -4 59799.1 416.615   1
  -1   0  -5-0.74254 11.7161   1
  -1   0  -6 4248.38 130.403   1
  -1   0  -7 51.2948 22.3351   1
  -1   0  -8 77975.4 625.936   1
  -1   0  -9 17.4030 11.6210   3
  -1   0  -9 6.09275 17.7689   1
  -1   0 -10 32689.3 444.531   1
  -1   0 -10 33656.1 407.571   2
  -1   0 -11 46.5455 23.8590   2
  -1   0 -11 64.9337 18.2166   3
  -1   0 -11 28.2618 21.8850   1
  -1   0 -12 1941.92 109.790   2
  -1   0 -12 1804.73 77.5754   3
  -1   0 -12 1818.55 116.487   1
  -1   0 -13 16.2162 13.1787   3
  -1   0 -13-0.73777 22.1903   2
  -1   0 -13 1.45015 30.2885   1
  -1   0 -14 1290.26 99.1712   2
  -1   0 -14 1227.30 69.2326   3
  -1   0 -15 23.4914 21.8018   2
  -1   0 -15 72.3102 20.7042   3
  -1   0 -16 1298.88 111.034   2
  -1   0 -17 12.9506 26.3264   2
  -1   0 -18 122.811 38.6509   2
  -1   0 -19 35.9079 29.2283   2
  -1   0 -20 583.230 84.9846   2
  -1   0 -21-8.79819 38.1367   2
  -1   0 -21 16.5678 15.9951  15
  -1   0 -21-20.8869 18.9659  14
  -1   0 -22 2278.22 178.457   2
  -1   0 -22 1991.97 98.8324  14
  -1   0 -22 2047.00 89.2092  15
  -1   0 -23 1.83150 21.1628  14
  -1   0 -23 5.78741 18.0342  15
  -1   0 -24 819.499 115.921   2
  -1   0 -24 737.229 64.1792  14
  -1   0 -24 743.280 58.3624  15
  -1   0 -25 14.5412 25.9285   2
  -1   0 -25 20.7692 18.4247  15
  -1   0 -25-16.9085 25.4389  14
  -1   0 -26 8217.77 191.079  15
  -1   0 -26 7665.15 207.265  14
  -1   0 -27 41.7480 24.1063  15
  -1   0 -27-24.7428 26.3716  14
  -1   0 -28 878.655 65.4155  15
  -1   0 -29 8.35039 19.4195  21
  -1   0 -29 18.7518 20.8509  15
  -1   0 -30 852.558 65.8120  21
  -1   0 -30 939.619 66.6136  15
  -1   0 -31 13.2588 19.9443  21
  -1   0 -31 27.8689 21.6810  15
  -1   0 -32 79.8313 24.3265  21
  -1   0 -32 46.1668 22.4525  15
  -1   0 -33-16.8085 16.6910  21
  -1   0 -33-8.56751 15.3825  15
  -1   0 -34 16.3035 15.4830  21
  -1   0 -34 13.3440 15.5728  15
  -1   0 -35 6.95182 11.7972  21
  -1   0 -35 4.30330 11.8843  15
  -1   0 -36-0.35698 11.6032  21
  -1   0 -36-11.5459 10.0815  16
  -1   0 -36-1.32288 9.93628  15
  -1   0 -37-15.6128 9.45745  16
   1   1 -37 92.2614 14.0690  16
   1  -1 -37 93.0529 14.6724  16
   1  -1 -36 11.9205 12.7326  21
   1  -1 -36 38.3329 12.5170  16
   1   1 -36 11.4901 11.6524  16
   1  -1 -35 91.0534 21.3372  21
   1   1 -35 113.998 23.2447  21
   1   1 -35 96.7866 18.8363  16
   1  -1 -35 130.634 21.2800  16
   1   1 -34 1192.27 66.6325  21
   1  -1 -34 1264.91 69.6808  21
   1  -1 -34 1269.95 64.0879  16
   1   1 -34 1175.50 57.1705  15
   1   1 -34 1219.03 62.5352  16
   1  -1 -33 194.130 33.0143  21
   1   1 -33 200.665 32.7737  21
   1   1 -33 179.281 26.8494  15
   1  -1 -33 179.836 29.5810  16
   1   1 -33 151.109 26.6676  16
   1  -1 -33 197.638 28.0196  15
   1  -1 -32 622.971 55.8787  21
   1   1 -32 608.109 54.7683  21
   1  -1 -32 649.972 47.8679  15
   1   1 -32 657.580 50.7619  15
   1   1 -31 811.410 65.5903  21
   1  -1 -31 920.790 69.2296  21
   1  -1 -31 759.710 53.9903  15
   1   1 -31 877.521 60.4463  15
   1  -1 -30 1034.45 75.8775  21
   1   1 -30 1039.66 74.1823  21
   1   1 -30 986.232 65.1293  15
   1  -1 -30 975.743 62.8664  15
   1   1 -29 70.5387 27.3110  21
   1  -1 -29 85.3948 30.5738  21
   1  -1 -29 90.9903 24.2714  15
   1   1 -29 106.269 27.7227  15
   1   1 -28 614.290 59.5336  21
   1   1 -28 559.789 51.1261  15
   1  -1 -28 534.670 48.8303  15
   1   1 -27 457.189 52.3135  21
   1   1 -27 427.151 46.9825  15
   1  -1 -27 476.431 46.4999  15
   1   1 -26 1176.33 161.132   5
   1  -1 -26 1117.66 149.337   5
   1   1 -26 1198.30 82.1375  21
   1   1 -26 1074.43 69.4879  15
   1  -1 -26 1067.71 67.4231  15
   1   1 -25 1058.59 149.518   5
   1  -1 -25 1251.71 157.299   5
   1   1 -25 1179.15 78.4750  21
   1  -1 -25 1048.30 65.1384  15
   1   1 -25 1050.04 67.5663  15
   1   1 -24 1354.48 159.694   5
   1  -1 -24 1521.93 169.632   5
   1  -1 -24 1202.03 129.685   2
   1   1 -24 1574.50 89.3920  21
   1   1 -24 1357.70 74.7993  15
   1  -1 -24 1348.15 72.8922  15
   1   1 -23 1345.93 130.358   2
   1  -1 -23 1370.83 137.223   2
   1   1 -23 1253.35 154.207   5
   1  -1 -23 1286.87 153.149   5
   1  -1 -23 1418.97 73.2693  15
   1   1 -23 1263.12 70.7046  15
   1  -1 -22 32.7521 33.4317   5
   1   1 -22 6.24010 48.4032   5
   1   1 -22 5.34209 30.1326   2
   1  -1 -22-5.00318 32.5546   2
   1   1 -22 2.55902 14.0312  15
   1  -1 -22 3.41725 13.4461  15
   1  -1 -21 2559.40 200.984   5
   1   1 -21 2585.73 204.672   5
   1  -1 -21 2466.90 169.998   2
   1   1 -21 2320.26 160.649   2
   1   1 -21 2338.30 102.001  14
   1   1 -21 2224.27 87.4213  15
   1  -1 -20 6072.14 298.214   5
   1   1 -20 6160.27 304.814   5
   1   1 -20 6120.63 248.735   2
   1  -1 -20 6404.27 262.361   2
   1   1 -19 37.6660 37.6139   5
   1  -1 -19 21.1590 31.5006   5
   1   1 -19 6.64161 18.8804   2
   1  -1 -19 16.5840 18.4095   2
   1  -1 -18 5457.45 223.993   2
   1  -1 -18 5126.82 254.116   5
   1   1 -18 5383.15 214.697   2
   1  -1 -17 1185.32 119.004   5
   1   1 -17 1022.37 91.0356   2
   1  -1 -17 1139.17 99.4870   2
   1   1 -16 1779.61 115.384   2
   1  -1 -16 1900.27 122.196   2
   1  -1 -15 17570.0 352.081   2
   1   1 -15 18133.3 343.466   2
   1  -1 -14 1169.06 83.7958   3
   1  -1 -14 1227.45 89.6584   2
   1   1 -14 1217.66 85.9854   2
   1   1 -13 48101.6 505.893   2
   1  -1 -13 47639.9 510.558   3
   1  -1 -13 48857.6 533.631   2
   1  -1 -12 7736.79 201.983   2
   1  -1 -12 7711.83 197.979   3
   1   1 -12 8191.56 195.689   2
   1  -1 -11 234.464 36.4327   2
   1  -1 -11 247.908 37.3382   3
   1   1 -11 211.406 31.4847   1
   1  -1 -10 613.650 52.9784   2
   1   1 -10 476.006 43.7503   1
   1  -1 -10 658.908 56.1389   3
   1  -1  -9 860.709 61.1689   3
   1  -1  -9 707.000 52.6208   2
   1  -1  -8 1086.66 64.4569   3
   1   1  -8 1170.33 58.2691   1
   1  -1  -8 1082.97 59.9250   2
   1   1  -7 36596.1 290.493   1
   1  -1  -7 37067.3 324.268   2
   1  -1  -7 36968.6 391.348   6
   1  -1  -7 37566.5 351.383   3
   1  -1  -6 52472.0 440.474   6
   1  -1  -6 52534.3 361.784   2
   1   1  -6 53531.4 320.055   6
   1   1  -6 54371.7 319.022   1
   1  -1  -6 53758.9 402.192   3
   1  -1  -6 53826.2 434.490   5
   1  -1  -5 30814.8 317.545   6
   1  -1  -5 32421.1 294.348   3
   1   1  -5 31839.7 213.372   1
   1  -1  -5 31364.8 260.353   2
   1  -1  -5 30804.3 304.418   5
   1   1  -4 539.042 41.3351   5
   1  -1  -4 601.809 39.9352   5
   1  -1  -4 642.255 40.5036   3
   1  -1  -4 601.447 43.3137   6
   1   1  -4 572.942 27.7447   6
   1  -1  -4 624.319 34.4190   2
   1   1  -3 10652.9 155.246   5
   1  -1  -3 10345.9 147.789   3
   1  -1  -3 10106.0 140.103   5
   1   1  -3 10293.9 107.919   6
   1  -1  -3 9927.48 125.351   2
   1   1  -3 10612.1 87.8557   1
   1   1  -2 36455.9 252.790   5
   1  -1  -2 36996.7 228.526   2
   1  -1  -2 36945.2 260.617   3
   1  -1  -2 36154.2 235.006   5
   1  -1  -1 602.023 30.9264   3
   1   1  -1 643.900 30.2806   5
   1  -1  -1 659.959 31.5985   2
   1  -1  -1 639.098 28.8971   5
  -1   1   1 610.832 31.5195   4
  -1  -1   1 614.973 23.8190   2
   1   1   0 45613.6 232.588   5
  -1  -1   0 45685.6 218.333   2
  -1   1   0 45897.6 270.083   4
   1  -1   1 9180.45 129.429   6
  -1  -1  -1 9328.16 110.357   2
  -1   1  -1 9696.48 129.666   4
  -1   1  -1 9558.85 132.121   1
  -1   1  -2 1105.40 49.3443   1
  -1  -1  -2 1060.74 41.6159   2
  -1  -1  -3 204.151 21.6889   2
  -1   1  -3 216.200 26.2661   1
  -1  -1  -4 14869.2 185.887   2
  -1   1  -4 15359.7 216.676   1
  -1   1  -5 22132.0 278.971   1
  -1  -1  -5 21683.9 243.693   2
  -1   1  -6 91990.4 245.824   3
  -1  -1  -6 93432.9 547.616   2
  -1   1  -6 93788.4 613.103   1
  -1   1  -7 5599.18 68.2001   3
  -1  -1  -7 5884.09 146.880   2
  -1   1  -7 6006.86 165.029   1
  -1  -1  -8 3542.70 121.868   2
  -1   1  -8 3463.88 133.702   1
  -1   1  -8 3380.97 59.7950   3
  -1   1  -9 5970.07 183.358   1
  -1  -1  -9 6304.65 172.379   2
  -1   1 -10 65618.0 634.803   1
  -1  -1 -10 65891.1 587.345   2
  -1   1 -11 354.410 26.0107   3
  -1  -1 -11 348.332 39.4384   3
  -1  -1 -12 380.584 54.6268   2
  -1   1 -12 380.422 56.3950   1
  -1  -1 -12 392.143 42.0715   3
  -1   1 -13 11031.7 295.284   1
  -1  -1 -13 10531.9 222.042   3
  -1  -1 -13 10987.2 279.059   2
  -1   1 -14-10.4572 21.7397   1
  -1  -1 -14-3.52200 26.1120   2
  -1  -1 -14 24.8602 14.3752   3
  -1   1 -15 15.3586 20.6096   2
  -1  -1 -15 69.9417 28.9181   2
  -1   1 -15 33.5796 29.1727   1
  -1  -1 -15-2.51634 15.4586   3
  -1   1 -16 184.990 42.7015   2
  -1  -1 -16 235.827 52.0782   2
  -1   1 -16 234.308 55.2544   1
  -1  -1 -16 268.308 41.9464   3
  -1  -1 -17 1029.51 102.671   2
  -1  -1 -17 1247.97 89.2050   3
  -1   1 -17 999.529 99.8079   2
  -1   1 -17 1018.72 108.300   1
  -1  -1 -18 5851.80 252.689   2
  -1   1 -18 5708.75 241.877   2
  -1   1 -19 1337.22 123.881   2
  -1  -1 -19 1371.17 128.112   2
  -1   1 -20 5792.23 261.064   2
  -1  -1 -20 6400.94 286.264   2
  -1   1 -21 1404.50 135.802   2
  -1  -1 -21 1390.08 139.222   2
  -1  -1 -21 1414.94 79.7402  14
  -1   1 -21 1345.27 80.4552  14
  -1   1 -21 1396.49 72.5826  15
  -1  -1 -21 1358.75 70.1809  15
  -1   1 -22 644.481 93.2949   2
  -1  -1 -22 651.554 96.7597   2
  -1   1 -22 641.271 59.9598  14
  -1   1 -22 727.546 55.5405  15
  -1  -1 -22 730.320 59.5993  14
  -1  -1 -22 739.237 54.6700  15
  -1   1 -23 432.235 80.3639   2
  -1  -1 -23 540.557 90.1373   2
  -1   1 -23 539.522 55.8946  14
  -1  -1 -23 527.415 47.4706  15
  -1   1 -23 501.250 47.7774  15
  -1  -1 -23 511.661 52.3770  14
  -1   1 -24 4893.09 273.015   2
  -1  -1 -24 5258.31 290.780   2
  -1   1 -24 5084.57 165.696  14
  -1  -1 -24 4818.90 142.190  15
  -1  -1 -24 4722.64 154.054  14
  -1   1 -24 4845.72 144.908  15
  -1  -1 -25 5.20865 43.8874   2
  -1   1 -25-32.3928 28.7210   2
  -1   1 -25 105.454 27.7678  15
  -1   1 -25 92.6075 30.2060  14
  -1  -1 -25 45.2948 20.3007  15
  -1  -1 -25 54.3168 23.3607  14
  -1   1 -26 504.969 52.4436  21
  -1  -1 -26 457.943 47.8388  15
  -1   1 -26 530.071 59.1370  14
  -1  -1 -26 522.760 54.9076  14
  -1   1 -26 502.032 51.0342  15
  -1   1 -27 809.902 64.1080  21
  -1   1 -27 847.890 65.3277  15
  -1  -1 -27 757.569 60.4278  15
  -1  -1 -27 737.788 64.6554  14
  -1   1 -27 693.550 66.7067  14
  -1   1 -28 63.8339 25.2385  21
  -1   1 -28 76.8514 24.8802  15
  -1  -1 -28 83.8973 25.0784  15
  -1   1 -29 5.84568 20.7893  21
  -1   1 -29-0.49639 21.3904  15
  -1  -1 -29 10.8029 19.5732  15
  -1  -1 -30 399.381 46.1551  21
  -1   1 -30 360.948 43.3341  21
  -1   1 -30 432.233 48.4248  15
  -1  -1 -30 409.224 44.2404  15
  -1   1 -31 186.560 32.1517  21
  -1  -1 -31 213.175 35.4112  21
  -1   1 -31 164.013 31.6375  15
  -1  -1 -31 210.920 33.0516  15
  -1  -1 -32 89.3154 24.3625  21
  -1   1 -32 42.8418 18.7639  21
  -1   1 -32 106.512 25.9060  15
  -1  -1 -32 90.7510 24.5911  15
  -1  -1 -33 3.92348 16.4112  21
  -1   1 -33-24.8710 18.6632  21
  -1   1 -33 1.94145 15.9306  15
  -1  -1 -33 28.7057 16.1887  15
  -1  -1 -34 122.862 23.4055  21
  -1   1 -34 108.720 22.2129  21
  -1   1 -34 91.3102 21.2428  15
  -1  -1 -34 118.851 22.7902  15
  -1   1 -35 78.0925 17.3742  21
  -1  -1 -35 88.3854 19.5827  21
  -1  -1 -35 122.796 20.9634  15
  -1   1 -35 66.0117 17.6586  15
  -1  -1 -36 47.4382 13.4640  21
  -1   1 -36 49.3539 13.3230  16
  -1   1 -36 52.2343 13.9696  15
  -1  -1 -36 68.2011 14.3555  15
  -1  -1 -36 61.4033 16.4158  16
  -1  -1 -37 71.7570 13.2207  16
  -1   1 -37 69.2101 12.5485  16
   1  -2 -37 175.642 20.5648  21
   1   2 -37 209.947 18.7496  16
   1  -2 -37 201.578 18.9703  16
   1  -2 -36-1.31855 12.9361  21
   1   2 -36 2.06573 9.78209  16
   1  -2 -36 24.7227 10.5816  16
   1  -2 -35 0.78546 13.1679  21
   1   2 -35-12.3279 12.5372  16
   1  -2 -35 5.44983 11.3407  16
   1  -2 -34 83.6266 22.9082  21
   1   2 -34 117.625 22.0153  16
   1  -2 -34 95.8022 20.4534  16
   1   2 -34 99.5530 19.9993  15
   1  -2 -33 1.30841 18.0278  21
   1   2 -33 23.5835 19.1968  21
   1   2 -33 35.3929 17.1322  16
   1   2 -33 23.8022 15.4636  15
   1  -2 -33 34.8693 17.6047  16
   1  -2 -33 23.6394 14.8830  15
   1   2 -32 555.027 52.2794  21
   1  -2 -32 639.188 55.7865  21
   1  -2 -32 590.305 49.5514  16
   1   2 -32 576.572 47.3062  15
   1   2 -32 579.971 47.8742  16
   1  -2 -32 530.244 43.4898  15
   1   2 -31 3.71051 20.7636  21
   1  -2 -31 33.4826 22.2661  21
   1   2 -31 61.3542 21.8361  15
   1  -2 -31 40.5628 17.1400  15
   1  -2 -30 483.168 54.4457  21
   1   2 -30 460.522 51.9591  21
   1  -2 -30 461.106 43.5342  15
   1   2 -30 442.363 46.6734  15
   1   2 -29 506.200 55.0464  21
   1  -2 -29 417.443 42.3023  15
   1   2 -29 412.534 45.5663  15
   1   2 -28 152.215 33.8757  21
   1  -2 -28 121.367 25.3079  15
   1   2 -28 106.190 25.8169  15
   1   2 -27 2283.47 110.306  21
   1   2 -27 2077.07 97.6244  15
   1  -2 -27 2187.14 95.1184  15
   1  -2 -26 2134.50 89.0702  10
   1   2 -26 1944.50 101.977  21
   1   2 -26 2092.74 96.3211  15
   1  -2 -26 1963.22 89.5727  15
   1  -2 -25 603.997 49.9604  10
   1  -2 -25 502.715 97.9473   5
   1  -2 -25 722.790 103.332   2
   1   2 -25 699.185 120.983   5
   1   2 -25 610.209 58.0930  21
   1   2 -25 554.190 50.7299  15
   1  -2 -25 534.495 47.8769  15
   1  -2 -24 209.944 30.4426  10
   1   2 -24 355.697 89.9169   5
   1  -2 -24 221.703 67.2427   2
   1  -2 -24 229.617 70.4310   5
   1   2 -24 189.762 33.5087  21
   1  -2 -24 262.863 35.7957  15
   1   2 -24 261.322 38.1158  15
   1  -2 -23 3204.83 108.047  10
   1   2 -23 3320.62 248.347   5
   1  -2 -23 3151.93 235.310   5
   1   2 -23 3026.07 193.689   2
   1  -2 -23 2690.03 193.785   2
   1   2 -23 3259.53 125.424  21
   1   2 -23 2898.72 107.300  15
   1   2 -23 3085.94 111.566  11
   1  -2 -23 3274.79 110.045  15
   1  -2 -22 114.825 21.2209  10
   1  -2 -22 100.969 42.4549   5
   1   2 -22 93.6659 50.8795   5
   1  -2 -22 172.540 52.4128   2
   1   2 -22 169.950 49.2440   2
   1   2 -22 156.608 29.4113  21
   1   2 -22 149.678 25.2796  15
   1  -2 -22 182.047 28.3861  15
   1   2 -22 148.194 26.5931  11
   1  -2 -21 242.182 31.5797  10
   1  -2 -21 167.471 55.5475   5
   1   2 -21 112.571 51.3299   5
   1   2 -21 265.239 58.6924   2
   1  -2 -21 178.247 50.1372   2
   1   2 -21 200.182 30.1495  21
   1  -2 -21 218.759 27.6899  15
   1   2 -21 167.605 26.0218  15
   1   2 -21 177.598 27.3096  11
   1   2 -20 24.1927 31.4579   5
   1  -2 -20 66.9345 45.8594   5
   1  -2 -20 9.20378 16.8489   2
   1   2 -20-5.28978 16.2843  21
   1   2 -20 2.58433 15.6513  14
   1   2 -19 110.133 38.1225   2
   1  -2 -19 203.967 61.2359   5
   1   2 -19 164.272 52.9911   5
   1  -2 -19 120.782 35.4697   2
   1   2 -18 126.270 36.8703   2
   1  -2 -18 165.590 42.1185   2
   1  -2 -18 185.462 48.3405   5
   1  -2 -17 15364.4 419.822   5
   1  -2 -17 15122.8 371.397   2
   1   2 -17 15252.7 344.272   2
   1  -2 -17 15089.2 356.209   3
   1  -2 -16 1276.00 105.307   3
   1  -2 -16 1076.36 108.641   5
   1  -2 -16 995.530 95.7362   2
   1  -2 -15 17316.7 357.343   3
   1   2 -15 17070.6 337.854   1
   1  -2 -15 17273.4 406.932   5
   1  -2 -15 17800.5 370.756   2
   1  -2 -14 6171.56 233.228   5
   1  -2 -14 6164.65 208.661   2
   1   2 -14 6570.84 197.680   1
   1  -2 -14 6118.75 205.106   3
   1  -2 -13 28442.8 428.031   3
   1  -2 -13 28564.6 476.398   5
   1   2 -13 27209.2 390.167   1
   1  -2 -13 28819.6 433.132   2
   1  -2 -12 20.6906 22.6027   5
   1  -2 -12 61.3553 23.5406   3
   1  -2 -12 42.5525 21.8806   2
   1   2 -12 16.3691 13.6702   1
   1  -2 -11 688.107 69.8469   5
   1  -2 -11 600.791 59.0550   2
   1  -2 -11 726.249 65.3960   3
   1   2 -11 744.591 60.6222   1
   1  -2 -10 3441.91 130.717   2
   1   2 -10 3205.11 115.880   1
   1  -2 -10 3382.00 141.656   5
   1  -2 -10 3406.75 133.636   3
   1  -2  -9 1265.20 78.5799   3
   1  -2  -9 1187.84 79.4679   5
   1   2  -9 1259.50 67.7584   1
   1  -2  -9 1151.33 72.5216   2
   1  -2  -8 13185.8 245.671   5
   1  -2  -8 13466.7 244.601   3
   1  -2  -8 13131.6 231.279   2
   1   2  -8 13392.3 208.582   1
   1  -2  -7 33525.8 370.155   3
   1   2  -7 32812.8 302.938   1
   1  -2  -7 33153.8 349.919   2
   1  -2  -7 32339.3 357.699   5
   1  -2  -6 154598. 723.184   5
   1  -2  -6 155369. 724.804   2
   1  -2  -5 26135.5 267.954   5
   1  -2  -5 26971.7 301.474   3
   1   2  -5 26453.8 304.201   5
   1  -2  -5 26124.7 284.338   2
   1   2  -5 25966.4 233.993   1
   1   2  -4 1659.14 56.7315   1
   1  -2  -4 1690.56 73.4613   3
   1  -2  -4 1631.38 69.7596   2
   1   2  -4 1707.28 72.1414   5
   1  -2  -4 1605.01 60.7645   5
   1   2  -3 45500.3 328.930   5
   1  -2  -3 44654.7 280.063   5
   1   2  -2 4166.64 88.0854   5
   1   2  -2 4184.02 81.0747   4
   1  -2  -2 4261.25 103.567   3
  -1  -2   2 3945.94 93.7386   2
   1  -2  -2 4338.81 114.781   6
   1  -2  -2 4252.19 104.405   2
   1  -2  -2 3947.85 75.9144   5
   1   2  -1 13900.7 146.788   4
  -1   2   1 14190.6 194.413   4
   1   2  -1 14390.1 141.878   5
   1  -2  -1 14078.1 191.408   2
   1  -2  -1 14173.2 198.197   6
  -1  -2   1 13746.7 171.341   2
   1  -2  -1 14181.0 176.429   3
  -1  -2   0 35979.2 273.940   2
   1  -2   0 36403.3 303.132   6
  -1   2   0 35825.9 308.647   4
   1   2   0 36362.6 205.684   5
   1  -2   0 35632.9 260.959   3
   1  -2   0 36422.9 311.832   2
   1  -2   1 21443.8 223.485   6
  -1  -2  -1 21215.0 217.408   2
   1  -2   1 21384.1 186.498   3
  -1   2  -1 21915.1 241.705   4
  -1  -2  -2 62510.1 394.308   2
  -1   2  -2 63542.4 434.444   1
  -1   2  -2 62710.7 421.595   4
   1  -2   2 62635.7 291.271   3
  -1  -2  -3 2203.15 78.4767   2
   1  -2   3 1978.30 43.7811   3
  -1   2  -3 2146.60 82.4627   1
   1  -2   3 2131.57 69.8878   6
  -1   2  -4 42837.5 388.269   1
  -1  -2  -4 42390.2 359.676   2
  -1   2  -5 8419.20 182.482   1
  -1  -2  -5 8064.15 166.365   2
  -1   2  -6 6802.70 172.109   1
  -1  -2  -6 6881.75 161.605   2
  -1  -2  -7 36353.6 390.917   2
  -1   2  -7 34904.7 409.864   1
  -1  -2  -8 10073.9 217.286   2
  -1   2  -8 10464.3 235.251   1
  -1   2  -9 661.080 64.2385   1
  -1  -2  -9 782.685 66.2842   2
  -1  -2 -10 10314.4 243.418   2
  -1   2 -10 9862.26 252.079   1
  -1  -2 -11 362.381 45.0809   3
  -1   2 -11 247.700 45.6922   1
  -1  -2 -11 309.898 48.5891   2
  -1  -2 -12 823.558 79.2624   2
  -1   2 -12 720.674 74.7359   1
  -1  -2 -12 740.265 64.7137   3
  -1   2 -13 4326.43 189.507   1
  -1  -2 -13 4494.87 185.640   2
  -1  -2 -13 4224.40 156.291   3
  -1  -2 -14 5575.33 215.005   2
  -1  -2 -14 5285.25 180.173   3
  -1   2 -14 5097.93 213.825   1
  -1  -2 -15 327.910 49.2884   3
  -1  -2 -15 355.799 58.5540   2
  -1   2 -15 336.466 62.6912   1
  -1   2 -16 1232.27 114.411   1
  -1  -2 -16 1342.63 115.339   2
  -1  -2 -16 1383.24 99.1163   3
  -1  -2 -17 3340.38 189.938   2
  -1  -2 -17 3252.85 158.905   3
  -1   2 -17 2938.19 181.398   1
  -1  -2 -18 3248.42 194.598   2
  -1   2 -18 3027.86 176.783   2
  -1  -2 -18 3211.59 160.437   3
  -1   2 -18 2811.10 183.267   1
  -1  -2 -19 14119.4 417.242   2
  -1   2 -19 12933.9 404.969   1
  -1  -2 -19 13808.8 340.452   3
  -1   2 -19 13243.2 380.852   2
  -1   2 -20 7994.63 308.090   2
  -1  -2 -20 8456.25 336.338   2
  -1  -2 -20 8100.60 163.933  15
  -1   2 -20 8086.60 171.245  15
  -1   2 -20 7869.24 191.826  14
  -1   2 -21 38.3548 37.1852   2
  -1  -2 -21 45.0423 30.1050   2
  -1   2 -21-12.5883 22.6715  14
  -1  -2 -21-6.10244 17.1892  15
  -1   2 -21-9.64192 16.2577  15
  -1  -2 -22 864.929 117.938   2
  -1   2 -22 820.045 106.771   2
  -1   2 -22 791.352 59.3502  21
  -1   2 -22 737.303 63.4034  14
  -1   2 -22 804.889 58.5293  15
  -1  -2 -22 787.885 59.2392  14
  -1  -2 -22 772.784 54.9447  15
  -1   2 -23 398.055 77.2108   2
  -1  -2 -23 341.915 81.2341   2
  -1   2 -23 337.064 41.7995  21
  -1   2 -23 301.001 39.7893  15
  -1   2 -23 379.510 49.5859  14
  -1  -2 -23 335.519 39.4757  15
  -1  -2 -23 296.667 37.7018  14
  -1   2 -24 129.440 43.8081   2
  -1  -2 -24 97.5220 44.9922   2
  -1   2 -24 171.691 33.9048  21
  -1   2 -24 156.828 32.6230  15
  -1  -2 -24 230.684 36.9412  14
  -1  -2 -24 182.013 32.6103  15
  -1   2 -24 136.974 36.4989  14
  -1   2 -25 2114.15 183.394   2
  -1  -2 -25 1895.79 196.947   5
  -1  -2 -25 2207.30 197.526   2
  -1   2 -25 2240.06 104.356  21
  -1   2 -25 2251.75 116.292  14
  -1  -2 -25 2215.29 103.464  14
  -1   2 -25 2153.29 100.894  15
  -1  -2 -25 2175.97 97.1628  15
  -1   2 -26 128.295 28.0007  21
  -1   2 -26 178.613 35.9350  15
  -1  -2 -26 150.776 30.1498  15
  -1  -2 -26 135.174 30.6136  14
  -1   2 -26 148.780 38.0843  14
  -1   2 -27-1.63483 19.9682  21
  -1   2 -27 25.8282 25.0042  14
  -1   2 -27 43.7091 25.5439  15
  -1  -2 -27 36.6940 22.1509  15
  -1   2 -28-35.4595 21.9661  21
  -1   2 -28 13.7727 21.7080  15
  -1  -2 -28-27.9361 21.1988  15
  -1   2 -29 490.817 50.0058  21
  -1  -2 -29 471.388 49.0331  15
  -1   2 -29 522.564 52.3185  15
  -1   2 -30 495.561 49.1753  21
  -1   2 -30 544.029 52.5613  15
  -1  -2 -30 519.048 49.5130  15
  -1   2 -31 154.964 29.0994  21
  -1   2 -31 146.606 28.8502  15
  -1  -2 -31 154.095 30.1453  15
  -1  -2 -32-20.3656 18.0586  21
  -1   2 -32-19.2252 18.8496  21
  -1   2 -32-5.82912 18.1617  15
  -1  -2 -32 32.9222 18.7253  15
  -1   2 -33 851.531 53.5846  21
  -1  -2 -33 947.818 61.3826  21
  -1   2 -33 1059.84 62.2458  15
  -1  -2 -33 1019.71 59.1348  15
  -1  -2 -34-11.0033 14.8267  21
  -1  -2 -34 3.35643 13.0004  15
  -1   2 -34-4.08688 15.0870  15
  -1  -2 -35 157.296 23.7449  21
  -1   2 -35 146.556 22.4794  15
  -1  -2 -35 130.839 20.6053  15
  -1  -2 -35 136.001 20.8181  16
  -1  -2 -36 28.9138 13.2408  21
  -1  -2 -36 20.7459 10.5493  16
  -1   2 -36 46.1554 14.3221  15
  -1   2 -36 9.01500 9.75463  16
  -1  -2 -36 10.5265 8.80394  15
   1  -3 -36-0.56855 11.5522  21
   1   3 -36 2.13601 7.40839  16
   1  -3 -36 5.23021 8.14182  16
   1  -3 -35 1.47828 12.3586  21
   1   3 -35 18.9866 10.4039  16
   1  -3 -35-4.16250 11.1421  16
   1  -3 -34 36.7961 17.0587  21
   1   3 -34 58.8133 16.0521  15
   1  -3 -34 30.6147 14.9028  16
   1   3 -34 50.9083 16.6706  16
   1  -3 -33 316.517 37.8634  21
   1   3 -33 273.888 30.3261  16
   1   3 -33 357.105 35.1853  15
   1  -3 -33 329.526 33.9804  16
   1  -3 -32 1042.68 69.8333  21
   1  -3 -32 880.872 52.3899  15
   1   3 -32 963.278 59.7102  15
   1  -3 -32 944.552 58.5277  16
   1   3 -32 881.058 55.8488  16
   1   3 -31 937.220 66.6355  21
   1  -3 -31 966.400 70.8027  21
   1  -3 -31 821.087 54.2333  15
   1  -3 -31 980.465 62.4032  16
   1   3 -31 912.218 61.2949  15
   1   3 -30 232.138 36.9326  21
   1  -3 -30 198.275 27.2141  15
   1   3 -30 224.691 34.4165  15
   1  -3 -29 151.996 27.6132  10
   1   3 -29 173.717 39.7920  21
   1  -3 -29 176.716 30.8009  15
   1   3 -29 134.762 30.7723  15
   1  -3 -28 694.592 51.5617  10
   1   3 -28 749.279 64.8176  21
   1  -3 -28 705.758 53.2374  15
   1   3 -28 710.985 58.6813  15
   1  -3 -27 4000.20 125.383  10
   1   3 -27 4043.17 146.283  21
   1   3 -27 3937.78 134.714  15
   1  -3 -27 3961.87 125.397  15
   1   3 -27 4062.86 130.821  11
   1  -3 -26 1706.86 83.7113  10
   1   3 -26 1870.02 99.4363  21
   1  -3 -26 1778.40 84.7654  15
   1   3 -26 1635.97 85.5472  11
   1   3 -26 1724.68 90.0024  15
   1  -3 -25 858.736 59.4651  10
   1   3 -25 916.779 140.543   5
   1  -3 -25 1022.30 136.966   5
   1  -3 -25 789.934 113.489   2
   1   3 -25 850.812 67.8088  21
   1  -3 -25 833.356 58.0878  15
   1   3 -25 798.822 62.3047  15
   1   3 -25 827.834 61.5862  11
   1  -3 -24 4437.92 131.739  10
   1   3 -24 4442.37 297.880   5
   1  -3 -24 3856.50 257.908   5
   1  -3 -24 3922.16 247.958   2
   1   3 -24 4375.94 147.159  21
   1  -3 -24 4171.41 126.079  15
   1   3 -24 4119.66 135.789  11
   1   3 -24 4017.55 132.018  15
   1  -3 -23 994.585 64.0983  10
   1  -3 -23 923.811 124.735   5
   1   3 -23 890.145 133.964   5
   1  -3 -23 962.543 118.712   2
   1   3 -23 1055.45 73.3296  21
   1  -3 -23 986.376 61.4619  15
   1   3 -23 927.717 64.1082  15
   1   3 -23 891.508 63.4359  11
   1  -3 -22 2633.80 99.9515  10
   1  -3 -22 2335.21 182.276   2
   1   3 -22 2457.80 210.618   5
   1   3 -22 2544.68 172.316   2
   1  -3 -22 2214.26 188.167   5
   1   3 -22 2559.25 109.147  21
   1   3 -22 2404.93 102.238  11
   1  -3 -22 2508.07 94.3457  15
   1   3 -22 2295.28 95.9428  15
   1   3 -21 3013.17 184.908   2
   1  -3 -21 2531.58 193.823   5
   1   3 -21 2861.80 221.476   5
   1  -3 -21 2666.29 188.105   2
   1   3 -21 3075.06 115.308  21
   1   3 -21 2628.98 104.838  11
   1  -3 -21 3001.04 100.418  15
   1   3 -21 2769.63 102.979  15
   1   3 -20 291.588 57.5464   2
   1   3 -20 406.268 82.6435   5
   1  -3 -20 472.515 83.5930   5
   1  -3 -20 352.315 67.2654   2
   1   3 -20 497.003 46.5792  21
   1   3 -20 456.262 43.8956  11
   1   3 -20 485.601 43.2976  15
   1  -3 -19 124.313 38.8648   3
   1  -3 -19 161.845 51.3100   5
   1  -3 -19 129.186 41.6928   2
   1   3 -19 117.361 41.7170   2
   1   3 -19 119.028 49.4758   5
   1   3 -18 584.622 75.8129   2
   1  -3 -18 564.653 85.8515   5
   1  -3 -18 618.726 80.8385   3
   1  -3 -18 614.788 80.4885   2
   1   3 -18 503.503 82.5591   5
   1  -3 -17 180.102 48.2214   5
   1  -3 -17 187.266 47.7970   3
   1   3 -17 357.716 55.4201   1
   1  -3 -17 270.827 56.6557   2
   1  -3 -16 37.8418 21.5628   3
   1  -3 -16 43.2105 31.3950   5
   1  -3 -16 34.2265 30.6038   2
   1   3 -16 57.5359 25.1513   1
   1   3 -15 121.109 32.6771   1
   1  -3 -15 93.2549 34.9437   2
   1  -3 -15 32.7129 24.9407   5
   1  -3 -15 108.605 38.2417   3
   1  -3 -14 8823.10 277.236   5
   1  -3 -14 8963.27 268.938   2
   1   3 -14 8735.44 239.739   1
   1  -3 -14 8857.27 265.163   3
   1  -3 -13 405.748 58.5524   3
   1  -3 -13 427.348 61.6058   5
   1  -3 -13 405.405 60.0375   2
   1   3 -13 394.850 51.0266   1
   1   3 -12 8553.42 218.824   1
   1  -3 -12 8730.54 248.638   5
   1  -3 -12 9095.03 252.546   3
   1  -3 -12 8713.76 244.887   2
   1  -3 -11 13047.8 288.077   2
   1  -3 -11 12944.8 285.409   5
   1  -3 -11 13553.0 295.128   3
   1   3 -11 12771.8 256.688   1
   1   3 -10 105.300 24.2555   1
   1  -3 -10 114.140 31.4549   2
   1  -3 -10 60.6226 26.2444   5
   1  -3 -10 68.3584 26.0043   3
   1  -3  -9 892.143 67.9739   5
   1   3  -9 878.715 62.8537   1
   1  -3  -9 880.156 71.9279   2
   1  -3  -9 958.476 77.1182   3
   1   3  -8 2577.15 100.937   1
   1  -3  -8 2596.61 115.831   2
   1  -3  -8 2432.31 103.159   5
   1  -3  -8 2656.82 118.660   3
   1  -3  -7 4131.18 142.170   3
   1  -3  -7 4207.56 142.152   2
   1   3  -7 3869.24 118.260   1
   1  -3  -7 3928.84 120.070   5
   1  -3  -6 87.5752 24.6176   2
   1  -3  -6 68.4793 22.7201   3
   1   3  -6 38.0904 20.3069   5
   1  -3  -6 78.2239 21.0031   5
   1   3  -6 70.3550 18.1754   1
   1  -3  -5 9065.89 193.845   3
   1   3  -5 8754.94 166.441   1
   1   3  -5 8958.45 180.979   5
   1  -3  -5 9189.10 198.681   2
   1  -3  -5 8659.60 145.152   5
   1  -3  -4 339.232 39.8661   2
   1   3  -4 312.253 32.8713   5
   1  -3  -4 313.614 25.7736   5
   1  -3  -4 379.186 40.9410   3
   1  -3  -3 3574.91 119.109   2
   1   3  -3 3596.61 94.2793   5
   1  -3  -3 3539.74 123.786   6
   1   3  -3 3575.13 98.5311   4
   1  -3  -3 3607.46 113.746   3
   1  -3  -3 3314.59 71.6606   5
   1   3  -2 59510.2 395.113   4
  -1  -3   2 59085.2 450.806   2
   1  -3  -2 60253.5 486.006   6
  -1   3   2 61663.0 493.673   4
   1   3  -2 59870.7 335.457   5
   1  -3  -2 62822.5 447.979   3
   1  -3  -2 61191.1 489.600   2
   1  -3  -1 86294.7 576.550   2
   1   3  -1 87039.6 344.539   5
  -1  -3   1 87031.8 534.681   2
  -1   3   1 87602.9 576.050   4
   1  -3  -1 86395.8 499.899   3
   1   3  -1 87289.2 476.731   4
   1  -3  -1 88427.4 555.619   6
   1  -3   0 8921.27 189.036   2
   1  -3   0 9252.21 155.533   3
  -1   3   0 8900.98 184.099   4
   1   3   0 8896.39 155.620   4
  -1  -3   0 9111.42 174.440   2
   1  -3   0 9147.62 172.128   6
  -1   3  -1 30598.7 339.499   4
   1  -3   1 29793.1 265.368   3
  -1  -3  -1 30242.9 324.403   2
   1  -3   1 30400.3 303.429   6
  -1   3  -2 6344.18 158.902   4
   1  -3   2 6619.85 117.863   3
  -1  -3  -2 6719.57 155.749   2
   1  -3   2 6469.23 136.368   6
  -1   3  -3 93882.2 616.022   4
  -1  -3  -3 95287.6 596.423   2
  -1   3  -3 94973.9 627.838   1
   1  -3   4 26678.5 262.383   6
  -1   3  -4 26463.0 340.049   1
   1  -3   4 26721.9 191.750   3
  -1  -3  -4 27254.7 331.907   2
  -1   3  -5 16811.8 279.442   1
   1  -3   5 16301.7 206.285   6
  -1  -3  -5 16910.2 272.135   2
   1  -3   6 81.0206 17.8853   6
  -1   3  -6 95.0277 27.5198   1
  -1   3  -7 5811.35 178.818   1
  -1  -3  -7 5690.09 170.020   2
  -1   3  -8 4606.70 165.078   1
  -1  -3  -8 4697.48 161.282   2
  -1  -3  -9 3444.16 143.881   2
  -1   3  -9 3474.69 149.847   1
  -1   3 -10 214.734 43.7750   1
  -1  -3 -10 305.109 48.8318   2
  -1  -3 -11 6960.53 222.649   2
  -1  -3 -11 6745.14 204.998   3
  -1   3 -11 6558.08 222.457   1
  -1  -3 -12 25.9902 30.4707   2
  -1  -3 -12 8.92074 20.0622   3
  -1   3 -12 9.09706 19.0888   1
  -1  -3 -13 1202.77 104.547   2
  -1  -3 -13 1127.40 90.6796   3
  -1   3 -13 1050.50 96.4405   1
  -1  -3 -14 1293.80 109.940   2
  -1  -3 -14 1212.17 96.2213   3
  -1   3 -14 1177.55 105.940   1
  -1  -3 -15 9577.97 306.806   2
  -1   3 -15 9295.60 304.337   1
  -1  -3 -15 9268.13 269.707   3
  -1  -3 -16 137.254 39.6948   3
  -1   3 -16 145.446 43.3927   1
  -1  -3 -16 137.858 46.5748   2
  -1  -3 -17 455.684 64.7865   3
  -1   3 -17 585.579 84.6318   1
  -1   3 -18 10824.5 361.400   1
  -1  -3 -18 11284.6 374.104   2
  -1  -3 -18 11685.5 332.475   3
  -1  -3 -19 610.432 93.7331   2
  -1   3 -19 531.534 84.5870   1
  -1  -3 -19 604.097 79.2467   3
  -1   3 -19 688.284 57.4540  14
  -1   3 -20 60.4840 39.4030   1
  -1  -3 -20-87.9952 33.2637   3
  -1  -3 -20-97.5544 42.5929   2
  -1   3 -20 23.5586 26.8365   2
  -1   3 -20 26.9162 19.4172  21
  -1   3 -20 15.6597 17.0091  15
  -1   3 -20 4.06047 19.4529  14
  -1  -3 -20-2.02741 15.4133  15
  -1   3 -21 572.910 90.7699   1
  -1   3 -21 555.587 89.1974   2
  -1  -3 -21 573.509 92.7267   2
  -1   3 -21 616.307 52.5767  21
  -1   3 -21 622.076 51.7332  15
  -1  -3 -21 591.212 47.5638  15
  -1   3 -21 613.529 57.6569  14
  -1   3 -22 2341.76 178.477   2
  -1  -3 -22 2473.29 199.039   2
  -1   3 -22 2523.85 105.063  21
  -1   3 -22 2472.14 116.640  14
  -1   3 -22 2466.93 104.046  15
  -1  -3 -22 2496.07 97.4671  15
  -1  -3 -23 689.257 106.495   2
  -1   3 -23 683.134 104.374   2
  -1   3 -23 663.466 55.3766  21
  -1  -3 -23 694.655 54.0882  15
  -1   3 -23 668.510 56.8596  15
  -1   3 -23 679.871 63.5757  14
  -1   3 -24 135.343 29.1626  11
  -1   3 -24 94.7603 41.6431   2
  -1  -3 -24 134.152 45.5950   2
  -1  -3 -24 218.772 76.7048   5
  -1   3 -24 177.728 32.5439  21
  -1   3 -24 98.4732 28.3877  15
  -1   3 -24 110.888 28.3108  14
  -1  -3 -24 139.526 27.4540  15
  -1  -3 -25 2755.47 233.303   5
  -1   3 -25 2898.37 214.141   2
  -1   3 -25 2726.88 113.571  21
  -1   3 -25 2892.77 119.461  15
  -1  -3 -25 2853.79 111.243  15
  -1   3 -25 2959.37 133.796  14
  -1   3 -25 2811.86 113.848  11
  -1   3 -26 7.19712 20.0726  21
  -1  -3 -26 0.46485 20.1173  15
  -1   3 -26 15.1190 25.0435  14
  -1   3 -26 35.3759 26.1786  15
  -1   3 -26-9.61590 18.8071  11
  -1   3 -27 594.453 54.0612  21
  -1   3 -27 563.562 55.8915  15
  -1   3 -27 490.835 46.5980  11
  -1   3 -27 617.517 64.5296  14
  -1  -3 -27 563.376 51.5344  15
  -1   3 -28 717.342 59.9172  21
  -1  -3 -28 826.781 62.1214  15
  -1   3 -28 774.256 63.8859  15
  -1   3 -29-7.05706 17.6692  21
  -1  -3 -29 47.3688 23.3384  15
  -1   3 -29 21.9640 21.8550  15
  -1   3 -30 675.059 54.0615  21
  -1   3 -30 777.548 61.2722  15
  -1  -3 -30 696.213 54.9598  15
  -1   3 -31 98.1238 23.4695  21
  -1   3 -31 105.806 27.4083  15
  -1  -3 -31 131.986 28.7728  15
  -1  -3 -32 152.455 27.2532  15
  -1   3 -32 127.967 27.1868  15
  -1  -3 -33 765.853 54.5534  21
  -1  -3 -33 749.920 50.1480  15
  -1   3 -33 821.105 54.8062  15
  -1  -3 -34 41.4077 15.7531  21
  -1  -3 -34 38.8073 15.5478  16
  -1  -3 -34 25.9435 15.4430  15
  -1   3 -34 42.1575 16.2004  15
  -1  -3 -35 14.0133 13.5257  21
  -1  -3 -35 13.3052 11.7365  16
  -1  -3 -35-17.5744 11.9127  15
  -1   3 -35 3.16636 9.75493  16
  -1   3 -35 10.3270 11.5809  15
  -1  -3 -36 122.709 18.8246  21
  -1  -3 -36 114.386 16.0288  15
  -1   3 -36 129.783 18.0160  15
  -1   3 -36 104.913 14.1789  16
  -1  -3 -36 111.513 16.2582  16
   1  -4 -36 137.938 18.8110  21
   1  -4 -35-0.86167 11.8582  21
   1   4 -35 4.54675 8.06006  16
   1  -4 -35 18.0868 9.19512  16
   1  -4 -34 289.062 32.8943  21
   1   4 -34 303.789 27.1389  16
   1  -4 -34 272.071 26.5780  16
   1   4 -34 280.567 27.8063  15
   1  -4 -33 33.0799 18.5386  21
   1  -4 -33 10.9232 11.1449  16
   1   4 -33 33.9181 15.2956  16
   1   4 -33-16.0172 15.5224  15
   1  -4 -32 142.599 30.9853  21
   1  -4 -32 98.6138 21.3529  16
   1  -4 -32 132.453 21.5713  15
   1   4 -32 130.070 22.6380  16
   1   4 -32 143.139 25.1730  15
   1  -4 -31 220.626 28.7614  15
   1  -4 -31 213.046 29.5518  16
   1   4 -31 177.453 27.8042  15
   1   4 -31 184.773 26.6656  16
   1  -4 -30 1568.92 72.6394  10
   1   4 -30 1581.26 76.0972  16
   1  -4 -30 1613.71 78.6196  16
   1   4 -30 1529.14 73.9393  11
   1  -4 -30 1475.39 71.7465  15
   1   4 -30 1623.43 83.0460  15
   1  -4 -29 148.785 26.3651  10
   1   4 -29 180.186 32.6601  15
   1   4 -29 140.610 27.7105  11
   1  -4 -29 192.446 31.9119  16
   1  -4 -29 132.771 26.4736  15
   1  -4 -28 330.361 38.0773  10
   1   4 -28 342.519 46.3294  21
   1   4 -28 409.286 43.7774  11
   1  -4 -28 346.798 38.6520  15
   1   4 -28 331.152 41.8641  15
   1  -4 -27 182.093 31.0922  10
   1   4 -27 173.915 36.1916  21
   1   4 -27 218.294 36.4462  11
   1  -4 -27 198.139 33.5932  15
   1   4 -27 216.381 37.3269  15
   1  -4 -26 1463.80 78.6321  10
   1   4 -26 1444.94 88.4929  21
   1   4 -26 1439.92 83.5560  15
   1  -4 -26 1494.83 77.7795  15
   1   4 -26 1491.10 84.0217  11
   1  -4 -25 17.1925 17.4449  10
   1   4 -25-6.23732 20.5226  21
   1   4 -25-17.0336 22.2264  15
   1  -4 -25 15.7082 17.6215  15
   1   4 -25-22.2908 21.8860  11
   1  -4 -24 2747.97 107.630  10
   1   4 -24 2533.14 222.666   5
   1  -4 -24 2377.67 196.524   2
   1   4 -24 2623.25 116.145  21
   1  -4 -24 2799.20 103.280  15
   1   4 -24 2514.62 106.648  15
   1   4 -24 2567.34 110.881  11
   1   4 -23 68.7629 46.0882   5
   1   4 -23 15.8040 21.1180  21
   1   4 -23 14.6212 21.2909  15
   1  -4 -23 30.1108 19.5818  15
   1   4 -23-3.92429 18.9107  11
   1  -4 -22 2445.64 194.552   2
   1   4 -22 2414.74 209.026   5
   1  -4 -22 2752.84 204.201   5
   1   4 -22 2418.92 106.887  21
   1   4 -22 2470.32 107.440  11
   1  -4 -22 2472.76 95.0989  15
   1   4 -22 2352.70 100.185  15
   1  -4 -21 148.077 42.3437   3
   1   4 -21 139.313 39.9750   2
   1   4 -21 79.1099 61.3693   5
   1  -4 -21 79.5838 37.9838   2
   1  -4 -21 52.6017 33.4751   5
   1   4 -21 43.0958 19.3455  21
   1  -4 -21 78.5579 22.5806  15
   1   4 -21 52.9429 18.8073  11
   1   4 -21 54.7204 20.6484  15
   1   4 -20 543.320 95.2631   5
   1  -4 -20 766.449 102.300   5
   1  -4 -20 592.882 91.4066   2
   1   4 -20 576.124 83.0831   2
   1  -4 -20 686.205 93.3363   3
   1   4 -20 703.508 57.5981  21
   1  -4 -20 784.504 51.4284  15
   1   4 -20 663.991 55.2157  11
   1   4 -20 651.996 51.9696  15
   1  -4 -19 1093.36 118.990   2
   1  -4 -19 1227.24 125.700   5
   1   4 -19 1171.68 136.926   5
   1  -4 -19 988.108 112.409   3
   1   4 -19 1184.64 70.9723  21
   1   4 -19 1095.38 63.1863  15
   1   4 -19 1138.20 69.6894  11
   1  -4 -18 9218.70 324.713   3
   1  -4 -18 9482.44 330.147   5
   1   4 -18 8859.27 353.976   5
   1  -4 -18 9180.37 331.874   2
   1   4 -17 6687.51 297.107   5
   1  -4 -17 6636.96 272.911   2
   1  -4 -17 6877.66 270.086   5
   1  -4 -17 6990.52 274.212   3
   1   4 -16 15356.3 355.833   1
   1  -4 -16 15792.7 390.770   5
   1  -4 -16 15182.6 398.298   2
   1  -4 -16 15343.2 393.155   3
   1   4 -16 14624.6 421.951   5
   1   4 -15 67.8116 30.6617   5
   1  -4 -15 21.4162 29.6708   2
   1  -4 -15 71.9338 38.4943   5
   1   4 -15 3.84898 20.2876   1
   1  -4 -15 52.3479 29.5310   3
   1  -4 -14 29086.4 485.164   5
   1   4 -14 28135.1 540.447   5
   1   4 -14 28981.4 458.545   1
   1  -4 -14 29643.2 516.001   3
   1  -4 -14 28574.2 512.003   2
   1   4 -13 17129.8 341.469   1
   1  -4 -13 17132.3 381.053   3
   1  -4 -13 16960.5 352.872   5
   1  -4 -13 16611.7 376.596   2
   1  -4 -12 8915.29 268.185   3
   1  -4 -12 9230.11 247.063   5
   1   4 -12 9238.91 243.534   1
   1  -4 -12 8765.41 265.438   2
   1  -4 -11 8792.66 226.626   5
   1  -4 -11 8577.74 255.935   3
   1  -4 -11 8562.32 254.473   2
   1   4 -11 8362.34 224.829   1
   1  -4 -10 5535.39 168.351   5
   1  -4 -10 5619.88 199.830   2
   1   4 -10 5563.22 178.034   1
   1  -4 -10 5694.46 201.116   3
   1  -4  -9 1703.36 109.051   2
   1  -4  -9 1690.77 87.1611   5
   1   4  -9 1718.16 105.481   5
   1   4  -9 1725.10 95.7472   1
   1  -4  -9 1714.76 108.321   3
   1  -4  -8 9.35534 18.2414   2
   1  -4  -8 57.2196 27.2753   3
   1  -4  -8 16.3755 14.3168   5
   1   4  -8 43.5938 21.8570   1
   1   4  -8 13.0289 18.3813   5
   1   4  -7 2523.72 108.359   1
   1   4  -7 2513.60 112.945   5
   1  -4  -7 2709.96 129.443   2
   1  -4  -7 2428.65 86.8801   5
   1  -4  -7 2646.42 125.158   3
   1   4  -6 8138.53 189.053   5
   1   4  -6 7945.82 187.287   1
   1  -4  -6 8117.34 219.079   2
   1  -4  -6 8113.16 209.559   3
   1  -4  -6 7429.27 135.904   5
   1   4  -5 5649.37 144.701   5
   1  -4  -5 6007.29 191.536   6
   1  -4  -5 6069.73 185.281   2
   1  -4  -5 5934.71 174.197   3
   1  -4  -4 139.892 33.6926   2
   1   4  -4 64.5464 16.8960   5
   1  -4  -4 105.185 26.2163   3
   1  -4  -4 97.5190 30.6781   6
   1  -4  -4 48.4777 10.2332   5
   1  -4  -3 3593.77 137.498   6
   1   4  -3 3356.45 114.247   4
   1  -4  -3 3600.38 139.919   2
   1  -4  -3 3413.92 123.206   3
  -1   4   3 3533.13 138.321   4
   1   4  -3 3346.02 89.6033   5
   1   4  -2 15996.8 166.171   5
  -1   4   2 16266.0 289.487   4
   1  -4  -2 16563.9 299.208   2
  -1  -4   2 15851.1 276.430   2
   1  -4  -2 16204.5 257.647   3
   1   4  -2 16192.7 247.295   4
   1  -4  -2 16570.6 283.069   6
   1   4  -1 646.967 50.3720   4
  -1   4   1 639.404 58.6706   4
  -1  -4   1 582.445 55.4479   2
   1  -4  -1 623.633 61.7235   2
   1   4  -1 759.711 30.0734   5
   1  -4  -1 672.056 52.4708   3
   1  -4  -1 631.505 54.7465   6
   1  -4   0 421.598 44.5111   6
   1   4   0 432.362 42.1771   4
  -1   4   0 445.914 50.8654   4
   1  -4   0 507.403 56.2103   2
   1  -4   0 476.320 42.2877   3
  -1  -4   0 415.758 47.2462   2
  -1   4  -1 8400.57 204.815   4
  -1  -4  -1 8245.93 199.131   2
   1   4   1 7882.76 178.813   4
   1  -4   1 7885.03 158.654   3
   1  -4   1 8107.71 173.579   6
  -1   4  -2 497.431 54.7693   4
   1  -4   2 479.756 45.9528   6
   1  -4   2 512.934 40.0851   3
  -1  -4  -3 2957.17 123.084   2
  -1   4  -3 2976.28 125.431   4
   1  -4   3 2849.20 96.5632   6
   1  -4   3 2812.17 85.6210   3
  -1  -4  -4 390.390 47.3195   2
  -1   4  -4 459.708 52.1723   4
   1  -4   4 408.489 31.8630   3
   1  -4   4 406.632 37.6058   6
  -1   4  -4 376.429 49.9782   1
  -1   4  -5 14160.0 286.080   1
  -1  -4  -5 14720.3 283.974   2
   1  -4   5 13993.6 199.933   6
   1  -4   5 14012.9 159.897   3
   1  -4   6 10018.8 168.056   6
  -1   4  -6 10152.3 248.168   1
   1  -4   6 9763.26 108.441   3
  -1   4  -7 19894.1 359.126   1
   1  -4   7 19254.9 228.548   6
  -1  -4  -7 20196.9 352.689   2
   1  -4   8 308.472 29.9078   6
  -1   4  -8 375.540 54.8355   1
  -1  -4  -8 374.793 54.0803   2
   1  -4   9 2364.63 80.7121   6
  -1  -4  -9 2611.76 137.495   2
  -1   4  -9 2568.14 137.210   1
  -1  -4 -10 17202.6 360.970   2
  -1   4 -10 16399.5 358.872   1
  -1  -4 -11 405.856 60.6113   3
  -1   4 -11 299.045 52.8359   1
  -1  -4 -11 350.292 62.4115   2
  -1  -4 -12 5077.52 211.074   2
  -1   4 -12 5007.72 210.463   1
  -1  -4 -12 5134.54 200.942   3
  -1  -4 -13 10302.8 308.793   2
  -1   4 -13 9784.85 302.550   1
  -1  -4 -13 10116.9 288.927   3
  -1  -4 -14 870.884 95.6880   2
  -1  -4 -14 869.159 90.0990   3
  -1   4 -14 833.519 94.1815   1
  -1   4 -15 1058.18 109.456   1
  -1  -4 -15 1134.31 112.897   2
  -1  -4 -15 1034.88 99.1486   3
  -1  -4 -16 624.972 80.4643   3
  -1   4 -16 595.802 83.8272   1
  -1  -4 -16 640.824 90.3525   2
  -1  -4 -17 289.918 58.4349   3
  -1  -4 -17 278.242 63.5845   2
  -1   4 -17 272.994 59.6501   1
  -1  -4 -18 4703.73 252.575   2
  -1   4 -18 4249.84 233.209   1
  -1  -4 -18 4568.66 223.214   3
  -1  -4 -19 33.9853 29.6076   3
  -1  -4 -19 29.1566 36.3410   2
  -1   4 -19-29.2938 21.1895  15
  -1   4 -19 27.3021 17.3488  14
  -1  -4 -19 0.53949 14.5644  15
  -1  -4 -20 11768.5 424.189   2
  -1   4 -20 10394.0 382.622   1
  -1  -4 -20 11037.5 361.590   3
  -1   4 -20 10738.9 206.733  21
  -1   4 -20 11368.9 239.204  14
  -1  -4 -20 10882.9 194.517  15
  -1   4 -20 10755.6 212.449  15
  -1   4 -21 261.768 61.1606   2
  -1  -4 -21 210.933 67.2416   5
  -1  -4 -21 227.146 64.2163   2
  -1   4 -21 292.567 65.6614   1
  -1  -4 -21 116.334 30.7686   3
  -1   4 -21 228.462 30.7924  21
  -1   4 -21 252.355 43.1871  14
  -1   4 -21 249.891 36.3844  15
  -1  -4 -21 236.306 32.9800  15
  -1  -4 -22 174.685 56.0719   2
  -1   4 -22 223.664 54.3132   2
  -1   4 -22 251.945 35.9432  21
  -1  -4 -22 231.902 34.3408  15
  -1   4 -22 221.557 35.4325  15
  -1   4 -22 216.805 39.3100  14
  -1   4 -23 740.483 102.251   2
  -1  -4 -23 1044.06 137.284   2
  -1   4 -23 957.202 66.6436  21
  -1   4 -23 1007.62 71.4657  15
  -1  -4 -23 989.117 64.3407  15
  -1   4 -23 965.842 77.1406  14
  -1   4 -24 137.958 29.9301  11
  -1  -4 -24 249.100 72.6921   2
  -1   4 -24 229.183 56.2298   2
  -1   4 -24 168.908 32.0237  21
  -1  -4 -24 193.088 32.0111  15
  -1   4 -24 217.442 38.4550  15
  -1   4 -24 219.632 39.7034  14
  -1   4 -25 30.6666 22.2538  11
  -1   4 -25-23.8802 22.8856  21
  -1   4 -25-41.3476 32.0084  14
  -1   4 -25 3.86684 20.6279  15
  -1  -4 -25-0.98915 20.0947  15
  -1  -4 -26 2922.52 103.420  10
  -1   4 -26 2754.96 112.847  21
  -1   4 -26 2817.45 119.268  15
  -1   4 -26 2990.12 136.849  14
  -1   4 -26 2824.66 116.658  11
  -1  -4 -26 2805.48 110.424  15
  -1   4 -27 153.876 29.5175  21
  -1   4 -27 194.530 31.6386  11
  -1   4 -27 197.299 37.6894  15
  -1  -4 -27 222.928 35.3773  15
  -1   4 -28 13.0571 18.3771  21
  -1   4 -28 7.54813 22.7440  15
  -1  -4 -28 0.59781 17.8656  15
  -1   4 -28 19.8911 18.5614  11
  -1   4 -29 22.5110 14.8064  11
  -1   4 -29 5.40935 20.3178  15
  -1  -4 -29-7.30761 20.6398  15
  -1   4 -30 156.906 30.5532  15
  -1  -4 -30 124.474 26.0358  15
  -1   4 -31-4.07680 21.7579  15
  -1  -4 -31 5.47785 15.6301  15
  -1   4 -32 45.6099 22.0010  15
  -1  -4 -32 61.2109 19.4738  15
  -1  -4 -33 478.656 43.0089  21
  -1  -4 -33 507.138 40.0437  15
  -1   4 -33 486.437 41.9807  15
  -1  -4 -33 409.609 34.4807  16
  -1  -4 -34 201.803 27.8640  21
  -1   4 -34 129.116 21.6432  15
  -1  -4 -34 163.682 22.5064  15
  -1   4 -34 149.078 19.9464  16
  -1  -4 -34 159.929 21.2767  16
  -1  -4 -35 27.9292 13.7028  21
  -1  -4 -35 32.9092 10.7300  16
  -1  -4 -35 11.5268 9.64342  15
  -1   4 -35 9.04150 10.2195  15
  -1   4 -35 11.4760 7.78845  16
  -1  -4 -36-8.17416 11.4861  21
   1  -5 -35 140.571 19.9319  21
   1   5 -34 110.304 17.5430  20
   1  -5 -34 107.714 14.0349  16
   1  -5 -33 23.2698 15.8533  21
   1  -5 -33 10.3334 9.16776  16
   1   5 -33 22.5970 12.8066  15
   1  -5 -32 1027.91 50.5083  10
   1  -5 -32 1104.11 65.9433  21
   1   5 -32 1111.16 59.8466  15
   1   5 -32 1086.94 50.0324  16
   1  -5 -32 1031.51 51.2088  16
   1  -5 -31-9.10642 15.3135  10
   1  -5 -31 30.4745 15.3679  16
   1  -5 -31 29.4863 15.8158  15
   1   5 -31 3.95062 14.0270  15
   1   5 -31 44.4766 16.3191  11
   1   5 -31 16.7803 13.6211  16
   1  -5 -30 27.3395 17.7489  10
   1   5 -30 65.0914 18.4378  16
   1   5 -30 5.07083 17.7370  15
   1  -5 -30 42.5707 17.4289  15
   1  -5 -30 67.6196 20.4037  16
   1   5 -30 66.9150 21.1080  11
   1  -5 -29 166.691 29.2778  10
   1  -5 -29 144.050 23.3566  15
   1   5 -29 185.691 28.3872  16
   1   5 -29 166.023 29.3470  11
   1  -5 -29 162.825 26.1033  16
   1   5 -29 180.513 32.2690  15
   1  -5 -28 270.895 35.6082  10
   1   5 -28 226.807 34.5015  11
   1  -5 -28 244.714 32.8188  16
   1  -5 -28 253.535 34.3268  15
   1   5 -28 258.658 40.6900  15
   1  -5 -27 3956.87 127.338  10
   1  -5 -27 3929.21 123.069  16
   1  -5 -27 3812.11 120.113  15
   1   5 -27 3971.94 136.474  15
   1   5 -27 3885.49 136.224  11
   1  -5 -26 1148.73 71.0894  10
   1  -5 -26 1149.47 67.8907  15
   1   5 -26 1117.97 73.7356  15
   1   5 -26 1164.80 77.3665  11
   1  -5 -25 6885.87 173.460  10
   1  -5 -25 6793.81 161.789  15
   1   5 -25 6569.68 176.896  15
   1   5 -25 6713.24 182.454  11
   1   5 -24 134.748 32.2232  15
   1   5 -24 127.035 31.7658  11
   1  -5 -24 159.653 29.3870  15
   1  -5 -23 760.094 116.366   2
   1   5 -23 983.589 140.214   5
   1   5 -23 1033.12 72.7313  21
   1   5 -23 1038.20 71.2524  15
   1   5 -23 1019.86 72.5461  11
   1  -5 -23 1062.41 64.3888  15
   1  -5 -22 1125.78 136.516   2
   1   5 -22 920.570 129.834   5
   1  -5 -22 1086.39 127.452   3
   1   5 -22 1133.02 75.7621  21
   1   5 -22 1174.08 77.8456  11
   1  -5 -22 1163.24 66.4567  15
   1   5 -22 1058.94 70.5180  15
   1  -5 -21 2506.92 193.353   3
   1   5 -21 2498.28 209.718   5
   1  -5 -21 2715.90 206.669   2
   1   5 -21 2862.00 117.114  21
   1   5 -21 2584.89 106.243  15
   1  -5 -21 2703.99 98.0134  15
   1   5 -21 2685.43 115.004  11
   1   5 -20 635.909 104.410   5
   1  -5 -20 624.485 93.0008   3
   1  -5 -20 697.010 105.398   2
   1   5 -20 604.853 55.0305  21
   1  -5 -20 662.386 49.1213  15
   1   5 -20 620.193 52.3071  15
   1   5 -20 695.509 59.1867  11
   1  -5 -19 426.568 78.3553   3
   1  -5 -19 418.028 81.6447   2
   1   5 -19 253.832 73.7686   5
   1   5 -19 330.485 39.0775  21
   1  -5 -19 381.926 37.0356  15
   1   5 -19 345.354 39.1413  15
   1   5 -19 328.406 40.6281  11
   1  -5 -18 2153.76 167.921   3
   1   5 -18 2432.35 190.542   5
   1  -5 -18 2263.87 174.976   2
   1   5 -18 2418.52 99.6554  21
   1  -5 -18 2379.85 85.4413  15
   1   5 -18 2204.40 91.0512  15
   1   5 -18 2326.53 100.286  11
   1   5 -17 3364.16 214.377   5
   1  -5 -17 3315.09 206.405   2
   1  -5 -17 3081.88 194.374   3
   1   5 -17 3063.07 112.291  11
   1   5 -16 357.142 74.2392   5
   1  -5 -16 331.073 67.9711   3
   1  -5 -16 380.008 64.7663   2
   1   5 -15 1369.88 127.695   5
   1  -5 -15 1336.98 125.016   2
   1  -5 -15 1410.41 106.772   5
   1  -5 -15 1263.37 119.346   3
   1   5 -15 1077.71 98.9588   1
   1  -5 -14 38.2379 23.2811   5
   1  -5 -14 56.3149 37.8734   3
   1   5 -14 76.9533 29.1505   1
   1   5 -14-5.63959 26.8110   5
   1  -5 -14 41.4828 27.7370   2
   1  -5 -13 5483.56 234.058   2
   1  -5 -13 5474.67 188.289   5
   1  -5 -13 5531.41 233.284   3
   1   5 -13 5305.52 230.525   5
   1   5 -13 5672.87 212.323   1
   1   5 -12 596.641 73.3598   5
   1  -5 -12 784.925 67.3128   5
   1  -5 -12 743.240 86.0938   2
   1  -5 -12 684.054 82.3571   3
   1   5 -12 713.145 74.7494   1
   1   5 -11 6.68215 20.4892   5
   1  -5 -11 10.5168 20.7626   2
   1  -5 -11-2.81826 16.9527   5
   1  -5 -11 16.5782 29.5945   3
   1   5 -11 38.5694 28.5564   1
   1  -5 -10 5.01738 28.4513   2
   1   5 -10 33.5387 27.6128   5
   1  -5 -10 90.6408 41.2914   3
   1  -5 -10 59.4221 21.4223   5
   1   5 -10 70.0517 21.7627   1
   1   5  -9 6088.47 200.752   5
   1  -5  -9 6079.71 218.454   3
   1  -5  -9 6109.70 226.220   2
   1   5  -9 5827.25 195.678   1
   1  -5  -9 5721.58 143.549   5
   1  -5  -8 5708.30 214.056   2
   1   5  -8 5263.03 181.976   1
   1   5  -8 5410.12 177.925   5
   1  -5  -8 5651.94 204.289   3
   1  -5  -8 5084.20 120.931   5
   1   5  -7 26915.5 368.001   5
   1  -5  -7 27686.0 435.401   3
   1  -5  -7 27042.9 455.287   2
   1   5  -7 25654.1 392.031   1
   1  -5  -6 214.441 44.6741   2
   1   5  -6 140.674 33.2594   1
   1  -5  -6 170.838 17.9095   5
   1  -5  -6 268.354 46.6117   3
   1   5  -6 184.275 31.0954   5
   1  -5  -5 900.816 84.5973   2
   1   5  -5 812.771 54.3251   5
   1  -5  -5 793.201 70.9170   3
   1   5  -4 460.377 37.0918   5
   1  -5  -4 443.743 53.7247   3
   1  -5  -4 431.463 60.0450   2
   1   5  -4 379.272 46.0640   4
  -1   5   4 484.038 61.0013   4
   1  -5  -3 12128.2 258.256   3
   1   5  -3 12037.8 246.781   4
   1   5  -3 11848.4 154.427   5
  -1   5   3 12278.4 287.274   4
   1  -5  -3 11884.9 271.071   6
   1  -5  -3 12268.9 296.310   2
   1  -5  -2 176.010 36.0830   3
   1   5  -2 165.817 15.3372   5
  -1  -5   2 182.726 41.7066   2
   1  -5  -2 165.730 44.5442   2
   1  -5  -2 147.363 34.2803   6
   1   5  -2 153.456 30.8423   4
  -1   5   2 194.175 41.5002   4
   1  -5  -1 19162.9 367.849   2
   1   5  -1 18808.1 308.299   4
  -1  -5   1 19051.1 346.701   2
   1  -5  -1 19298.1 304.658   3
   1  -5  -1 19216.6 320.785   6
  -1   5   1 20264.9 358.767   4
   1  -5   0 147.989 39.1894   2
   1  -5   0 126.286 29.6822   6
   1   5   0 135.511 30.6652   4
  -1   5   0 140.214 36.3750   4
   1  -5   0 136.914 27.4196   3
  -1  -5   0 123.320 34.3179   2
  -1   5  -1 4357.23 166.334   4
   1   5   1 4145.63 148.841   4
  -1  -5  -1 4411.84 168.365   2
   1  -5   1 4397.33 134.765   3
   1  -5   1 4409.33 141.948   6
   1  -5   2 1399.15 73.5016   3
   1   5   2 1333.51 87.1907   4
  -1   5  -2 1332.17 93.6376   4
  -1  -5  -2 1478.03 100.236   2
   1  -5   2 1377.52 77.5283   6
   1  -5   3 527.353 46.2675   6
  -1  -5  -3 618.575 67.0551   2
  -1   5  -3 610.249 65.5651   4
   1  -5   3 603.677 46.5973   3
   1  -5   4 5.15551 10.2998   3
  -1  -5  -4 25.2476 24.4826   2
   1  -5   4 1.96893 11.0733   6
  -1   5  -4 11.3760 19.8687   4
  -1   5  -4-19.9702 23.6951   1
  -1   5  -5 4396.81 177.402   1
   1  -5   5 4212.98 115.677   6
  -1  -5  -5 4421.24 176.181   2
   1  -5   5 4034.79 104.696   3
  -1  -5  -6 868.395 81.2712   2
   1  -5   6 742.788 46.1891   6
  -1   5  -6 790.924 78.5560   1
   1  -5   6 774.424 41.6949   3
  -1  -5  -7 17304.8 361.483   2
  -1   5  -7 16264.7 353.159   1
  -1  -5  -8 432.165 68.2290   2
  -1   5  -8 378.993 57.8636   1
  -1   5  -9 333.837 57.4825   1
  -1  -5  -9 382.271 61.5497   2
  -1  -5 -10 217.615 45.8678   2
  -1   5 -10 199.311 46.5267   1
  -1  -5 -10 210.347 46.5848   3
  -1   5 -11 15613.0 386.059   1
  -1  -5 -11 16897.0 383.622   3
  -1  -5 -11 16261.2 389.354   2
  -1  -5 -12 6631.24 256.262   2
  -1  -5 -12 6902.56 252.496   3
  -1  -5 -13 839.498 96.6699   2
  -1  -5 -13 749.201 85.9655   3
  -1   5 -13 683.743 85.7093   1
  -1  -5 -14 2054.94 153.780   2
  -1  -5 -14 2088.06 147.261   3
  -1   5 -14 1868.47 146.119   1
  -1   5 -15 1965.64 153.441   1
  -1  -5 -15 1897.25 152.074   2
  -1  -5 -15 2096.16 152.390   3
  -1   5 -16 100.528 41.7645   1
  -1  -5 -16 53.3542 40.9477   2
  -1  -5 -16 62.5623 37.8645   3
  -1  -5 -17 5107.92 264.639   2
  -1   5 -17 4806.90 252.581   1
  -1  -5 -17 4749.40 237.103   3
  -1   5 -17 4905.20 139.151  15
  -1  -5 -17 4785.75 121.977  15
  -1  -5 -18-29.5078 35.2672   3
  -1   5 -18 98.3292 41.2027   1
  -1  -5 -18 154.418 55.2749   2
   1  -5  18 71.5563 15.0110   9
  -1   5 -18 54.3888 18.3076  14
  -1   5 -18 54.5716 20.8741  15
  -1  -5 -18 66.9065 18.8043  15
   1  -5  19 274.590 31.6262   9
  -1  -5 -19 193.988 63.2138   2
  -1   5 -19 128.984 33.2228   1
  -1  -5 -19 177.831 52.5802   3
  -1   5 -19 219.447 33.3708  21
  -1  -5 -19 184.806 28.3343  15
  -1   5 -19 233.135 35.1815  15
  -1   5 -19 226.460 39.2929  14
   1  -5  20 1305.48 65.0665   9
  -1  -5 -20 1195.84 137.682   2
  -1   5 -20 1370.70 144.851   1
  -1  -5 -20 1102.16 121.895   3
  -1   5 -20 1160.06 69.7425  21
  -1   5 -20 1186.25 74.7773  15
  -1  -5 -20 1268.97 69.3907  15
  -1   5 -20 1272.17 83.8917  14
   1  -5  21-2.26816 11.4581   9
  -1  -5 -21-28.2294 21.6421   3
  -1   5 -21-26.0743 54.2046   1
  -1   5 -21 36.5582 21.6196  21
  -1   5 -21 10.6649 21.9928  15
  -1  -5 -21-28.5656 19.9590  15
  -1   5 -21-5.62353 21.5838  14
   1  -5  22 41.2467 14.5583   9
  -1  -5 -22 1.57377 18.6829   3
  -1   5 -22-2.95859 16.8717  21
  -1  -5 -22 28.8265 19.9071  15
  -1   5 -22 38.1812 26.3609  14
  -1   5 -22 38.3152 24.0668  15
  -1   5 -23 238.709 60.0439   2
  -1  -5 -23 264.463 71.6331   2
  -1   5 -23 209.764 34.7891  21
  -1   5 -23 180.575 35.5391  15
  -1  -5 -23 241.153 34.6937  15
  -1   5 -23 252.049 41.5801  14
  -1   5 -24 236.180 37.1932  11
  -1   5 -24 321.658 47.4261  14
  -1  -5 -24 263.113 36.0710  15
  -1   5 -24 318.384 45.2262  15
  -1   5 -25 2745.61 120.462  11
  -1   5 -25 2828.36 132.395  14
  -1   5 -25 2774.07 121.005  15
  -1  -5 -25 2821.62 109.593  15
  -1  -5 -26 386.696 43.8055  15
  -1   5 -26 357.690 46.9140  15
  -1   5 -26 355.605 45.5284  11
  -1  -5 -27 20.8455 18.3139  10
  -1  -5 -27 16.3997 18.7227  15
  -1   5 -27 28.0387 21.6355  11
  -1   5 -27 78.2471 28.2486  15
  -1  -5 -28 705.800 50.6527  10
  -1   5 -28 731.359 57.8091  11
  -1  -5 -28 747.370 56.5899  15
  -1   5 -28 779.492 64.7021  15
  -1  -5 -29 157.937 28.2481  15
  -1   5 -29 163.074 32.4789  15
  -1   5 -29 170.013 29.8269  11
  -1  -5 -30 138.973 26.8229  15
  -1   5 -30 80.0752 21.0242  11
  -1   5 -30 117.002 27.6611  15
  -1   5 -31 3379.92 115.920  15
  -1   5 -31 3068.53 97.2009  11
  -1  -5 -31 3243.91 103.221  15
  -1  -5 -32 30.1524 14.9881  15
  -1  -5 -32 5.26825 13.1269  16
  -1  -5 -33 419.267 30.3556  16
  -1   5 -33 404.011 29.2646  16
  -1  -5 -33 486.241 36.5977  15
  -1   5 -33 500.710 41.3032  15
  -1  -5 -34 6.61853 12.8445  21
  -1  -5 -34-2.99416 9.96406  15
  -1  -5 -35-16.1049 11.1441  21
  -1   5 -35-11.0363 12.1801  15
   1  -6 -34 133.229 19.0764  21
   1  -6 -33 57.1547 15.7099  21
   1   6 -33 63.2163 14.9008  20
   1  -6 -32 40.5483 12.7834  10
   1  -6 -32 51.8127 18.7060  21
   1   6 -32 58.5598 16.8746  20
   1   6 -32 69.4694 15.7094  11
   1   6 -32 21.8381 12.5593  15
   1  -6 -31 463.679 36.9862  10
   1   6 -31 492.174 42.4105  20
   1   6 -31 533.481 43.7785  15
   1   6 -31 460.024 38.5924  11
   1  -6 -30 320.341 33.6329  10
   1   6 -30 359.539 38.3477  11
   1  -6 -30 356.542 33.7971  15
   1  -6 -30 373.608 32.1793  16
   1   6 -30 426.687 42.2122  15
   1  -6 -29 800.881 54.9419  10
   1   6 -29 900.282 61.2805  15
   1   6 -29 841.851 59.5117  11
   1  -6 -29 807.053 51.0090  15
   1  -6 -29 886.434 51.1119  16
   1  -6 -28 167.157 29.5313  10
   1  -6 -28 166.939 25.7707  16
   1   6 -28 163.588 30.6128  15
   1   6 -28 156.758 30.1209  11
   1  -6 -28 163.391 26.1577  15
   1  -6 -27 647.848 54.3261  10
   1   6 -27 688.016 59.1015  15
   1  -6 -27 643.252 50.4058  15
   1  -6 -27 664.020 48.6023  16
   1   6 -27 648.480 57.1363  11
   1  -6 -26 707.826 57.1767  10
   1   6 -26 735.165 61.3029  15
   1  -6 -26 674.992 49.2860  16
   1  -6 -26 678.271 52.1890  15
   1   6 -26 647.944 59.7779  11
   1  -6 -25 312.989 41.5664  10
   1   6 -25 259.577 39.0364  15
   1  -6 -25 263.604 33.6093  16
   1  -6 -25 298.576 36.1832  15
   1   6 -25 330.347 44.5492  11
   1  -6 -24 1832.75 84.6789  15
   1   6 -24 1823.84 98.4677  11
   1   6 -24 1784.97 94.4812  15
   1  -6 -24 1738.82 79.2621  16
   1  -6 -23 200.491 30.5983  15
   1  -6 -23 168.217 28.2059  16
   1   6 -23 211.288 36.8758  15
   1   6 -23 163.145 34.2852  11
   1  -6 -22 480.378 87.5588   3
   1   6 -22 519.807 93.4794   5
   1  -6 -22 335.315 75.7985   2
   1   6 -21 78.9354 40.5237   5
   1  -6 -21 55.8124 23.2955   2
   1  -6 -21 9.02900 21.8599   3
   1  -6 -21-19.5648 16.9891  15
   1   6 -21-4.24347 18.2488  11
   1   6 -21 27.3676 22.0303  15
   1  -6 -20 69.8366 26.5483   3
   1  -6 -20 65.8429 40.4664   2
   1   6 -20 42.6704 32.1341   5
   1  -6 -20 37.0225 17.6667  15
   1   6 -20 65.5087 24.7630  15
   1   6 -20 37.7918 21.3444  11
   1  -6 -19 1126.11 129.642   3
   1   6 -19 865.346 117.714   5
   1  -6 -19 846.200 114.904   2
   1   6 -19 927.374 68.6359  11
   1   6 -19 931.293 64.0195  15
   1  -6 -19 998.719 59.2018  15
   1  -6 -18 312.091 63.8799   3
   1   6 -18 306.218 66.3466   5
   1  -6 -18 317.930 70.6195   2
   1   6 -18 359.291 41.3182  15
   1   6 -18 388.811 44.3489  11
   1  -6 -18 366.940 36.3448  15
   1  -6 -17 2854.89 198.732   3
   1  -6 -17 2760.92 201.281   2
   1   6 -17 2885.34 196.976   5
   1  -6 -17 2742.53 93.1569  15
   1   6 -17 2804.73 112.466  11
   1   6 -17 2747.29 104.551  15
   1  -6 -16 394.347 70.8704   3
   1   6 -16 455.754 76.6611   5
   1  -6 -16 315.474 70.4011   2
   1  -6 -16 403.118 38.8593  18
   1   6 -16 354.699 41.7696  11
   1   6 -16 400.677 40.2990  15
   1  -6 -15 221.913 60.2614   2
   1   6 -15 178.981 45.9718   5
   1  -6 -15 210.555 52.2617   3
   1  -6 -14 68.4994 45.4697   2
   1   6 -14 51.0580 35.9958   5
   1   6 -14 37.8924 29.9361   1
   1  -6 -14 23.6789 25.8185   3
   1  -6 -13 3450.37 204.960   2
   1   6 -13 3514.10 186.240   5
   1   6 -13 3412.43 178.066   1
   1  -6 -13 3187.08 191.668   3
   1  -6 -12 3684.91 200.849   3
   1  -6 -12 3604.77 203.408   2
   1   6 -12 3547.65 179.400   1
   1   6 -12 3714.70 182.979   5
   1  -6 -11 10493.4 338.257   2
   1   6 -11 10516.5 301.983   1
   1  -6 -11 10601.1 331.739   3
   1   6 -11 10182.0 288.615   5
   1   6 -10 1773.54 121.466   1
   1  -6 -10 1616.31 131.534   2
   1  -6 -10 1885.72 137.065   3
   1   6 -10 1725.15 113.239   5
   1   6  -9 1093.63 92.7522   1
   1  -6  -9 1274.70 115.254   2
   1  -6  -9 1256.46 107.884   3
   1   6  -9 1230.00 89.2066   5
   1  -6  -8 7642.14 272.563   2
   1   6  -8 7999.84 209.228   5
   1   6  -8 7327.05 237.789   1
   1  -6  -8 7858.63 261.888   3
   1  -6  -7 3293.26 165.384   3
   1   6  -7 3296.10 157.020   1
   1  -6  -7 3288.34 176.811   2
   1   6  -7 3369.54 126.082   5
  -1   6   6 2071.87 139.091   4
   1   6  -6 1939.70 119.595   1
   1  -6  -6 2128.63 130.284   3
   1  -6  -6 2096.40 140.659   2
   1  -6  -5 111.048 40.0834   3
   1  -6  -5 106.248 40.6052   2
  -1   6   5 105.744 37.6038   4
  -1   6   4 867.260 89.7981   4
   1   6  -4 892.408 76.7508   4
   1  -6  -4 906.080 95.4833   2
   1  -6  -4 860.497 82.0038   3
   1  -6  -3 21287.6 433.974   2
  -1   6   3 20712.2 412.033   4
   1   6  -3 20522.7 365.872   4
   1  -6  -3 20880.2 372.831   3
   1  -6  -2 12817.5 336.096   2
  -1   6   2 12561.6 317.548   4
   1   6  -2 12070.6 279.856   4
   1  -6  -2 12305.6 279.203   3
   1   6  -1 801.692 73.7488   4
  -1   6   1 908.122 86.7393   4
  -1  -6   1 839.812 84.4933   2
   1  -6  -1 828.524 89.4136   2
   1  -6  -1 817.856 71.2945   3
  -1  -6   0 6679.47 233.163   2
   1   6   0 6635.65 209.478   4
  -1   6   0 6711.82 229.511   4
   1  -6   0 6800.02 194.810   3
  -1  -6  -1 8223.44 259.256   2
   1   6   1 7910.35 232.059   4
   1  -6   1 7935.94 203.841   3
  -1   6  -1 8166.43 251.640   4
  -1   6  -2 556.439 69.3329   4
  -1  -6  -2 566.817 72.6981   2
   1   6   2 503.841 62.0207   4
   1  -6   2 543.322 52.9817   3
   1  -6   3 404.637 44.1441   6
  -1   6  -3 333.729 55.1589   4
  -1  -6  -3 371.384 64.8044   2
   1   6   3 365.670 53.8055   4
   1  -6   3 384.114 44.6398   3
  -1   6  -4 3497.37 173.702   1
   1  -6   4 3464.26 120.243   3
   1  -6   4 3448.13 118.804   6
  -1  -6  -4 3531.31 173.851   2
  -1   6  -4 3536.05 169.116   4
  -1   6  -5 20505.5 419.870   1
   1  -6   5 20067.6 270.201   3
  -1   6  -6 10957.3 310.968   1
  -1  -6  -6 11872.6 327.361   2
  -1  -6  -7 14101.0 359.418   2
  -1   6  -7 13689.9 352.981   1
  -1  -6  -8 5.32880 30.5041   2
  -1   6  -8-4.86534 24.3221   1
  -1   6  -9 61.6209 32.8808   1
  -1  -6  -9 135.420 49.6438   2
  -1  -6  -9 102.090 37.6892   3
  -1   6 -10 1124.76 109.306   1
  -1  -6 -10 1264.86 114.324   3
  -1  -6 -10 1204.02 112.813   2
  -1  -6 -11 1152.15 111.877   3
  -1  -6 -11 1255.84 119.672   2
  -1   6 -11 1152.40 114.686   1
  -1  -6 -12 2386.20 166.684   2
  -1   6 -12 2145.45 158.405   1
  -1  -6 -12 2260.56 156.354   3
  -1  -6 -13 5130.31 242.919   3
  -1  -6 -13 4877.06 245.246   2
  -1   6 -13 4475.38 233.730   1
  -1  -6 -14 2580.40 183.606   2
  -1   6 -14 2730.02 186.097   1
  -1  -6 -14 2758.87 180.976   3
  -1  -6 -15 219.226 58.0366   2
  -1   6 -15 109.769 42.2442   1
  -1  -6 -15 210.744 54.3235   3
  -1   6 -15 172.881 28.0365  15
  -1  -6 -16 130.161 45.8836   3
  -1   6 -16 118.596 41.4180   1
  -1  -6 -16 221.892 66.4561   2
   1  -6  16 141.988 22.1976   9
  -1   6 -16 155.269 27.0407   8
  -1   6 -16 182.573 31.8006  14
  -1   6 -16 151.562 29.5221  15
  -1  -6 -17 2820.97 209.092   2
  -1   6 -17 2343.02 184.708   1
  -1  -6 -17 2278.97 179.978   3
   1  -6  17 2556.84 88.3392   9
  -1   6 -17 2448.33 97.2886   8
  -1  -6 -17 2505.68 92.0377  15
  -1   6 -17 2520.65 105.557  15
  -1   6 -17 2652.16 111.298  14
  -1  -6 -18 209.770 59.1906   3
  -1  -6 -18 281.726 79.8034   2
  -1   6 -18 190.522 54.3193   1
   1  -6  18 262.726 30.2903   9
  -1   6 -18 289.627 36.5013   8
  -1   6 -18 218.293 34.8753  15
  -1   6 -18 207.491 33.5511  14
  -1  -6 -18 255.256 33.8621  15
  -1  -6 -19 406.280 87.3245   2
  -1   6 -19 228.944 50.8294   1
  -1  -6 -19 190.498 60.7303   3
   1  -6  19 338.918 34.9019   9
  -1   6 -19 351.523 39.0856   8
  -1  -6 -19 316.452 36.1506  15
  -1   6 -19 243.928 38.4932  15
  -1   6 -19 296.181 43.4251  14
  -1  -6 -20 260.738 66.0896   2
  -1  -6 -20 163.906 52.8044   3
   1  -6  20 204.390 29.0033   9
  -1   6 -20 230.170 33.9743   8
  -1   6 -20 234.668 39.0588  15
  -1  -6 -20 226.032 34.2019  15
  -1   6 -20 215.717 37.3723  14
  -1  -6 -21 37.7181 25.4983   3
   1  -6  21 5.04684 12.9953   9
  -1   6 -21-2.27362 16.5556   8
  -1   6 -21-11.2521 20.6828  15
  -1   6 -21 15.6706 21.5584  14
  -1  -6 -21 9.04160 18.1148  15
  -1   6 -22 177.499 70.7482   5
  -1  -6 -22 347.195 79.0995   3
   1  -6  22 244.430 31.5907   9
  -1   6 -22 255.786 41.5635  15
  -1   6 -22 208.297 40.3501  14
  -1  -6 -22 203.562 32.8291  15
   1  -6  23 211.604 29.9623   9
  -1  -6 -23 186.730 31.1203  15
  -1   6 -23 177.289 36.2029  15
  -1   6 -23 158.153 37.0789  14
  -1   6 -24 28.9300 25.5317  11
  -1  -6 -24 5.84455 17.8981  15
  -1   6 -24 6.31480 21.0455  15
  -1   6 -25 328.804 45.8239  15
  -1   6 -25 396.438 49.7058  11
  -1  -6 -25 392.088 44.0878  15
  -1  -6 -26 401.652 43.7936  15
  -1   6 -26 442.331 50.2506  15
  -1   6 -26 465.952 52.4530  11
  -1  -6 -27 1551.46 77.5697  10
  -1   6 -27 1667.29 91.1421  11
  -1   6 -27 1697.71 93.9909  15
  -1  -6 -27 1618.04 82.0332  15
  -1  -6 -28 660.472 48.9722  10
  -1  -6 -28 730.174 54.8615  15
  -1   6 -28 784.516 63.6331  15
  -1   6 -28 739.287 59.8290  11
  -1  -6 -29 204.445 28.3047  10
  -1   6 -29 217.938 35.6313  15
  -1  -6 -29 203.781 30.9513  15
  -1   6 -29 231.114 33.6578  11
  -1   6 -30 10.1087 13.1652  11
  -1   6 -30-7.01221 17.4910  15
  -1  -6 -30 13.8392 15.9496  15
  -1  -6 -31 428.469 37.8410  15
  -1   6 -31 539.273 46.8615  15
  -1   6 -31 445.048 38.4807  11
  -1   6 -32 114.829 23.6896  15
  -1  -6 -32 142.556 22.3338  15
  -1   6 -32 109.366 18.5410  11
  -1   6 -33 12.5323 12.2323  15
  -1  -6 -33 16.5575 10.5284  15
  -1  -6 -34 275.940 27.0701  21
   1  -7 -33 42.4419 13.6516  21
   1  -7 -32 95.9113 16.9747  10
   1   7 -32 68.7744 15.0391  20
   1  -7 -32 71.3958 18.6434  21
   1   7 -32 57.9276 13.5778  11
   1  -7 -31 217.379 25.9968  10
   1   7 -31 259.730 28.2688  20
   1   7 -31 218.225 26.3828  11
   1  -7 -30 54.3118 17.5488  10
   1   7 -30 43.4361 14.6848  20
   1   7 -30 34.3401 14.0642  11
   1  -7 -29 113.927 22.6144  10
   1   7 -29 137.909 25.5478  20
   1   7 -29 125.249 25.5447  15
   1  -7 -29 100.203 19.7016  15
   1   7 -29 131.691 26.2997  11
   1  -7 -28 33.2632 18.1900  10
   1   7 -28 51.7498 20.4109  20
   1   7 -28 20.2525 16.7997  15
   1  -7 -28 21.8303 14.2168  15
   1   7 -28 7.73540 16.4691  11
   1  -7 -27 1193.92 70.6303  10
   1   7 -27 1038.68 67.6115  20
   1  -7 -27 1041.78 59.8631  15
   1   7 -27 1122.73 71.8562  15
   1   7 -27 1167.47 74.4269  11
   1  -7 -26 590.256 51.4503  10
   1   7 -26 479.854 48.7595  20
   1   7 -26 583.415 56.1474  11
   1  -7 -26 580.103 46.8754  15
   1   7 -26 554.956 53.5515  15
   1  -7 -25 3644.90 127.247  10
   1  -7 -25 3368.26 110.920  15
   1   7 -25 3360.07 127.197  15
   1   7 -25 3444.92 134.165  11
   1   7 -24 17.5352 22.7799  15
   1  -7 -24-7.54638 15.3056  15
   1   7 -24 16.0726 24.7542  11
   1   7 -23 23.7048 22.6345  15
   1   7 -23 54.7274 23.8412  11
   1  -7 -23 55.8380 20.4159  15
   1   7 -22 79.9233 30.5176  11
   1   7 -22 51.1810 23.1737  15
   1  -7 -22 79.0916 23.3825  15
   1  -7 -21 2467.02 96.3150  15
   1   7 -21 2559.18 118.570  11
   1   7 -21 2382.67 109.335  15
   1  -7 -20 329.883 77.6059   3
   1  -7 -20 362.556 81.1160   2
   1  -7 -20 342.899 38.7262  15
   1   7 -20 389.016 46.8487  15
   1   7 -20 359.811 45.8441  11
   1  -7 -19 154.383 56.0181   3
   1  -7 -19 102.699 38.7054   2
   1  -7 -19 179.756 27.6515  15
   1   7 -19 152.614 32.8946  15
   1   7 -19 145.484 32.6312  11
   1  -7 -18 396.382 84.0313   2
   1  -7 -18 387.646 83.9557   3
   1   7 -18 341.345 44.5143  11
   1   7 -18 286.702 36.2119   8
   1  -7 -18 284.744 34.6222  15
   1   7 -18 205.012 35.1200  15
   1   7 -17 226.446 35.7724  11
   1   7 -17 241.900 32.5048   8
   1  -7 -17 179.905 54.9193   2
   1  -7 -17 142.292 54.3264   3
   1  -7 -17 213.438 25.5885  19
   1   7 -17 219.335 35.7100  15
   1  -7 -17 218.733 28.7745  15
   1   7 -16 33.9249 16.7010   8
   1   7 -16 14.1159 18.3351  11
   1  -7 -16-9.42295 35.1097   2
   1  -7 -16 44.3922 32.5773   3
   1  -7 -16 17.2008 10.6172  19
   1   7 -16 15.7897 21.0645  15
   1   7 -15 3074.82 107.603   8
   1  -7 -15 2833.45 209.744   2
   1  -7 -15 2829.25 202.321   3
   1  -7 -15 3137.95 94.4680  19
   1   7 -15 2977.98 111.372  15
   1   7 -15 3163.79 119.861  11
   1   7 -14 276.728 34.3239   8
   1   7 -14 237.673 33.7908  11
   1  -7 -14 245.803 67.1596   2
   1  -7 -14 273.080 66.1449   3
   1  -7 -14 313.429 30.8584  19
   1   7 -14 258.244 35.0452  15
   1  -7 -13 3195.11 210.032   2
   1  -7 -13 3451.49 213.646   3
   1   7 -13 3362.60 118.139  11
   1   7 -13 3196.21 110.406  15
   1  -7 -12 21.3662 30.3471   2
   1  -7 -12 69.6972 44.5206   3
   1   7 -12 54.5004 28.1073   1
   1   7 -11 1202.20 112.375   1
   1  -7 -11 1055.65 120.141   2
   1  -7 -11 1241.90 125.602   3
   1  -7 -10 186.113 51.6931   3
   1  -7 -10 172.959 52.2775   2
   1   7 -10 83.4468 29.2122   1
  -1   7   9 4302.29 231.120   4
   1   7  -9 4242.20 201.930   1
   1  -7  -9 4384.51 230.706   2
   1  -7  -9 4304.28 214.744   3
   1  -7  -8 6404.79 276.727   2
   1   7  -8 6411.12 244.026   1
   1  -7  -8 6615.94 262.098   3
  -1   7   8 6770.97 283.226   4
  -1   7   7 6344.50 268.488   4
   1   7  -7 5852.32 232.832   1
   1  -7  -7 6520.91 274.261   2
   1  -7  -7 6504.01 253.096   3
   1   7  -6 2819.63 161.519   1
  -1   7   6 2947.69 181.203   4
   1  -7  -6 2865.49 183.084   2
   1  -7  -6 2796.37 163.227   3
   1  -7  -5 1846.50 146.023   2
  -1   7   5 1953.72 143.408   4
   1  -7  -5 1838.75 130.201   3
  -1   7   4 1405.58 121.179   4
   1   7  -4 1614.55 114.600   4
   1  -7  -4 1639.10 138.344   2
   1  -7  -4 1456.61 113.638   3
  -1   7   3 5220.21 229.053   4
   1  -7  -3 5278.29 207.599   3
   1   7  -3 5140.98 201.715   4
   1  -7  -3 5473.18 243.991   2
  -1   7   2 5953.49 240.227   4
   1   7  -2 5844.20 216.701   4
   1  -7  -2 5950.70 252.655   2
   1  -7  -2 6200.02 218.665   3
  -1   7   1 4943.40 216.818   4
   1   7  -1 4796.94 196.805   4
   1  -7  -1 4967.58 190.979   3
   1   7   0 1946.05 125.036   4
   1  -7   0 2149.09 122.112   3
  -1   7   0 2106.43 141.792   4
  -1  -7   0 2034.58 146.166   2
  -1   7  -1 6847.42 254.577   4
  -1  -7  -1 6912.70 265.382   2
   1  -7   1 6641.18 207.637   3
   1   7   1 6476.43 231.454   4
   1   7   2 651.750 76.3037   4
  -1  -7  -2 643.873 86.3698   2
  -1   7  -2 723.650 85.6330   4
   1  -7   2 603.853 62.1842   3
   1   7   3 439.678 63.7155   4
  -1   7  -3 560.305 80.9865   1
  -1   7  -3 474.038 69.8204   4
   1  -7   3 447.031 53.0108   3
  -1  -7  -3 517.168 79.6620   2
  -1   7  -4 4069.20 206.184   1
  -1   7  -4 4037.72 198.810   4
  -1  -7  -4 4218.15 211.773   2
   1   7   4 3935.62 190.675   4
   1  -7   4 4169.92 147.554   3
  -1  -7  -5 1514.11 130.144   2
  -1   7  -5 1620.29 132.375   1
   1   7   5 1550.21 122.716   4
  -1   7  -6 9523.94 316.824   1
  -1  -7  -6 10055.3 330.922   2
   1   7   6 9346.81 307.027   4
  -1  -7  -7 1554.50 133.492   2
  -1   7  -7 1416.87 124.906   1
  -1  -7  -7 1647.62 130.917   3
  -1  -7  -8 3192.38 192.970   2
  -1   7  -8 3012.03 185.552   1
  -1  -7  -8 3214.27 187.944   3
  -1  -7  -9 100.197 41.9184   2
  -1   7  -9 23.7173 22.3826   1
  -1  -7  -9 84.2551 44.4646   3
  -1  -7 -10 33.0325 31.1331   2
  -1   7 -10-22.3332 23.6001   1
  -1  -7 -10-36.4440 39.0469   3
  -1  -7 -11 427.323 77.2090   3
  -1  -7 -11 452.960 83.0197   2
  -1   7 -11 483.906 84.7448   1
  -1  -7 -12 2508.42 183.749   2
  -1   7 -12 2522.60 184.596   1
  -1  -7 -12 2484.44 178.427   3
  -1  -7 -13 4851.56 262.539   2
  -1   7 -13 4303.91 243.215   1
  -1  -7 -13 4670.29 248.802   3
   1  -7  13 4345.52 112.175   9
  -1   7 -13 4416.23 130.022   8
  -1   7 -13 4429.32 134.879  15
  -1  -7 -14 541.428 91.0601   2
  -1   7 -14 621.351 94.4405   1
  -1  -7 -14 539.162 87.2200   3
  -1   7 -14 560.986 48.2202   8
   1  -7  14 508.616 40.7903   9
   1  -7  14 516.183 39.8542  12
  -1   7 -14 594.960 52.6100  15
  -1  -7 -15 3371.34 229.943   2
  -1  -7 -15 3252.51 215.093   3
  -1   7 -15 3009.18 211.372   1
   1  -7  15 3392.43 102.548   9
  -1   7 -15 3428.65 118.213   8
  -1   7 -15 3219.91 118.473  14
  -1   7 -15 3496.44 124.896  15
   1  -7  15 3442.35 102.074  12
  -1  -7 -16 348.167 75.2113   3
  -1   7 -16 290.100 68.9851   1
  -1  -7 -16 317.413 77.0119   2
  -1   7 -16 358.609 41.6552   8
   1  -7  16 298.262 32.3163   9
  -1   7 -16 259.906 36.4975  14
  -1   7 -16 320.041 41.5940  15
   1  -7  16 305.165 31.9873  12
  -1  -7 -17 65.5218 32.0994   3
  -1  -7 -17-26.8472 44.6575   2
  -1   7 -17 79.6826 40.0026   1
  -1   7 -17 38.5965 16.2209   8
   1  -7  17 52.4955 17.0281   9
  -1   7 -17 44.6450 22.9183  15
   1  -7  17 53.2522 15.4692  12
  -1   7 -17 73.1018 22.8355  14
  -1  -7 -17 65.8498 20.2895  15
  -1  -7 -18 529.167 93.2976   3
  -1   7 -18 496.821 96.8100   1
  -1  -7 -18 490.344 102.566   2
   1  -7  18 577.418 45.9787   9
  -1   7 -18 456.004 45.8535   8
  -1  -7 -18 550.884 47.1071  15
  -1   7 -18 542.829 54.6146  15
  -1   7 -18 569.450 54.9804  14
  -1  -7 -19 2237.53 206.558   2
  -1  -7 -19 2041.26 185.058   3
  -1   7 -19 2025.54 94.4974   8
   1  -7  19 2071.09 85.2773   9
  -1   7 -19 1994.77 101.735  15
  -1  -7 -19 1989.63 89.1726  15
  -1   7 -19 1962.50 101.913  14
  -1  -7 -20-4.00457 19.3954   3
  -1  -7 -20 69.7432 35.2121   2
  -1   7 -20 40.3254 18.2477   8
   1  -7  20 33.3160 17.5508   9
  -1  -7 -20 40.4784 19.8239  15
  -1   7 -20 58.0003 25.9968  15
  -1   7 -20 20.1912 21.9332  14
   1  -7  21 454.398 41.8368   9
  -1   7 -21 457.127 46.2292   8
  -1   7 -21 431.754 51.2183  15
  -1  -7 -21 435.209 44.1778  15
  -1   7 -22-8.21002 14.5769   8
  -1   7 -22 6.42135 21.2522  15
  -1  -7 -22 18.1523 20.8382  15
  -1   7 -23 224.723 41.2592  11
  -1   7 -23 245.428 41.5709  15
  -1  -7 -23 241.724 35.6151  15
  -1   7 -24 97.1976 28.2749  11
  -1   7 -24 103.669 29.9764  15
  -1  -7 -24 105.138 26.2866  15
  -1   7 -25 1334.52 85.3741  11
  -1   7 -25 1341.38 85.9822  15
  -1  -7 -25 1299.80 73.6154  15
  -1  -7 -26 23.3163 18.3493  15
  -1   7 -26-8.82024 23.5188  15
  -1   7 -26 36.1269 25.8921  11
  -1   7 -27 198.548 35.4336  15
  -1  -7 -27 158.106 28.2045  15
  -1   7 -27 131.593 28.8413  11
  -1  -7 -28 193.802 28.0732  10
  -1  -7 -28 184.632 28.0883  15
  -1   7 -28 173.939 32.3556  11
  -1   7 -28 171.154 32.5041  15
  -1  -7 -29 1244.57 61.0985  10
  -1  -7 -29 1308.84 65.3224  15
  -1   7 -29 1345.91 73.4179  11
  -1   7 -29 1449.02 77.7389  15
  -1  -7 -30 516.699 36.8262  10
  -1   7 -30 658.363 50.5856  15
  -1  -7 -30 577.083 42.2830  15
  -1   7 -30 531.492 42.9585  11
  -1  -7 -31 752.618 44.5739  15
  -1   7 -31 828.802 53.0744  15
  -1   7 -31 651.741 44.0204  11
  -1  -7 -32 15.3232 11.6189  15
  -1   7 -32-1.04007 10.2522  11
   1  -8 -32 30.0593 10.5327  10
   1  -8 -32 22.4896 11.5517  21
   1   8 -32 34.4971 10.9203  11
   1  -8 -31-8.73064 8.81810  10
   1   8 -31 22.2327 12.1391  11
   1  -8 -30-0.41687 11.1765  10
   1   8 -30 26.5226 13.7669  20
   1   8 -30 15.0449 12.4426  11
   1  -8 -29 349.908 34.3591  10
   1   8 -29 301.374 30.9239  20
   1   8 -29 385.088 37.6986  11
   1  -8 -28 245.942 31.2676  10
   1   8 -28 254.356 32.0486  20
   1  -8 -28 261.826 27.4338  15
   1   8 -28 267.761 35.7169  11
   1  -8 -27 2180.51 89.7670  10
   1   8 -27 1923.81 84.8678  20
   1  -8 -27 1976.34 76.0380  15
   1   8 -27 2250.44 98.6617  11
   1  -8 -26 437.584 45.0391  10
   1   8 -26 396.882 42.5248  20
   1  -8 -26 381.470 37.2221  15
   1   8 -26 422.041 47.1804  11
   1  -8 -25 856.638 61.7641  10
   1   8 -25 745.127 58.1630  20
   1   8 -25 816.263 62.8951  15
   1   8 -25 863.728 68.2451  11
   1  -8 -25 785.817 52.7080  15
   1   8 -24 21.9293 18.5085  20
   1   8 -24-18.5057 24.5041  11
   1   8 -24 18.5960 20.6147  15
   1  -8 -24-5.48774 15.8100  15
   1   8 -23 327.770 41.5583  20
   1  -8 -23 312.035 36.9408  15
   1   8 -23 272.985 40.3523  15
   1   8 -23 331.504 45.6502  11
   1   8 -22 20.4488 18.2252  20
   1   8 -22-11.8242 27.3012  11
   1   8 -22 5.30583 20.9156  15
   1  -8 -22 4.09443 15.5242  15
   1   8 -21 2084.72 101.385  20
   1   8 -21 2116.08 103.441  15
   1   8 -21 2256.96 112.074  11
   1  -8 -21 2225.29 91.8345  15
   1   8 -20 2507.80 99.9364   8
   1   8 -20 2499.04 110.446  20
   1  -8 -20 2630.03 100.123  15
   1   8 -20 2679.36 121.357  11
   1   8 -20 2399.56 110.086  15
   1   8 -19 7469.98 174.904   8
   1   8 -19 7219.45 185.439  20
   1   8 -19 7053.53 187.886  15
   1  -8 -19 7381.30 165.008  15
   1   8 -18 1362.89 75.9137   8
   1  -8 -18 1020.00 137.687   2
   1  -8 -18 1403.73 155.550   3
   1  -8 -18 1374.48 68.2980  19
   1   8 -18 1217.38 78.0953  20
   1   8 -18 1205.63 77.9091  15
   1  -8 -18 1285.44 69.6844  15
   1   8 -18 1364.99 87.8552  11
   1   8 -17 59.1033 21.8345   8
   1  -8 -17 51.7042 48.8742   3
   1  -8 -17 9.97559 39.8387   2
   1   8 -17 46.2720 22.7172  20
   1  -8 -17 41.9161 13.8684  19
   1   8 -17 66.9644 23.3714  15
   1   8 -17 74.4915 28.4001  11
   1  -8 -17 52.4662 19.7978  15
   1   8 -16 1813.92 88.1134   8
   1  -8 -16 2188.76 197.541   2
   1  -8 -16 2144.51 189.532   3
   1   8 -16 1925.70 93.8077  20
   1  -8 -16 2071.88 82.6789  19
   1   8 -16 1927.77 95.5620  15
   1   8 -16 1946.56 100.169  11
   1   8 -15 1089.05 67.9612   8
   1  -8 -15 1192.50 144.400   2
   1  -8 -15 1104.50 133.968   3
   1   8 -15 1115.67 71.6008  20
   1  -8 -15 1143.60 61.5067  19
   1   8 -15 1075.58 74.5147  11
   1   8 -15 1058.86 70.2747  15
   1   8 -14 6315.00 162.049   8
   1  -8 -14 6480.59 326.937   2
   1  -8 -14 6576.04 321.164   3
  -1   8  14 6757.03 339.253   4
   1  -8 -14 6578.75 143.073  19
   1   8 -14 6339.08 165.711  20
   1   8 -14 6401.83 173.314  11
   1   8 -14 5915.32 162.670  15
   1   8 -13 320.342 37.2679   8
   1  -8 -13 322.040 34.8206   7
   1  -8 -13 362.286 72.8994   3
   1  -8 -13 312.409 65.4725   2
  -1   8  13 373.627 84.2378   4
   1   8 -13 361.132 39.2237  20
   1  -8 -13 351.558 33.4410  19
   1   8 -13 361.436 42.0003  15
   1   8 -13 348.948 42.0705  11
   1   8 -12 79.5174 23.9393  11
   1  -8 -12 79.8639 19.1871   7
   1   8 -12 90.8380 21.1256   8
   1  -8 -12 77.8988 48.2915   2
   1  -8 -12 165.929 56.8020   3
  -1   8  12 54.7946 36.7398   4
   1  -8 -12 117.370 21.1640  19
   1   8 -12 122.538 26.4561  20
   1  -8 -11 845.374 53.1593   7
   1   8 -11 822.827 57.6259   8
  -1   8  11 846.748 117.218   4
   1  -8 -11 831.981 115.448   2
   1   8 -11 813.703 101.212   1
   1  -8 -11 847.270 110.009   3
   1  -8 -11 846.442 49.9258  19
   1   8 -11 806.091 56.4982  20
   1   8 -11 822.645 59.4024  11
   1   8 -10 388.723 39.9117   8
   1   8 -10 342.709 60.8268   1
  -1   8  10 348.912 72.3177   4
   1  -8 -10 308.829 71.9528   2
   1  -8 -10 412.001 78.2504   3
   1  -8 -10 405.876 35.4223  19
   1  -8  -9 31.7663 29.9307   3
  -1   8   9 14.5054 26.5854   4
   1   8  -9 88.2461 27.3609   1
   1   8  -8 172.073 49.9345   1
   1  -8  -8 146.771 47.0368   3
   1  -8  -8 150.961 45.2073   2
  -1   8   8 153.386 52.7452   4
   1   8  -7 3933.83 207.922   1
   1  -8  -7 4038.04 215.566   3
  -1   8   7 4029.92 232.715   4
   1  -8  -7 4022.01 238.204   2
   1  -8  -6 222.587 64.6929   2
  -1   8   6 93.5321 39.5783   4
   1   8  -6 160.244 42.8226   1
   1  -8  -6 34.3778 31.1200   3
   1   8  -5 1090.05 110.994   1
  -1   8   5 1178.73 122.471   4
   1  -8  -5 1130.42 125.439   2
   1  -8  -5 1102.84 108.731   3
   1  -8  -4 26.2890 32.9500   2
   1  -8  -4 9.97367 29.0020   3
  -1   8   4 21.7040 28.4719   4
   1  -8  -3 217.502 57.9240   2
  -1   8   3 288.842 61.2207   4
   1   8  -3 204.752 47.7723   4
   1  -8  -3 268.444 54.8707   3
   1  -8  -2 359.325 60.6094   3
  -1   8   2 340.324 66.1943   4
   1   8  -2 340.008 59.6824   4
  -1   8   1 16686.5 435.719   4
   1  -8  -1 17347.7 389.223   3
   1   8  -1 16893.1 407.462   4
   1   8   0-9.54955 29.8987   4
  -1   8   0 41.5224 28.8999   4
   1  -8   0 46.3344 26.3987   3
   1   8   1 3827.87 196.486   4
  -1  -8  -1 3774.88 215.518   2
  -1   8  -1 4127.45 216.303   4
   1  -8   1 4195.57 182.083   3
   1  -8   2 33.5025 23.4720   3
  -1  -8  -2 84.5809 41.3440   2
   1   8   2 39.6961 34.5945   4
  -1   8  -2 13.4760 24.5856   4
  -1   8  -3 383.993 67.4889   4
  -1   8  -3 436.399 77.3243   1
   1   8   3 362.889 67.2268   4
  -1  -8  -3 399.211 74.7705   2
  -1   8  -4 928.627 109.060   1
   1   8   4 1146.67 112.702   4
  -1  -8  -4 978.542 113.573   2
  -1  -8  -4 1092.38 111.529   3
   1   8   5 4416.30 223.933   4
  -1  -8  -5 4510.98 241.394   2
  -1  -8  -5 4486.86 223.138   3
  -1   8  -5 4518.40 236.376   1
  -1   8  -6 385.634 72.3860   1
   1   8   6 292.841 63.9240   4
  -1  -8  -6 454.538 74.8365   3
  -1  -8  -6 296.925 64.5709   2
  -1  -8  -7 1888.35 161.294   2
  -1   8  -7 1814.90 153.158   1
   1   8   7 1940.66 154.984   4
  -1  -8  -7 2031.60 157.708   3
  -1  -8  -8 3129.58 208.271   2
  -1   8  -8 3249.27 208.791   1
   1   8   8 3057.68 200.207   4
  -1  -8  -8 3390.01 206.320   3
   1   8   9 463.180 81.9953   4
  -1  -8  -9 468.316 87.2547   2
  -1   8  -9 572.377 92.4184   1
  -1  -8  -9 515.317 85.5850   3
   1  -8   9 546.503 40.8281   9
  -1   8  -9 542.215 47.0616   8
  -1   8  -9 560.955 48.9546  15
  -1  -8 -10 225.726 62.3813   2
  -1   8 -10 139.394 41.4357   1
  -1  -8 -10 171.184 46.2823   3
  -1   8 -10 233.301 32.1295   8
   1  -8  10 234.141 28.2442   9
  -1   8 -10 221.250 31.0960  15
   1  -8  10 222.876 27.6369  12
  -1  -8 -11 54.0706 42.7208   2
  -1  -8 -11-14.5063 28.0317   3
   1  -8  11 21.2402 13.8500   9
  -1   8 -11-9.83601 16.0569   8
   1  -8  11 9.53666 11.6850  12
  -1   8 -11 2.29218 15.8090  15
  -1   8 -12 587.698 98.1282   1
  -1  -8 -12 535.794 92.9114   3
  -1  -8 -12 605.341 102.141   2
  -1   8 -12 663.024 54.2633   8
   1  -8  12 617.478 44.8495   9
   1  -8  12 623.140 45.6026  12
  -1   8 -12 615.042 54.5990  15
  -1   8 -13 2188.60 97.0718   8
   1  -8  13 2317.31 86.1514   9
  -1  -8 -13 2282.14 192.676   2
  -1   8 -13 2138.87 183.049   1
  -1  -8 -13 2202.30 182.684   3
  -1  -8 -13 2329.86 82.8728  19
  -1   8 -13 2281.11 103.212  15
   1  -8  13 2182.30 83.1849  12
  -1   8 -14 622.357 54.2586   8
   1  -8  14 637.870 46.9988   9
  -1  -8 -14 546.640 93.5159   3
  -1   8 -14 438.033 82.9057   1
  -1  -8 -14 672.985 109.894   2
  -1  -8 -14 595.274 43.0303  19
  -1   8 -14 617.114 56.6710  15
   1  -8  14 582.988 44.7303  12
   1  -8  15-5.95299 15.1758   9
  -1   8 -15 17.2321 18.5121   8
  -1   8 -15 16.8452 28.8567   1
  -1  -8 -15-0.29415 28.3056   3
  -1  -8 -15-36.8993 50.2208   2
  -1  -8 -15-14.0922 13.3256  19
  -1   8 -15-8.60145 18.7935  15
   1  -8  15 16.2754 11.2404  12
  -1  -8 -16 8.87662 30.0686   2
  -1  -8 -16-35.8835 40.7577   3
  -1   8 -16-20.9041 29.1404   1
   1  -8  16 11.3148 13.5878   9
  -1   8 -16 46.2309 22.7304   8
  -1   8 -16 34.6224 24.1809  15
   1  -8  16 2.46406 13.0316  12
  -1   8 -17 505.133 93.1061   1
  -1  -8 -17 356.053 87.7243   2
  -1  -8 -17 286.247 70.0692   3
  -1   8 -17 305.404 40.5323   8
   1  -8  17 337.273 35.2612   9
   1  -8  17 361.001 36.6881  12
  -1   8 -17 276.578 40.7010  15
  -1  -8 -18 2394.86 218.514   2
  -1  -8 -18 2184.33 199.519   3
   1  -8  18 2275.91 91.0390   9
  -1   8 -18 2212.76 101.873   8
   1  -8  18 2420.66 92.2968  12
  -1   8 -18 2209.41 108.661  15
  -1  -8 -18 2208.64 93.4821  15
  -1   8 -19 149.417 30.8463   8
   1  -8  19 123.137 24.7289   9
  -1  -8 -19 95.4288 25.9161  15
  -1   8 -19 103.356 32.4568  15
  -1   8 -20 5356.75 155.843   8
  -1  -8 -20 5355.88 147.057  15
  -1   8 -20 5407.56 171.087  15
  -1   8 -21 1962.06 92.9261   8
  -1   8 -21 2033.25 109.668  11
  -1   8 -21 2106.39 108.835  15
  -1  -8 -21 1944.85 89.7696  15
  -1   8 -22 500.795 47.7467   8
  -1   8 -22 504.951 56.5096  15
  -1   8 -22 479.377 56.6024  11
  -1  -8 -22 508.436 48.8782  15
  -1   8 -23 308.593 48.8671  11
  -1   8 -23 285.142 35.8350   8
  -1   8 -23 330.415 47.9951  15
  -1  -8 -23 265.554 35.9383  15
  -1   8 -24 1624.36 95.8738  11
  -1   8 -24 1638.32 92.8512  15
  -1  -8 -24 1616.93 80.9301  15
  -1   8 -25 1393.49 84.8037  15
  -1   8 -25 1392.65 87.0036  11
  -1  -8 -25 1244.80 70.1934  15
  -1   8 -26 104.842 27.5833  11
  -1   8 -26 113.578 30.5102  15
  -1  -8 -26 57.7842 18.9250  15
  -1  -8 -27 849.061 55.3199  10
  -1  -8 -27 781.729 53.0519  15
  -1   8 -27 831.363 62.4953  11
  -1   8 -27 932.180 65.8519  15
  -1  -8 -28-4.14138 12.7534  10
  -1   8 -28-12.1151 19.9388  15
  -1  -8 -28-1.92564 15.4079  15
  -1   8 -28 20.9241 19.7668  11
  -1  -8 -29 81.3862 18.0670  10
  -1   8 -29 64.4402 19.5257  11
  -1  -8 -29 104.987 20.9635  15
  -1  -8 -30 11.5194 11.5575  10
  -1  -8 -30 14.6595 11.0064  15
  -1   8 -30-5.36817 11.3777  11
  -1  -8 -31 641.997 36.6400  15
  -1   8 -31 706.136 41.7425  11
   1  -9 -31-1.61279 8.19198  10
   1   9 -31 1.26822 8.05441  11
   1  -9 -30 62.2263 13.3979  10
   1   9 -30 72.8620 14.9391  11
   1  -9 -29 73.7329 17.3612  10
   1   9 -29 70.1041 17.3959  11
   1  -9 -28 305.904 32.0297  10
   1   9 -28 371.467 38.1833  11
   1  -9 -27 19.9651 16.3736  10
   1   9 -27 23.2482 14.2593  20
   1   9 -27 26.1724 19.6607  11
   1  -9 -27-15.4684 13.9609  15
   1  -9 -26 273.761 34.6491  10
   1   9 -26 230.888 28.5677  20
   1  -9 -26 238.660 26.6253  15
   1   9 -26 286.775 37.1452  11
   1  -9 -25-23.5953 19.8018  10
   1   9 -25 4.11769 13.2904  20
   1  -9 -25-4.81695 15.4534  15
   1   9 -25 26.3657 23.8529  11
   1   9 -24 0.56601 15.2340  20
   1   9 -24-16.5141 21.4940  11
   1  -9 -24 4.61294 12.7004  15
   1   9 -23 16.5712 15.0318  20
   1  -9 -23 1.58590 13.8362  15
   1   9 -22 112.020 27.2284  20
   1   9 -22 198.078 39.3781  11
   1  -9 -22 170.020 27.1675  15
   1   9 -21 1132.64 67.1764   8
   1   9 -21 1125.96 72.6585  20
   1   9 -21 1220.48 82.7891  11
   1  -9 -21 1046.05 63.2491  15
   1   9 -20 1562.62 81.0444   8
   1   9 -20 1642.82 87.7323  20
   1  -9 -20 1460.38 74.6290  15
   1   9 -20 1681.56 97.1196  11
   1   9 -19 663.406 54.6648   8
   1   9 -19 573.664 53.5543  20
   1  -9 -19 640.830 47.9653  19
   1   9 -19 677.197 64.6389  11
   1  -9 -19 630.529 50.6127  15
   1   9 -18 247.812 37.3647   8
   1   9 -18 173.520 30.7877  20
   1  -9 -18 219.415 30.0985  19
   1  -9 -18 229.251 31.9420  15
   1   9 -18 229.945 39.7171  11
   1   9 -17 969.996 67.3536   8
   1  -9 -17 977.611 59.0761  19
   1   9 -17 990.644 70.3915  20
   1  -9 -17 995.413 62.5894  15
   1   9 -17 1011.86 76.6359  11
   1   9 -16 288.488 37.9378   8
   1  -9 -16 351.109 91.1932   2
   1  -9 -16 300.178 35.1687  19
   1   9 -16 272.429 39.2345  20
   1   9 -16 229.739 39.8345  11
   1   9 -15 15.6553 20.4281   8
  -1   9  15 18.0141 35.2347   4
   1  -9 -15-4.18464 43.9271   3
   1  -9 -15 48.8938 35.5573   2
   1   9 -15 14.8231 16.8567  20
   1  -9 -15-1.26216 16.0385  19
   1   9 -15 13.5366 21.3384  11
   1   9 -14 543.220 51.6456   8
   1  -9 -14 638.919 111.518   3
  -1   9  14 582.164 107.462   4
   1  -9 -14 557.475 103.141   2
   1  -9 -14 579.094 45.6040  19
   1   9 -14 522.382 51.2485  20
   1   9 -14 540.435 54.5098  11
   1  -9 -13 96.2061 22.2028   7
   1   9 -13 85.8996 22.4923   8
   1  -9 -13 45.7047 42.9968   3
  -1   9  13 76.6448 47.2417   4
   1  -9 -13 12.0974 41.1063   2
   1  -9 -13 98.0151 22.0214  19
   1   9 -13 69.5227 22.8652  20
   1   9 -13 74.8439 24.3235  11
   1  -9 -12 1206.21 67.3479   7
   1   9 -12 1325.26 78.3230   8
  -1   9  12 1473.90 162.876   4
   1  -9 -12 1290.17 151.615   2
   1  -9 -12 1173.48 140.834   3
   1  -9 -12 1407.51 68.3441  19
   1   9 -12 1190.45 72.6200  20
   1   9 -12 1299.23 79.1627  11
   1   9 -11 190.502 32.5165   8
   1  -9 -11 205.094 29.6872   7
  -1   9  11 265.752 73.6515   4
   1  -9 -11 253.405 67.1808   2
   1  -9 -11 196.199 63.7847   3
   1   9 -11 203.637 30.8301  20
   1  -9 -11 214.981 28.3294  19
   1   9 -11 225.015 35.7095  11
   1   9 -10-10.1355 16.6869   8
   1   9 -10 14.5303 21.0775  11
   1  -9 -10 15.0211 14.9260   7
   1  -9 -10-5.64727 27.1170   2
   1  -9 -10 2.47475 32.3857   3
   1   9 -10 96.3048 37.0232   1
  -1   9  10 32.5210 37.5500   4
   1  -9 -10 30.6635 16.5605  19
   1   9 -10 17.7373 14.7121  20
   1   9  -9 3279.30 119.257   8
   1  -9  -9 3214.57 108.575   7
   1   9  -9 3139.38 204.773   1
  -1   9   9 3191.39 231.241   4
   1  -9  -9 3393.36 241.749   2
   1  -9  -9 3066.44 212.384   3
   1   9  -9 3232.84 115.398  20
   1  -9  -9 3522.39 105.500  19
   1   9  -9 3144.27 114.821  11
  -1  -9   8-1.54895 12.5630   7
   1   9  -8 31.7715 18.9475   8
  -1   9   8 19.0402 29.6302   4
   1  -9  -8 32.0975 15.8268   7
   1  -9  -8-20.4676 45.6105   2
   1   9  -8-12.5820 27.5980   1
   1  -9  -8 60.6561 47.9859   3
   1   9  -8 14.8580 13.8996  20
   1  -9  -8 25.9057 15.9948  19
   1   9  -8 26.4494 16.0472  11
  -1  -9   7 538.086 42.6989   7
   1   9  -7 594.431 51.3294   8
   1  -9  -7 630.653 49.3838   7
   1   9  -7 614.935 50.4500  20
   1  -9  -7 656.134 46.9646  19
   1  -9  -7 503.397 92.3656   2
  -1   9   7 570.498 94.8373   4
   1   9  -7 664.242 93.8052   1
   1  -9  -7 503.821 80.7539   3
  -1  -9   6 512.808 40.2063   7
   1  -9  -6 549.167 45.4188   7
   1   9  -6 613.385 51.2557   8
   1   9  -6 616.164 50.3356  20
   1  -9  -6 542.685 89.3617   3
   1  -9  -6 374.301 78.0544   2
   1   9  -6 497.883 82.7682   1
  -1   9   6 478.543 88.1036   4
   1   9  -5 890.029 107.372   1
   1  -9  -5 901.087 107.143   3
   1  -9  -5 931.046 121.262   2
  -1   9   5 1039.23 125.368   4
  -1  -9   5 900.791 54.2499   7
   1   9  -5 1012.19 64.7434   8
   1  -9  -5 961.754 59.7850   7
   1  -9  -4 61.8577 31.4953   3
   1   9  -4 185.658 57.5884   1
   1  -9  -4 110.054 24.4433   7
  -1   9   4 93.1699 41.3393   4
   1   9  -4 103.310 23.7072   8
  -1  -9   4 101.987 21.9660   7
   1  -9  -3 228.589 55.7767   3
   1  -9  -3 160.130 27.0399   7
  -1   9   3 133.246 49.8624   4
  -1  -9   3 191.260 46.1949   3
  -1  -9   3 162.304 25.5913   7
   1   9  -3 139.227 28.8040   8
   1   9  -2 7534.61 297.067   4
  -1   9   2 7240.06 314.043   4
  -1  -9   2 7571.48 276.910   3
   1  -9  -2 7645.78 291.137   3
   1   9  -2 7589.59 172.939   8
  -1  -9   2 7451.74 155.035   7
   1  -9  -2 7798.89 166.213   7
  -1   9   1 9683.88 359.737   4
  -1  -9   1 9827.77 319.573   3
   1  -9  -1 9746.81 317.837   3
   1   9  -1 9399.56 329.471   4
   1   9  -1 10079.0 196.309   8
   1  -9  -1 9812.68 185.154   7
  -1  -9   1 9464.58 175.293   7
   1   9   0 2960.13 187.673   4
  -1   9   0 2691.16 190.909   4
  -1  -9   0 2928.91 180.895   3
   1  -9   0 3018.45 174.481   3
   1  -9   0 3111.60 105.347   7
  -1  -9   0 2934.89 98.9415   7
  -1  -9  -1 345.139 65.0216   3
   1   9   1 372.981 68.6615   4
  -1   9  -1 255.214 61.7518   4
   1  -9   1 402.416 39.2199   7
  -1  -9  -1 333.545 35.7153   7
   1  -9   1 360.131 33.2682  12
  -1   9  -2 8.76094 38.3744   1
  -1  -9  -2 5.52834 25.7925   3
   1  -9   2 22.3235 12.8427   7
   1   9   2 13.3110 19.7121   4
  -1   9  -2 62.4869 32.8894   4
  -1  -9  -2 39.8543 16.8058   7
   1  -9   2 27.2701 13.4359  12
   1   9   3 155.396 53.8223   4
  -1  -9  -3 200.711 65.2496   2
  -1   9  -3 235.959 61.2097   1
  -1  -9  -3 188.747 48.8807   3
  -1  -9  -3 251.430 31.6027   7
   1  -9   3 239.325 30.9085   7
  -1   9  -3 260.171 34.5837   8
   1  -9   3 226.603 29.7009  12
  -1   9  -4 1264.09 138.164   1
   1   9   4 1187.13 126.163   4
  -1  -9  -4 1241.10 141.074   2
  -1  -9  -4 1055.33 116.508   3
  -1  -9  -4 1269.38 67.8107   7
   1  -9   4 1165.28 64.0196   7
  -1   9  -4 1141.60 68.3373   8
   1  -9   4 1161.92 60.4384  12
  -1   9  -5 8834.43 357.759   1
   1   9   5 8373.14 333.419   4
  -1  -9  -5 8936.73 341.206   3
  -1  -9  -5 9087.29 374.033   2
  -1   9  -5 9042.13 190.010   8
  -1  -9  -5 8516.06 172.778   7
   1  -9   5 8753.63 171.246   7
   1  -9   5 8618.92 164.095  12
  -1   9  -6 5041.87 271.453   1
   1   9   6 5083.12 265.151   4
  -1  -9  -6 4978.11 280.243   2
  -1  -9  -6 5584.47 273.939   3
   1  -9   6 5239.43 134.030   7
  -1  -9  -6 5008.48 134.594   7
  -1   9  -6 5401.38 148.427   8
   1   9   6 5032.39 135.432   8
   1  -9   6 5350.93 130.702  12
  -1  -9  -7 506.466 90.7198   2
  -1   9  -7 620.870 99.4910   1
  -1  -9  -7 505.026 82.3433   3
   1   9   7 492.220 88.4076   4
   1  -9   7 452.423 40.1732   7
  -1  -9  -7 503.037 44.2509   7
  -1   9  -7 507.987 47.3580   8
   1  -9   7 490.328 42.0933  12
  -1  -9  -8 375.535 78.5333   2
   1   9   8 365.950 72.9008   4
  -1   9  -8 290.639 69.6175   1
  -1  -9  -8 537.296 90.8607   3
  -1   9  -8 516.088 48.8297   8
   1  -9   8 426.168 39.2808   7
   1  -9   8 472.010 41.3815  12
  -1   9  -9 241.476 52.1939   1
  -1  -9  -9 370.049 75.4553   3
   1   9   9 394.943 80.9207   4
  -1  -9  -9 299.315 75.7639   2
   1  -9   9 386.446 37.2484   7
  -1   9  -9 392.956 42.5704   8
   1  -9   9 380.469 36.9986  12
  -1   9 -10 522.015 91.0323   1
  -1  -9 -10 693.319 111.915   2
  -1  -9 -10 606.668 94.7836   3
   1   9  10 568.378 95.4153   4
   1  -9  10 707.080 49.9157   7
  -1   9 -10 682.860 56.5472   8
   1  -9  10 664.317 48.3799  12
  -1  -9 -11 1016.65 128.349   3
  -1   9 -11 1021.57 130.282   1
   1   9  11 941.106 128.910   4
  -1  -9 -11 1040.24 138.328   2
  -1   9 -11 1079.23 71.4210   8
   1  -9  11 946.093 57.5738  12
  -1  -9 -12 78.8938 44.5980   2
  -1  -9 -12 80.3314 36.0425   3
   1   9  12 77.9062 50.8285   4
  -1   9 -12-25.3037 33.1647   1
  -1   9 -12 86.9235 25.7413   8
   1  -9  12 76.9638 19.8009  12
  -1   9 -13 5305.85 157.315   8
   1   9  13 5157.31 306.829   4
  -1  -9 -13 5319.27 312.969   2
  -1   9 -13 5049.95 292.114   1
  -1  -9 -13 5574.54 306.142   3
  -1  -9 -13 5517.69 133.205  19
   1  -9  13 5215.81 135.529  12
  -1   9 -14 746.756 61.7678   8
   1   9  14 848.340 128.616   4
  -1  -9 -14 843.646 131.819   2
  -1   9 -14 918.084 129.172   1
  -1  -9 -14 713.748 115.314   3
  -1  -9 -14 704.273 47.8508  19
   1  -9  14 758.032 52.6049  12
  -1   9 -15 53.4972 22.1527   8
  -1   9 -15-40.7247 27.9206   1
  -1  -9 -15 32.0727 47.8181   2
  -1  -9 -15-32.1900 37.0586   3
   1   9  15 36.0327 23.0347   4
  -1  -9 -15 61.3736 17.5721  19
   1  -9  15 53.1927 17.1083  12
  -1   9 -15 72.4860 22.7173  15
  -1   9 -16 13.4493 18.2076   8
  -1  -9 -16-19.8724 14.9099  19
   1  -9  16 5.79884 12.8053  12
  -1   9 -17 129.928 31.2681   8
  -1   9 -17 169.571 37.2039  15
   1  -9  17 102.692 22.8620  12
  -1   9 -18 44.8047 24.2800   8
  -1   9 -18 11.5675 24.0727  15
   1  -9  18-15.3836 14.1740  12
  -1  -9 -18 8.38768 19.6771  15
  -1   9 -19 11.5689 19.5267   8
  -1   9 -19 65.1398 29.0334  11
  -1   9 -19 54.5708 28.8375  15
  -1  -9 -19 30.4255 20.4839  15
  -1   9 -20 1612.22 87.0497   8
  -1   9 -20 1685.17 100.180  11
  -1  -9 -20 1595.15 81.5914  15
  -1   9 -20 1639.29 96.1573  15
  -1   9 -21 17.9822 26.3030  11
  -1   9 -21-11.5253 20.3536   8
  -1   9 -21 4.73148 22.6219  15
  -1  -9 -21 18.5298 17.9328  15
  -1   9 -22-1.28402 14.9361   8
  -1   9 -22-45.2939 30.8027  11
  -1   9 -22-12.0445 25.0522  15
  -1  -9 -22 33.6342 23.5885  15
  -1   9 -23 88.1443 21.5349   8
  -1  -9 -23 101.071 24.4945  15
  -1   9 -23 119.269 32.6692  15
  -1   9 -23 101.810 30.9820  11
  -1   9 -24 125.810 22.6977   8
  -1  -9 -24 121.988 25.5075  15
  -1   9 -24 104.957 28.9222  11
  -1  -9 -25 208.349 30.1860  15
  -1   9 -25 186.680 33.8095  11
  -1  -9 -26 27.4556 15.4545  15
  -1   9 -26 29.3500 20.5519  11
  -1  -9 -27 54.0915 17.6393  10
  -1  -9 -27 57.2330 18.3783  15
  -1   9 -27 40.9956 18.1815  11
  -1  -9 -28 26.2136 13.9449  10
  -1   9 -28 19.5587 14.3909  11
  -1  -9 -28 6.30112 12.3526  15
  -1  -9 -29 95.6694 17.1992  10
  -1  -9 -29 121.161 18.9183  15
  -1   9 -29 136.768 22.9068  11
  -1  -9 -30 37.3128 10.1004  10
  -1   9 -30 36.6727 11.8784  11
  -1  -9 -30 53.5400 12.7831  15
   1 -10 -29 76.7014 14.9455  10
   1  10 -29 62.3645 13.5493  11
   1 -10 -28 91.5386 17.1348  10
   1  10 -28 48.9140 14.7847  11
   1 -10 -27 942.162 51.5873  10
   1  10 -27 914.506 53.6729  11
   1 -10 -26 30.3647 15.2198  10
   1  10 -26 45.0868 19.1501  11
   1 -10 -25 919.954 57.4268  10
   1 -10 -25 836.127 46.4785  15
   1  10 -25 858.538 59.0418  11
   1 -10 -24 337.323 39.2059  10
   1 -10 -24 262.398 28.1599  15
   1  10 -24 290.169 38.3628  11
   1  10 -23 103.984 18.9841  20
   1  10 -23 137.429 28.7640  11
   1 -10 -23 128.431 22.1641  15
   1  10 -22-9.41404 13.8019   8
   1  10 -22-18.0350 19.5571  20
   1  10 -22 5.97890 20.2510  11
   1 -10 -22-5.37124 12.6611  15
   1  10 -21 666.886 50.4240   8
   1  10 -21 599.830 49.3774  20
   1 -10 -21 659.546 48.6518  15
   1  10 -21 624.190 57.6777  11
   1  10 -20 381.937 41.2034   8
   1  10 -20 337.700 40.5900  20
   1 -10 -20 339.333 35.4842  19
   1  10 -20 383.916 48.2621  11
   1 -10 -20 345.300 37.9491  15
   1  10 -19 5353.67 150.522   8
   1 -10 -19 5276.30 133.404  19
   1  10 -19 5542.50 154.246  20
   1 -10 -19 5264.26 137.327  15
   1  10 -19 5392.60 165.969  11
   1  10 -18 613.176 55.0930   8
   1 -10 -18 526.681 44.9871  19
   1  10 -18 633.465 56.9645  20
   1 -10 -18 559.132 48.4748  15
   1  10 -18 542.350 56.9295  11
   1  10 -17-2.72673 21.7040   8
   1  10 -17 11.5431 19.4157  20
   1 -10 -17 13.5391 14.3938  19
   1 -10 -17 4.98248 15.1980  15
   1  10 -17 13.3218 22.3780  11
   1  10 -16 78.5402 26.1301   8
   1  10 -16 141.465 30.1256  20
   1 -10 -16 103.746 22.3884  19
   1  10 -16 157.000 34.0730  11
   1  10 -15 19.3097 18.5101   8
   1 -10 -15 59.0401 20.4014  19
   1  10 -15-11.4834 22.6338  20
   1  10 -15 31.4277 21.7068  11
   1  10 -14 479.298 50.8744   8
   1 -10 -14 446.789 41.8527  19
   1  10 -14 453.262 47.4847  20
   1  10 -14 464.880 50.5135  11
   1  10 -13 7027.91 183.405   8
   1 -10 -13 7413.15 164.164  19
   1  10 -13 7305.45 183.235  20
   1  10 -13 7019.17 184.919  11
   1 -10 -12 764.346 55.9576   7
   1  10 -12 781.663 62.9068   8
   1 -10 -12 799.347 121.730   3
   1 -10 -12 827.443 122.883   2
  -1  10  12 706.528 119.223   4
   1 -10 -12 886.336 58.5498  19
   1  10 -12 809.201 61.6443  20
   1  10 -12 834.949 65.2395  11
   1 -10 -11 1761.09 84.4663   7
   1  10 -11 1813.91 94.0085   8
  -1  10  11 1967.24 196.193   4
   1 -10 -11 1774.11 181.669   3
   1 -10 -11 1631.19 182.054   2
   1  10 -11 1911.74 93.2891  20
   1 -10 -11 1935.91 84.1397  19
   1  10 -11 1819.46 92.4235  11
   1  10 -10 557.299 54.5814   8
   1 -10 -10 480.814 46.9328   7
   1 -10 -10 413.872 90.4650   3
   1 -10 -10 446.796 89.8895   2
  -1  10  10 591.470 106.260   4
   1  10 -10 579.606 53.4027  20
   1 -10 -10 579.679 46.7325  19
   1  10 -10 529.871 51.4426  11
   1  10  -9 2816.13 116.318   8
   1 -10  -9 2561.34 102.716   7
  -1  10   9 2945.71 231.370   4
   1 -10  -9 2436.35 220.185   2
   1 -10  -9 2570.86 207.595   3
   1 -10  -9 3052.40 104.551  19
   1  10  -9 2818.09 111.031  20
   1  10  -9 2688.05 108.527  11
   1 -10  -8 2280.53 96.3246   7
  -1 -10   8 1998.16 83.6645   7
   1  10  -8 2227.54 102.428   8
   1 -10  -8 2098.50 199.219   2
   1  10  -8 2144.49 182.926   1
   1 -10  -8 2161.62 189.308   3
  -1  10   8 2383.69 206.001   4
   1  10  -8 2310.72 101.047  20
   1 -10  -8 2296.02 90.6609  19
   1  10  -8 2165.24 93.8791  11
   1 -10  -7 3580.71 121.118   7
   1  10  -7 3836.79 134.152   8
  -1 -10   7 3416.39 109.646   7
  -1  10   7 3700.74 251.472   4
   1  10  -7 3267.44 222.950   1
   1 -10  -7 3544.79 236.155   3
   1  10  -6 1740.89 89.6430   8
  -1 -10   6 1600.20 76.2801   7
   1 -10  -6 1827.25 86.7069   7
   1 -10  -6 1779.78 79.1577  19
   1  10  -6 1672.26 157.396   1
  -1  10   6 1837.18 177.393   4
   1 -10  -6 1665.24 159.766   3
   1  10  -5-0.57161 18.1058   8
  -1 -10   5-4.36059 16.2610   7
   1 -10  -5-6.22527 13.1238  19
   1 -10  -5 10.1174 16.2963   7
   1  10  -5-32.0305 32.3866   1
  -1  10   5 16.2997 41.2909   4
   1  10  -4 21.1215 18.5355   8
  -1  10   4 31.5366 18.7799   8
  -1 -10   4 16.6980 14.4971   7
   1 -10  -4 28.4138 15.9626  19
   1 -10  -4 16.7258 15.2089   7
  -1  10   4 45.6322 45.4197   4
   1  10  -4 90.0103 37.2507   1
   1 -10  -4-34.1316 35.0906   3
   1  10  -3 528.694 94.3019   1
  -1  10   3 227.565 55.4195   4
   1 -10  -3 443.572 83.7900   3
  -1  10   3 422.911 42.6895   8
  -1 -10   3 401.164 41.0246   7
   1 -10  -3 381.724 41.1438   7
   1  10  -3 456.669 47.5603   8
  -1  10   2 1213.48 139.739   4
   1 -10  -2 1105.54 117.535   3
   1 -10  -2 1241.55 71.5517   7
  -1 -10   2 1202.15 66.6095   7
   1  10  -2 1201.06 72.9093   8
  -1  10   2 1190.63 69.6571   8
  -1  10   1 2382.82 195.183   4
   1  10  -1 2276.91 174.995   4
  -1 -10   1 2350.36 93.9756   7
  -1  10   1 2362.49 99.6779   8
   1 -10  -1 2543.20 100.593   7
   1  10  -1 2392.85 103.050   8
   1 -10  -1 2420.25 88.9966  12
  -1  10   0-152.262 53.2589   4
  -1 -10   0 83.6396 35.9158   3
  -1  10   0 58.0495 41.9143   1
   1 -10   0 11.1198 19.0349   7
   1  10   0-140.674 47.5765   4
   1  10   0 15.3304 17.7349   8
  -1 -10   0 5.40949 17.7184   7
  -1  10   0 2.54808 15.4870   8
   1 -10   0 0.90027 13.7881  12
  -1 -10  -1 237.592 60.9401   3
  -1  10  -1 173.620 55.8166   1
   1  10   1 133.642 46.2748   4
  -1  10  -1 199.741 53.7612   4
   1 -10   1 176.074 28.8766   7
  -1  10  -1 184.305 29.1451   8
   1  10   1 243.417 35.8407   8
  -1 -10  -1 177.392 29.8855   7
   1 -10   1 166.111 26.5626  12
  -1  10  -2 21.3847 31.1247   1
  -1 -10  -2 12.6558 38.6973   3
   1  10   2-7.74963 26.4050   4
   1 -10   2 34.0185 18.4544   7
   1  10   2 50.5332 21.5014   8
  -1  10  -2 58.5738 23.6387   8
  -1 -10  -2 31.9316 15.5054   7
   1 -10   2 94.7297 24.3549  12
   1  10   3 700.799 100.818   4
  -1  10  -3 540.088 99.0663   1
  -1 -10  -3 606.031 93.7830   3
  -1 -10  -3 731.606 55.7141   7
   1  10   3 735.245 56.2985   8
  -1  10  -3 816.508 60.2316   8
   1 -10   3 762.369 55.6411   7
   1 -10   3 713.044 51.6599  12
   1 -10   4-4.76505 16.0766   7
  -1  10  -4-3.64465 38.7612   1
   1  10   4 19.6284 41.9148   4
  -1 -10  -4 29.3567 37.2812   3
  -1 -10  -4 17.8315 17.8248   7
  -1  10  -4 5.85876 16.2158   8
   1  10   4-26.4704 19.9613   8
   1 -10   4-11.3926 16.8636  12
   1  10   5 2789.25 206.646   4
  -1  10  -5 2957.57 224.746   1
  -1 -10  -5 3028.05 231.806   2
  -1 -10  -5 3026.85 214.183   3
   1  10   5 3062.86 111.834   8
  -1 -10  -5 2993.21 108.649   7
   1 -10   5 3141.97 108.669   7
  -1  10  -5 3158.65 118.499   8
   1 -10   5 3180.56 105.767  12
  -1 -10  -6 413.386 84.3537   3
  -1 -10  -6 346.333 90.2647   2
   1  10   6 318.359 72.3731   4
  -1  10  -6 398.609 88.0473   1
   1  10   6 357.785 39.7603   8
   1 -10   6 344.003 38.8984   7
  -1  10  -6 370.813 45.5989   8
   1 -10   6 277.633 34.7752  12
  -1 -10  -7 243.625 66.0527   3
   1  10   7 96.7357 41.4197   4
  -1  10  -7 271.972 63.5828   1
  -1 -10  -7 118.036 61.2690   2
   1 -10   7 200.111 29.2179   7
   1  10   7 200.989 30.7228   8
  -1  10  -7 218.165 35.7547   8
   1 -10   7 242.217 31.9037  12
   1  10   8 2524.27 206.540   4
  -1  10  -8 2742.54 217.337   1
  -1 -10  -8 2957.57 233.885   2
  -1 -10  -8 3069.49 224.149   3
  -1  10  -8 2856.39 116.289   8
   1 -10   8 2773.66 101.599   7
   1 -10   8 2843.96 101.401  12
   1  10   9 59.9241 45.1043   4
  -1 -10  -9-25.9603 61.7742   3
   1 -10   9 42.2263 18.6221   7
  -1 -10  -9 46.5842 54.9739   2
  -1  10  -9-0.59891 19.1887   8
   1 -10   9 15.7898 15.2524  12
  -1  10 -10 728.045 115.819   1
  -1 -10 -10 561.587 105.766   2
  -1 -10 -10 796.549 121.332   3
   1  10  10 692.476 109.704   4
   1 -10  10 701.149 51.7637   7
  -1  10 -10 630.136 57.6598   8
   1 -10  10 656.444 50.8458  12
  -1  10 -11 1490.61 86.1974   8
   1  10  11 1646.20 173.509   4
  -1 -10 -11 1452.04 169.025   2
  -1  10 -11 1382.70 158.498   1
  -1 -10 -11 1537.89 165.593   3
  -1 -10 -11 1707.70 78.0289  19
   1 -10  11 1623.71 78.7691  12
  -1  10 -12 2940.56 121.381   8
   1  10  12 2765.59 230.688   4
  -1 -10 -12 2667.44 231.417   2
  -1  10 -12 2971.76 235.714   1
  -1 -10 -12 3160.93 240.945   3
  -1 -10 -12 3103.36 104.277  19
   1 -10  12 3040.51 105.914  12
  -1  10 -13 3752.45 137.247   8
  -1 -10 -13 4020.63 118.303  19
   1 -10  13 3805.46 119.279  12
  -1  10 -14 2211.80 106.153   8
  -1 -10 -14 2163.04 86.3423  19
   1 -10  14 2106.93 88.9009  12
  -1  10 -15 4150.33 144.093   8
  -1 -10 -15 4150.03 118.143  19
   1 -10  15 4050.53 122.426  12
  -1  10 -16 11.1956 20.2712   8
  -1  10 -16 17.4252 22.8641  11
  -1 -10 -16 20.8787 15.6790  19
  -1  10 -17 3009.76 121.903   8
  -1 -10 -17 3136.77 98.8693  19
  -1  10 -17 3167.56 131.762  11
  -1 -10 -17 2933.69 108.982  15
  -1  10 -18 882.905 67.7509   8
  -1  10 -18 834.462 70.6571  11
  -1 -10 -18 844.617 60.1623  15
  -1  10 -19 803.047 62.6011   8
  -1  10 -19 774.385 68.2121  11
  -1 -10 -19 788.676 58.1646  15
  -1  10 -20 343.680 41.7481   8
  -1 -10 -20 372.436 40.5949  15
  -1  10 -20 393.207 49.7579  11
  -1  10 -21 58.9654 21.8401   8
  -1  10 -21 84.4233 30.5290  11
  -1 -10 -21 71.1343 24.3873  15
  -1  10 -22-31.8286 18.2775   8
  -1  10 -22 9.92196 22.0807  11
  -1 -10 -22 6.82383 15.8363  15
  -1  10 -23 1532.07 73.8488   8
  -1  10 -23 1523.65 86.2503  11
  -1 -10 -23 1531.62 72.9541  15
  -1  10 -24 125.716 20.5869   8
  -1  10 -24 171.352 33.5419  11
  -1 -10 -24 135.950 23.8487  15
  -1  10 -25 530.959 48.4065  11
  -1 -10 -25 501.480 40.0339  15
  -1 -10 -26 71.8611 18.6474  10
  -1  10 -26 112.755 25.4465  11
  -1 -10 -26 73.5109 17.3883  15
  -1 -10 -27 249.525 26.7282  10
  -1 -10 -27 209.092 23.9671  15
  -1  10 -27 246.911 30.0550  11
  -1 -10 -28 86.8708 16.1732  10
  -1 -10 -28 63.6741 13.1241  15
  -1  10 -28 70.5831 18.2600  11
  -1 -10 -29 12.2979 7.41702  10
  -1  10 -29 31.6528 12.2413  11
   1 -11 -28 93.1353 14.5251  10
   1  11 -28 93.9902 15.3555  11
   1 -11 -27-5.73990 9.72133  10
   1  11 -27 9.99377 10.2270  11
   1 -11 -26 34.6487 13.9077  10
   1  11 -26 81.8463 18.2594  11
   1 -11 -25 12.1868 13.0326  10
   1  11 -25 22.1325 14.6346  11
   1 -11 -24 73.5061 18.8655  10
   1  11 -24 53.2262 19.4082  11
   1 -11 -23 17.2081 14.3919  10
   1  11 -23 51.2260 20.6142  11
   1 -11 -23 48.2604 13.9527  15
   1  11 -22 159.990 21.6880   8
   1  11 -22 168.721 28.8100  11
   1 -11 -22 182.991 24.0493  15
   1  11 -21 575.202 44.7380   8
   1 -11 -21 517.547 39.9727  15
   1  11 -21 598.770 52.1447  11
   1  11 -20 396.879 38.6374   8
   1 -11 -20 367.784 34.0839  19
   1  11 -20 394.838 45.3088  11
   1 -11 -20 372.263 36.0668  15
   1  11 -19 174.117 29.1558   8
   1 -11 -19 151.914 24.4363  19
   1  11 -19 203.509 32.8758  11
   1 -11 -19 185.027 27.8479  15
   1  11 -18 381.601 42.1598   8
   1  11 -18 399.680 39.5417  20
   1 -11 -18 373.447 37.0682  19
   1 -11 -18 441.983 41.2463  15
   1  11 -18 461.986 50.3175  11
   1  11 -17 211.035 33.6908   8
   1 -11 -17 198.817 28.7341  19
   1  11 -17 228.946 32.3696  20
   1 -11 -17 230.703 31.1948  15
   1  11 -17 141.899 29.8526  11
   1  11 -16 18.9474 17.4224   8
   1 -11 -16 11.7133 13.1896  19
   1  11 -16 33.7486 16.2890  20
   1  11 -16 5.62056 19.0045  11
   1  11 -15 923.924 67.1676   8
   1 -11 -15 975.529 61.4909  19
   1  11 -15 921.800 64.1243  20
   1  11 -15 910.718 67.8981  11
   1  11 -14 1738.13 92.9363   8
   1 -11 -14 1883.58 83.9129  19
   1  11 -14 1672.60 90.2075  11
   1  11 -13 1058.88 73.7076   8
   1 -11 -13 1108.52 66.0317  19
   1  11 -13 1012.28 70.7692  11
   1  11 -12 501.427 51.6198   8
   1 -11 -12 486.352 45.3028  19
   1  11 -12 460.717 47.8582  11
   1  11 -11 14.6657 20.6846   8
   1 -11 -11-34.2537 23.0703   7
   1 -11 -11-12.8233 17.2523  19
   1  11 -11 26.0548 20.8483  11
   1  11 -10 82.7226 26.4487   8
   1 -11 -10 67.4453 23.6815   7
   1 -11 -10 90.3137 24.0190  19
   1  11 -10 84.4612 25.1284  11
   1 -11  -9 36.0240 22.2583   7
   1  11  -9 44.3712 23.4558   8
   1 -11  -9 7.76643 17.1272  19
   1  11  -8 2142.20 103.214   8
   1 -11  -8 2098.40 96.0729   7
   1 -11  -8 2304.44 94.2576  19
   1  11  -7 218.472 36.1118   8
   1 -11  -7 190.596 33.5609   7
   1 -11  -7 241.877 33.6276  19
   1 -11  -7 128.487 44.5891   3
   1  11  -6-5.79666 18.6047   8
   1 -11  -6-10.5854 22.2622   7
   1 -11  -6-6.14799 17.4395  19
   1  11  -6 33.0924 23.1317   1
   1 -11  -6 29.2658 53.1096   3
   1  11  -5 16.1859 21.7593   8
   1 -11  -5 30.0170 20.9662   7
   1 -11  -5 27.9626 19.3328  19
   1  11  -5 72.5406 39.2478   1
   1 -11  -5 25.2071 44.7771   3
   1  11  -4 78.7539 23.1569   8
  -1  11   4 70.6869 20.2945   8
   1 -11  -4 49.5378 23.4943   7
   1 -11  -4 92.9145 23.1883  19
   1  11  -3 885.361 65.5571   8
  -1  11   3 901.758 62.4870   8
   1 -11  -3 856.828 63.7927   7
   1 -11  -3 884.363 58.5594  19
   1  11  -3 925.994 128.026   1
  -1  11   3 842.327 125.064   4
   1  11  -2 541.026 53.2421   8
   1 -11  -2 488.935 49.9660   7
  -1  11   2 429.734 44.5686   8
  -1 -11   2 474.197 45.7959   7
   1 -11  -2 512.842 44.4723  19
  -1  11   2 711.777 121.024   1
   1  11  -2 523.537 95.3501   1
  -1  11   2 473.881 93.7730   4
  -1 -11   1 3.24403 17.2989   7
   1 -11  -1-25.5762 21.3608   7
  -1  11   1-1.42293 14.9558   8
   1  11  -1-8.27631 21.6852   8
   1 -11  -1-3.23351 16.6960  19
  -1  11   1 4.60020 29.4388   1
  -1  11   1-5.69742 24.4032   4
  -1  11   0 2186.14 99.0980   8
   1  11   0 2295.65 102.999   8
   1 -11   0 2282.65 99.7833   7
   1 -11   0 2339.02 91.7981  19
  -1  11   0 2507.25 222.861   1
  -1  11  -1 1043.26 142.338   1
   1  11   1 774.211 109.993   4
   1 -11   1 1025.06 68.1189   7
  -1  11  -1 1029.87 69.6165   8
   1  11   1 1018.94 69.0507   8
   1 -11   2 87.3782 24.8251   7
  -1 -11  -2 116.495 56.4541   3
   1  11   2 105.593 27.8377   8
  -1  11  -2 115.164 29.4152   8
  -1 -11  -3 478.459 89.6614   3
  -1  11  -3 587.228 104.137   1
   1  11   3 367.285 71.6620   4
  -1  11  -3 503.482 50.3478   8
   1 -11   3 499.376 49.0073   7
   1  11   3 461.842 47.1406   8
   1  11   4 417.638 81.5016   4
  -1 -11  -4 428.737 86.7689   3
  -1  11  -4 399.172 86.4282   1
  -1  11  -4 434.708 47.6624   8
   1  11   4 395.991 43.5870   8
   1 -11   4 419.479 44.7129   7
  -1 -11  -5 78.9629 51.5533   3
  -1  11  -5 121.441 30.4819   8
   1 -11   5 88.6198 22.4156   7
   1  11   5 152.020 30.5831   8
   1 -11   5 129.184 28.3392  12
   1 -11   6 262.221 34.8526   7
  -1  11  -6 218.230 35.5715   8
   1  11   6 270.975 35.7151   8
  -1 -11  -6 288.276 73.7330   3
   1  11   6 157.809 55.3569   4
  -1  11  -6 254.340 69.1684   1
   1 -11   6 272.673 31.9583  19
   1 -11   6 265.314 34.1935  12
   1  11   7 5092.23 144.766   8
  -1  11  -7 5082.82 157.758   8
   1 -11   7 4814.97 139.661   7
  -1  11  -7 4901.94 303.743   1
   1  11   7 4597.34 285.679   4
   1 -11   7 5143.44 125.870  19
   1 -11   7 5239.83 141.822  12
   1 -11   8 48.1574 19.9869   7
  -1  11  -8 1.86336 19.9986   8
   1 -11   8 27.0475 18.3074  12
  -1  11  -9-10.5723 24.2548   8
  -1  11  -9-6.03793 16.0229  11
   1 -11   9 35.8724 18.2328   7
   1 -11   9 36.4444 19.3970  12
  -1  11 -10 1311.63 82.5131   8
   1 -11  10 1249.46 69.8133   7
  -1 -11 -10 1303.85 70.9506  19
  -1  11 -10 1077.17 71.4515  11
  -1  11 -11 45.5731 20.5092  11
  -1  11 -11 13.4204 21.1299   8
  -1 -11 -11 38.4287 19.7814  19
  -1  11 -12 1641.45 92.8217   8
  -1 -11 -12 1635.17 77.0322  19
  -1  11 -12 1449.50 85.6298  11
  -1  11 -13 101.137 29.1332   8
  -1  11 -13 93.4140 28.8113  11
  -1 -11 -13 84.9340 22.1885  19
  -1  11 -14 781.535 64.9206   8
  -1 -11 -14 732.210 51.5985  19
  -1  11 -14 718.639 62.1256  11
  -1  11 -15 34.4305 24.6014   8
  -1  11 -15 8.10683 19.0096  11
  -1 -11 -15 35.4206 16.6171  19
  -1  11 -16 78.9716 28.4546  11
  -1  11 -16 55.9485 21.5149   8
  -1 -11 -16 47.8474 18.0177  19
  -1  11 -17 117.723 28.4462   8
  -1 -11 -17 94.1934 20.5500  19
  -1  11 -17 117.507 30.0582  11
  -1 -11 -17 148.167 29.0276  15
  -1  11 -18 751.386 60.1194   8
  -1 -11 -18 638.637 42.9575  19
  -1 -11 -18 712.901 53.7914  15
  -1  11 -18 622.188 58.2208  11
  -1  11 -19 221.160 34.2309   8
  -1  11 -19 216.341 37.4848  11
  -1 -11 -19 225.541 31.2233  15
  -1  11 -20 1.86629 14.1754   8
  -1  11 -20-6.07483 18.0164  11
  -1 -11 -20-3.67330 16.2485  15
  -1  11 -21-7.85422 17.2027   8
  -1 -11 -21 32.4431 17.8915  15
  -1  11 -21 43.1690 23.2299  11
  -1  11 -22 4.20666 13.1492   8
  -1 -11 -22 37.1952 18.3176  15
  -1  11 -22 30.1278 20.6088  11
  -1  11 -23 44.5999 16.0240   8
  -1  11 -23 12.2780 16.0964  11
  -1 -11 -23 7.58473 13.4819  15
  -1  11 -24 119.427 19.2333   8
  -1  11 -24 76.1802 20.3553  11
  -1 -11 -24 96.3537 18.0141  15
  -1 -11 -25 169.856 23.5370  10
  -1 -11 -25 148.182 20.3387  15
  -1  11 -25 198.542 27.8244  11
  -1 -11 -26 80.4569 16.3957  10
  -1 -11 -26 95.6320 15.6065  15
  -1  11 -26 67.3582 16.8629  11
  -1 -11 -27 7.19232 8.22105  10
  -1  11 -27 3.90664 10.3947  11
   1 -12 -25 13.6856 10.2343  10
   1  12 -25-6.15048 9.58620  11
   1 -12 -24 65.4640 15.1690  10
   1  12 -24 95.9457 16.5909  11
   1 -12 -23-2.91500 10.5067  10
   1  12 -23 24.3397 12.3426  11
   1  12 -22-4.59828 8.89170   8
   1 -12 -22-3.21704 12.6457  10
   1  12 -22 10.8620 12.2992  11
   1 -12 -22 7.75311 8.60503  15
   1  12 -21 27.4637 12.6948   8
   1 -12 -21 21.1958 13.5688  10
   1  12 -21-4.20902 14.4729  11
   1 -12 -21 1.43808 10.1609  15
   1  12 -20 47.1399 16.0090   8
   1 -12 -20 32.0818 13.4127  19
   1  12 -20 61.0806 19.9475  11
   1 -12 -20 82.2685 17.5873  15
   1  12 -19-13.0182 13.6240   8
   1 -12 -19-0.74599 9.91438  19
   1  12 -19-3.51058 13.2692  11
   1 -12 -19 17.1142 12.0908  15
   1  12 -18-2.18080 15.0717   8
   1 -12 -18 8.96626 12.8784  19
   1  12 -18 0.20308 14.5887  11
   1 -12 -18 5.38104 12.2060  15
   1  12 -17 181.080 30.2382   8
   1 -12 -17 150.492 25.4504  19
   1 -12 -17 137.831 21.8786  15
   1  12 -17 121.864 26.4985  11
   1  12 -16 368.755 41.1311   8
   1 -12 -16 333.081 35.5631  19
   1  12 -16 330.797 37.0113  11
   1 -12 -16 348.713 35.2227  15
   1  12 -15 44.8042 20.5403   8
   1 -12 -15 82.8172 21.5730  19
   1  12 -15 43.4461 19.2096  11
   1  12 -14 1376.21 79.5959   8
   1 -12 -14 1462.01 72.9460  19
   1  12 -13 119.258 30.0992   8
   1 -12 -13 114.607 25.8847  19
   1  12 -13 140.979 27.9909  11
   1  12 -12 35.3104 21.4470   8
   1 -12 -12 57.7660 20.9942  19
   1  12 -12 77.4334 22.1828  11
   1  12 -11 216.126 36.5163   8
   1 -12 -11 210.777 32.1195  19
   1  12 -10 178.874 34.0603   8
   1 -12 -10 184.389 29.9257  19
   1  12  -9 19.7317 18.5370   8
   1 -12  -9 17.5145 16.8611  19
   1  12  -8 2120.93 102.997   8
   1 -12  -8 2039.13 95.5943   7
   1 -12  -8 2330.43 95.9893  19
   1  12  -7 5086.78 157.753   8
   1 -12  -7 4886.40 146.183   7
   1 -12  -7 5087.67 140.528  19
   1  12  -6 3443.72 130.295   8
   1 -12  -6 3315.88 122.130   7
   1 -12  -6 3295.71 114.103  19
   1 -12  -5 136.801 30.9057   7
   1  12  -5 129.208 31.0304   8
   1 -12  -5 141.432 27.5743  19
  -1  12   4 20.6762 19.2079   8
   1 -12  -4 49.1077 23.7652   7
   1  12  -4 59.0110 25.7637   8
   1 -12  -4 69.3332 25.1877  19
  -1  12   3 373.144 41.5200   8
   1 -12  -3 371.169 45.7401   7
   1  12  -3 330.656 42.4799   8
   1 -12  -3 414.104 43.0519  19
  -1  12   2 57.7936 20.3199   8
   1 -12  -2 52.8531 24.7078   7
   1  12  -2 65.4107 23.6084   8
   1 -12  -2 55.3544 22.2599  19
   1  12  -1 2522.34 110.042   8
  -1  12   1 2568.77 107.194   8
   1 -12  -1 2643.71 109.921   7
   1 -12  -1 2530.10 98.2706  19
  -1  12   0 798.861 62.2879   8
   1 -12   0 736.599 60.4697   7
   1  12   0 784.990 62.7819   8
   1 -12   0 778.435 55.4816  19
   1  12   1 1888.06 93.9479   8
  -1  12  -1 1751.26 91.1294   8
   1 -12   1 1935.12 93.8611   7
   1 -12   1 1840.44 82.5881  19
   1  12   2 1377.45 81.0569   8
  -1  12  -2 1290.85 79.2923   8
   1 -12   2 1369.29 79.3134   7
   1 -12   2 1329.48 70.0216  19
   1  12   3 110.084 27.4539   8
   1 -12   3 104.787 28.7602   7
  -1  12  -3 153.128 32.6962   8
   1 -12   3 144.099 26.7340  19
  -1  12  -4 34.8329 21.2879   8
   1  12   4 98.4661 26.5658   8
   1 -12   4 43.8606 20.2669   7
   1 -12   4 38.3034 17.2186  19
   1  12   5 1700.46 86.5025   8
   1 -12   5 1661.43 84.4018   7
  -1  12  -5 1774.61 93.5892   8
   1 -12   5 1772.45 76.5145  19
   1  12   6 60.6452 21.4384   8
  -1  12  -6 47.1030 21.8010   8
   1 -12   6 32.0921 16.6504   7
   1 -12   6 21.8976 13.8893  19
   1 -12   7 313.234 39.1110   7
   1  12   7 283.748 35.7292   8
  -1  12  -7 326.569 43.5416   8
   1 -12   7 328.661 33.1164  19
  -1 -12  -7 401.427 42.6012  19
  -1  12  -8 574.247 56.0825   8
   1 -12   8 521.563 46.2979   7
  -1 -12  -8 583.246 49.1377  19
  -1  12  -9-13.9990 21.4033   8
   1 -12   9-3.94144 17.1049   7
  -1 -12  -9 31.7352 19.1984  19
  -1  12 -10 254.045 41.6861   8
   1 -12  10 210.997 31.4843   7
  -1 -12 -10 273.394 35.5518  19
  -1  12 -11 1090.58 74.9335   8
  -1 -12 -11 1115.08 65.4135  19
  -1  12 -11 978.517 65.3984  11
  -1  12 -12 2082.29 101.577   8
  -1 -12 -12 1950.10 83.8980  19
  -1  12 -13 241.733 38.5547   8
  -1 -12 -13 263.931 32.2550  19
  -1  12 -13 209.941 36.1359  11
  -1  12 -14 39.7592 23.2152   8
  -1 -12 -14-3.00493 14.7132  19
  -1  12 -14-7.17757 17.7107  11
  -1  12 -15 165.392 33.4413   8
  -1 -12 -15 131.763 22.9846  19
  -1  12 -15 117.177 24.7537  11
  -1  12 -16 77.4206 25.7322   8
  -1 -12 -16 79.8286 20.1949  19
  -1  12 -16 37.8332 20.2858  11
  -1 -12 -16 89.8401 23.3808  15
  -1  12 -17 16.1925 17.2926   8
  -1 -12 -17-6.38572 12.2730  19
  -1  12 -17 10.3530 14.7566  11
  -1 -12 -17 6.54472 15.7864  15
  -1  12 -18 265.307 34.5983   8
  -1 -12 -18 226.243 25.0649  19
  -1  12 -18 216.811 32.5680  11
  -1 -12 -18 245.228 30.5241  15
  -1  12 -19 38.8775 16.3352   8
  -1  12 -19 59.1751 22.3437  11
  -1 -12 -19 72.5154 19.9333  15
  -1  12 -20 411.321 38.5324   8
  -1  12 -20 392.895 39.1709  11
  -1 -12 -20 363.403 33.8297  15
  -1  12 -21 11.0024 12.6878   8
  -1  12 -21 27.8154 16.9177  11
  -1 -12 -21 5.36382 11.0997  15
  -1  12 -22 64.6284 13.7109   8
  -1 -12 -22 99.5199 19.0058  15
  -1  12 -22 80.3180 19.1854  11
  -1  12 -23 40.1759 10.4446   8
  -1 -12 -23 75.0438 15.5864  15
  -1 -12 -24 66.2310 15.7379  10
  -1  12 -24 49.3081 15.0331  11
  -1 -12 -24 79.4962 14.4826  15
  -1 -12 -25 47.9672 12.1786  10
  -1  12 -25 56.9908 14.8257  11
   1 -13 -22 52.4980 12.2717  10
   1  13 -22 64.4573 13.8552  11
   1  13 -21 7.41942 6.27148   8
   1 -13 -21 33.0994 12.6833  10
   1  13 -21 22.6238 11.4871  11
   1 -13 -20 2.85936 10.2924  10
   1  13 -20-16.8789 10.5057   8
   1  13 -20 5.76187 9.22450  11
   1 -13 -19 4.85234 11.7343  10
   1  13 -19-5.96146 9.20881   8
   1 -13 -19 19.7491 11.8491  19
   1  13 -19-1.38527 10.5592  11
   1 -13 -19-16.6328 11.7371  15
   1  13 -18 227.702 26.3734   8
   1 -13 -18 181.012 21.3072  19
   1 -13 -18 177.170 21.5399  15
   1  13 -17 81.5421 19.3007   8
   1 -13 -17 48.9589 12.8118  19
   1 -13 -17 67.1620 15.8692  15
   1  13 -17 67.5665 16.6478  11
   1  13 -16 314.963 34.7765   8
   1 -13 -16 298.433 30.6109  19
   1 -13 -16 321.402 30.3236  15
   1  13 -16 288.365 30.6157  11
   1  13 -15 148.437 26.7466   8
   1 -13 -15 148.277 23.6705  19
   1 -13 -15 142.260 22.5394  15
   1  13 -15 174.658 24.3451  11
   1  13 -14 51.2886 20.4678   8
   1 -13 -14 54.6962 17.7699  19
   1  13 -13 341.435 40.7779   8
   1 -13 -13 264.125 32.9556  19
   1  13 -12 763.449 58.1944   8
   1 -13 -12 759.829 53.1133  19
   1  13 -11 26.7767 18.1093   8
   1 -13 -11 46.4411 20.4306  19
   1  13 -10 23.3297 19.0768   8
  -1 -13  10 38.5868 13.6812  19
   1 -13 -10 13.6132 16.3332  19
   1  13  -9 496.687 51.4864   8
   1 -13  -9 555.730 48.4643  19
   1  13  -8 646.677 57.4492   8
   1 -13  -8 642.341 51.8027  19
   1  13  -7 875.690 65.6899   8
   1 -13  -7 938.534 60.5999  19
   1  13  -6 241.329 36.4716   8
   1 -13  -6 235.613 33.0160  19
   1  13  -5 78.8043 26.3703   8
   1 -13  -5 93.9069 24.0200  19
   1  13  -4-12.1773 17.1900   8
   1 -13  -4 15.8329 22.8786   7
   1 -13  -4 19.9253 18.4850  19
   1 -13  -3 35.2151 25.0756   7
  -1  13   3-13.3427 16.8734   8
   1  13  -3 2.71944 18.1750   8
   1 -13  -3-10.4009 16.9219  19
   1 -13  -2-11.8375 23.3106   7
  -1  13   2-6.19356 18.1074   8
   1  13  -2 9.93245 17.3863   8
   1 -13  -2 17.0577 17.9777  19
   1 -13  -1 16.3914 21.0558   7
  -1  13   1 40.1348 22.1018   8
   1  13  -1 32.7337 18.7957   8
   1 -13  -1 53.8930 21.0925  19
  -1  13   0 1480.96 80.5810   8
   1 -13   0 1500.95 82.0148   7
   1  13   0 1462.32 81.6432   8
   1 -13   0 1468.77 73.1474  19
  -1  13  -1 482.285 48.4649   8
   1 -13   1 460.485 47.3620   7
   1  13   1 418.293 44.5306   8
   1 -13   1 450.235 42.9394  19
   1  13   2 57.0531 19.0988   8
   1 -13   2 75.0666 25.4751   7
  -1  13  -2 64.2331 23.2290   8
   1 -13   2 76.4506 22.6166  19
   1  13   3 224.849 33.1278   8
   1 -13   3 251.274 35.9016   7
  -1  13  -3 293.997 39.9310   8
   1 -13   3 233.819 29.5815  19
  -1 -13  -3 283.984 37.5435  19
   1 -13   4 2448.47 101.635   7
  -1  13  -4 2643.46 110.558   8
   1  13   4 2515.10 103.375   8
   1 -13   4 2539.17 90.9407  19
  -1  13  -5 302.509 42.4527   8
   1 -13   5 298.665 37.5219   7
   1  13   5 293.266 36.3886   8
  -1 -13  -5 342.821 39.3582  19
   1 -13   5 293.315 32.2213  19
  -1  13  -6 645.330 56.6717   8
   1  13   6 602.432 50.1200   8
   1 -13   6 541.103 48.4238   7
   1 -13   6 562.006 42.0338  19
  -1 -13  -6 685.533 52.4601  19
  -1  13  -7 19.5129 20.9940   8
   1 -13   7 20.1486 16.6167   7
   1 -13   7 15.0619 12.8719  19
  -1 -13  -7 25.9207 20.7877  19
  -1  13  -8 94.4541 27.5799   8
  -1 -13  -8 113.392 26.6668  19
  -1  13  -9 420.272 47.7590   8
  -1 -13  -9 436.845 42.6895  19
  -1  13 -10 283.382 38.8815   8
  -1 -13 -10 288.098 32.9908  19
  -1  13 -11 49.2707 24.2114   8
  -1 -13 -11 30.4090 16.5738  19
  -1  13 -12 725.945 58.4295   8
  -1 -13 -12 701.464 48.6103  19
  -1  13 -13 1492.49 80.7224   8
  -1 -13 -13 1381.73 65.5597  19
  -1  13 -14 153.383 28.7435   8
  -1 -13 -14 155.050 24.1784  19
  -1  13 -14 131.920 24.6585  11
  -1  13 -15 252.115 35.0106   8
  -1 -13 -15 218.730 25.8299  19
  -1 -13 -15 250.793 30.0052  15
  -1  13 -15 195.327 26.6882  11
  -1  13 -16 22.6579 14.5644   8
  -1 -13 -16 40.2024 14.1919  19
  -1 -13 -16 21.3463 13.4334  15
  -1  13 -16 4.69539 12.2199  11
  -1  13 -17 33.6948 16.2850   8
  -1 -13 -17 53.1026 13.5607  19
  -1 -13 -17 17.8102 11.9096  15
  -1  13 -17 37.2772 15.6702  11
  -1  13 -18 202.454 27.2896   8
  -1  13 -18 188.031 25.3039  11
  -1 -13 -18 188.167 24.3440  15
  -1  13 -19-4.60625 10.8955   8
  -1  13 -19-6.28239 11.3874  11
  -1 -13 -19-7.34679 11.6917  15
  -1  13 -20 16.0455 11.3139   8
  -1  13 -20-9.07899 11.3235  11
  -1 -13 -20 5.24770 10.2609  15
  -1  13 -21 32.3443 12.6241   8
  -1 -13 -21 21.6871 11.0479  15
  -1  13 -21 28.0109 12.1295  11
  -1 -13 -22 1.62225 7.88062  10
  -1  13 -22-10.2722 10.3437  11
  -1 -13 -22 0.89367 7.16892  15
  -1 -13 -23 0.65437 8.24566  10
   1 -14 -18 7.21816 8.44782  10
   1 -14 -18 37.5453 10.9280  19
   1  14 -17-14.5895 11.5370   8
   1 -14 -17-9.27526 8.26325  10
   1 -14 -17-8.88739 9.14093  19
   1 -14 -16 23.8899 11.6378  10
   1  14 -16 21.5146 12.5121   8
   1 -14 -16-3.88954 9.38876  19
   1 -14 -16-0.91094 7.95143  15
   1 -14 -15 241.901 24.7717  10
   1  14 -15 287.319 30.6548   8
   1 -14 -15 260.029 26.4775  19
   1 -14 -15 265.715 24.6678  15
   1  14 -14 4.17772 11.6706   8
   1 -14 -14-1.58125 11.4922  19
   1 -14 -14 24.4468 13.0502  15
   1  14 -13 470.289 40.9912   8
   1 -14 -13 433.363 36.5805  19
   1 -14 -13 426.965 33.1851  15
   1  14 -12 182.829 27.0738   8
   1 -14 -12 179.067 26.1351  19
   1  14 -11 137.381 24.5923   8
   1 -14 -11 133.295 22.4676  19
   1  14 -10 56.0877 20.4031   8
   1 -14 -10 46.8269 17.2856  19
   1  14  -9 66.3416 21.9910   8
   1 -14  -9 58.0577 19.5950  19
  -1 -14   9 22.1103 12.2850  19
   1  14  -8 19.0043 15.3091   8
  -1 -14   8 18.2755 9.45231  19
   1 -14  -8 26.7944 16.8411  19
   1  14  -7 193.840 30.5102   8
  -1 -14   7 154.985 21.6850  19
   1 -14  -7 179.354 27.6291  19
   1  14  -6 253.322 34.6867   8
  -1 -14   6 222.609 26.4410  19
   1 -14  -6 253.220 32.8692  19
   1  14  -5-1.42448 17.5896   8
   1 -14  -5 27.3272 17.5700  19
  -1 -14   5 14.6917 11.6006  19
   1  14  -4 212.791 31.2116   8
   1 -14  -4 210.939 29.2002  19
  -1 -14   4 168.074 24.6911  19
  -1  14   3 41.3057 15.7923   8
   1  14  -3 94.4392 24.9228   8
  -1 -14   3 39.0743 14.9523  19
   1 -14  -3 75.5890 20.7749  19
  -1  14   2 230.864 30.7000   8
   1  14  -2 264.750 34.8680   8
   1 -14  -2 255.345 31.8484  19
  -1 -14   2 238.922 29.8904  19
  -1  14   1 424.721 40.4434   8
   1  14  -1 428.393 42.2657   8
   1 -14  -1 427.472 39.0942  19
  -1 -14   1 425.622 38.5396  19
   1  14   0 115.010 26.1425   8
  -1  14   0 115.613 23.9142   8
  -1 -14   0 120.469 22.5544  19
   1 -14   0 114.261 22.0163  19
   1  14   1 21.1974 15.6924   8
  -1  14  -1 29.6332 18.4127   8
   1 -14   1 5.63409 12.3650  19
  -1 -14  -1 4.18756 14.8989  19
   1  14   2 99.6541 23.0120   8
  -1  14  -2 108.395 23.7189   8
  -1 -14  -2 85.7628 20.8512  19
   1 -14   2 94.2696 19.8206  19
   1  14   3-3.17334 13.9565   8
  -1  14  -3 56.9447 20.0869   8
  -1 -14  -3 71.4834 21.7299  19
   1 -14   3 58.0952 16.3903  19
  -1  14  -4 26.8667 17.7263   8
   1  14   4 24.4402 14.2831   8
   1 -14   4 46.6214 14.5414  19
  -1 -14  -4 36.7352 16.7788  19
  -1  14  -5 216.207 32.5921   8
   1  14   5 181.017 25.7655   8
   1 -14   5 196.835 25.8771  19
  -1 -14  -5 241.202 31.3956  19
  -1  14  -6 726.148 55.4399   8
  -1 -14  -6 801.849 52.7936  19
   1 -14   6 775.978 44.6924  19
  -1  14  -7 337.011 38.9452   8
  -1 -14  -7 328.521 35.1172  19
  -1  14  -8 61.7350 20.9119   8
  -1 -14  -8 65.9929 20.0703  19
  -1  14  -9 231.230 32.3226   8
  -1 -14  -9 245.526 30.2941  19
  -1  14 -10-1.40046 16.1188   8
  -1 -14 -10 12.9641 14.5653  19
  -1  14 -11 333.892 37.3123   8
  -1 -14 -11 274.578 29.1388  19
  -1  14 -12 81.3044 21.3069   8
  -1 -14 -12 27.2667 14.3307  19
  -1  14 -13 98.7918 21.7492   8
  -1 -14 -13 86.2585 18.3406  19
  -1 -14 -13 80.2852 18.2656  15
  -1  14 -14 22.9353 13.4188   8
  -1 -14 -14-11.4674 12.3606  19
  -1 -14 -14 31.3600 14.0515  15
  -1  14 -15 12.5169 13.6005   8
  -1 -14 -15 18.0914 10.5001  19
  -1  14 -16 9.51662 12.9545   8
  -1 -14 -16-10.7843 9.71514  19
  -1 -14 -16-6.85943 10.6807  15
  -1  14 -17 73.8574 15.9126   8
  -1 -14 -17 39.6326 12.4755  15
  -1  14 -18 45.1642 12.5346   8
  -1 -14 -18 42.8424 12.4001  15
  -1  14 -19 106.574 15.8976   8
   1  15 -15 5.20033 8.17103   8
   1  15 -14-7.02544 9.65395   8
   1 -15 -14 2.80598 8.75927  19
   1  15 -13-12.2202 10.6360   8
   1 -15 -13-2.48403 9.13258  19
   1  15 -12 54.3896 14.5902   8
   1 -15 -12 52.1004 13.6428  19
   1 -15 -12 9.41690 8.40263  15
   1  15 -11 111.527 19.7319   8
   1 -15 -11 132.732 20.1769  19
   1 -15 -11 84.7863 14.3279  15
   1  15 -10-17.4859 12.7890   8
   1 -15 -10 3.48400 10.8189  19
   1  15  -9 68.3310 17.7565   8
   1 -15  -9 42.7274 14.7813  19
   1  15  -8 9.30705 11.3875   8
   1 -15  -8 19.0412 10.7882  19
   1  15  -7 20.9996 14.0066   8
  -1 -15   7 23.3299 10.3640  19
   1 -15  -7 20.4672 13.0884  19
   1  15  -6-12.3418 13.1879   8
  -1 -15   6 10.1454 9.16190  19
   1 -15  -6 3.63083 12.5374  19
   1  15  -5 6.70233 14.5086   8
  -1 -15   5-1.99017 9.17323  19
   1 -15  -5-2.00885 11.5659  19
   1  15  -4 99.8102 19.7891   8
  -1 -15   4 77.4484 14.8319  19
   1 -15  -4 107.405 19.3315  19
   1  15  -3 6.61509 11.7460   8
   1 -15  -3-3.80005 11.8727  19
  -1 -15   3 4.48631 10.4395  19
   1  15  -2 19.6066 13.1691   8
   1 -15  -2 17.8594 13.1263  19
  -1 -15   2 6.42187 10.8491  19
   1  15  -1 36.4879 12.2995   8
  -1  15   1 45.4880 15.6550   8
  -1 -15   1 62.0349 16.1969  19
   1 -15  -1 42.1009 12.6845  19
  -1  15   0 257.330 28.8393   8
   1  15   0 213.854 27.0032   8
   1 -15   0 234.060 25.4408  19
  -1 -15   0 255.055 27.2734  19
  -1  15  -1-13.3604 13.0764   8
   1  15   1-2.75460 13.1890   8
  -1 -15  -1 3.57105 11.9995  19
   1 -15   1 17.9052 12.2561  19
   1  15   2-12.0794 11.1779   8
  -1  15  -2 18.1086 14.1457   8
  -1 -15  -2-10.9811 12.7973  19
   1 -15   2 11.8281 10.2741  19
  -1  15  -3-15.7264 15.2655   8
   1  15   3-10.8341 11.5137   8
  -1 -15  -3-17.0966 13.8549  19
   1 -15   3 7.46226 9.33049  19
   1  15   4 88.7959 15.9945   8
  -1  15  -4 134.542 23.5002   8
  -1 -15  -4 132.145 22.2668  19
   1 -15   4 115.682 17.5015  19
  -1  15  -5 89.9847 20.0907   8
  -1 -15  -5 96.0269 18.9935  19
   1 -15   5 54.5668 12.7656  19
  -1  15  -6 12.2556 12.1755   8
  -1 -15  -6-2.07757 12.0928  19
  -1  15  -7 0.05346 12.4206   8
  -1 -15  -7-8.18702 13.8360  19
  -1  15  -8 8.04030 12.0945   8
  -1 -15  -8 14.4595 10.7944  19
  -1  15  -9 68.3609 15.6825   8
  -1 -15  -9 74.5000 15.2166  19
  -1  15 -10 0.34675 11.8837   8
  -1 -15 -10-14.9165 11.8085  19
  -1  15 -11-11.4265 13.2669   8
  -1 -15 -11 15.3247 10.8848  19
  -1 -15 -11-2.02676 9.53097  15
  -1  15 -12 26.7833 14.1792   8
  -1 -15 -12 26.3835 11.0478  19
  -1 -15 -12 27.4461 11.2670  15
  -1  15 -13 6.27985 9.76749   8
  -1 -15 -13 7.55647 7.60009  19
  -1 -15 -13-2.95942 8.90820  15
  -1  15 -14 5.62604 9.31961   8
  -1 -15 -14 38.5690 10.0051  19
  -1 -15 -14 31.0841 10.6320  15
  -1  15 -15 25.1567 10.4079   8
   1  16  -9 17.8410 9.59174   8
   1 -16  -9 10.2166 8.33578  19
   1  16  -8 198.647 20.3288   8
   1 -16  -8 148.515 17.9999  19
   1  16  -7 16.7188 9.15840   8
   1 -16  -7-1.52356 9.86202  19
   1  16  -6 881.777 42.7598   8
   1 -16  -6 845.763 40.2869  19
   1  16  -5 223.667 23.1043   8
   1 -16  -5 196.188 20.9165  19
   1  16  -4 3.72245 10.3098   8
   1 -16  -4 7.36172 9.20430  19
   1  16  -3-17.2889 9.58387   8
  -1 -16   3 10.5003 8.22551  19
   1 -16  -3 5.27063 8.70557  19
   1  16  -2 19.4853 10.7310   8
   1 -16  -2 12.6575 8.81155  19
  -1 -16   2 9.55416 7.26269  19
   1  16  -1 128.930 16.7952   8
   1 -16  -1 151.385 17.6243  19
  -1 -16   1 172.829 18.6272  19
   1  16   0 37.0439 12.2165   8
   1 -16   0 15.8021 8.18311  19
  -1 -16   0 17.3230 8.67904  19
  -1 -16  -1 14.5058 9.31898  19
   1 -16   1 10.8734 7.61967  19
  -1 -16  -2 8.46044 9.03446  19
   1 -16   2 9.89866 7.16408  19
  -1  16  -3 63.0913 12.5591   8
  -1 -16  -3 56.5074 13.0158  19
  -1  16  -4 32.3086 11.2507   8
  -1 -16  -4 15.9157 8.62351  19
  -1  16  -5 267.132 23.9107   8
  -1 -16  -5 282.590 23.9753  19
  -1  16  -6 107.698 15.9603   8
  -1 -16  -6 116.303 16.7441  19
  -1  16  -7 108.605 15.5773   8
  -1 -16  -7 98.8917 14.9290  19
  -1  16  -8 50.2117 11.9252   8
  -1 -16  -8 43.1575 12.2044  19
   2   0 -37 12.2270 9.41875  16
   2   0 -36 243.711 24.5178  16
   2   0 -35-14.8306 15.7524  21
   2   0 -35-3.40223 11.6357  16
   2   0 -34 285.556 35.2106  21
   2   0 -34 244.006 29.5487  16
   2   0 -33-2.83059 20.7239  21
   2   0 -33 30.3249 20.3185  16
   2   0 -32 1010.11 69.6031  21
   2   0 -32 966.840 60.8593  16
   2   0 -31-8.10929 25.2886  21
   2   0 -31-6.30189 18.8015  16
   2   0 -30 62.1812 28.9548  21
   2   0 -30 58.1648 25.0344  16
   2   0 -29 18.7719 27.6873  21
   2   0 -28 189.956 38.1325  21
   2   0 -28 192.241 31.1549  15
   2   0 -27-28.1776 25.1081  21
   2   0 -27 2.81067 15.7439  15
   2   0 -26 50.1869 27.2075  21
   2   0 -26 47.4772 19.4840  15
   2   0 -25-10.3841 51.7208   5
   2   0 -25 2.42595 21.3991  21
   2   0 -25-11.8976 14.9855  15
   2   0 -24 8160.31 387.388   5
   2   0 -24 7596.02 165.458  15
   2   0 -23-10.3444 15.0776  10
   2   0 -23-23.9203 17.9331  15
   2   0 -22 6197.15 322.432   5
   2   0 -22 6080.09 144.142  10
   2   0 -22 6023.35 141.999  15
   2   0 -21-19.3834 30.9611   5
   2   0 -20 1632.90 157.318   5
   2   0 -20 1688.99 126.347   2
   2   0 -19-7.00373 27.0090   5
   2   0 -19-31.2371 20.5128   2
   2   0 -18 384.282 70.2802   5
   2   0 -18 389.932 57.3882   2
   2   0 -17-2.82717 30.8765   5
   2   0 -17 7.42329 18.6942   2
   2   0 -16 1418.81 97.4710   2
   2   0 -16 1398.90 128.608   5
   2   0 -15-11.7014 25.6814   5
   2   0 -15 4.16068 17.9861   2
   2   0 -14 20897.0 337.687   2
   2   0 -14 22200.4 458.817   5
   2   0 -13 11.7509 15.8279   2
   2   0 -13-6.28322 26.8096   5
   2   0 -12 6908.35 235.069   5
   2   0 -12 6889.90 172.574   2
   2   0 -11 25.3472 24.4483   5
   2   0 -11 2.27725 14.3105   2
   2   0 -10 6150.05 179.125   6
   2   0 -10 6411.86 208.207   5
   2   0 -10 6171.25 142.466   2
   2   0  -9 32.4292 21.0368   5
   2   0  -9 2.51840 11.1059   2
   2   0  -9-2.87947 15.4462   6
   2   0  -8 8657.82 143.813   2
   2   0  -8 8621.21 194.193   6
   2   0  -7 1.46132 15.4750   6
   2   0  -7 28.8819 10.8970   2
   2   0  -6 3761.38 75.2788   2
   2   0  -6 3823.62 118.962   6
   2   0  -5 31.3940 16.2448   6
   2   0  -5 32.8864 7.98533   2
   2   0  -4 20124.2 258.445   6
  -2   0   4 20531.8 110.277   1
   2   0  -4 20035.6 113.437   2
  -2   0   3 88.6524 10.0048   1
   2   0  -3 89.0017 22.2879   6
   2   0  -2 6075.77 137.615   6
  -2   0   2 6236.97 81.6712   4
  -2   0   1 4.42623 7.81726   1
  -2   0   1 7.16292 5.36536   4
  -2   0   0 736.686 39.6537   1
  -2   0  -1 61.2631 16.1837   1
  -2   0  -2 335907. 1002.07   1
  -2   0  -3 188.151 31.1576   1
  -2   0  -5 168.736 39.0691   1
  -2   0  -6 806458. 2000.62   1
  -2   0  -7 112.697 34.5952   1
  -2   0  -8 30655.9 432.299   1
  -2   0  -9 112.214 36.4200   1
  -2   0 -10 6393.49 216.488   1
  -2   0 -11-13.4497 27.1478   1
  -2   0 -11-17.8314 20.8452   2
  -2   0 -12 22185.8 391.090   2
  -2   0 -12 21657.1 430.229   1
  -2   0 -13 34.8856 16.0304   3
  -2   0 -13 1.51291 26.8434   1
  -2   0 -13 14.3440 27.3915   2
  -2   0 -14 9234.78 274.596   2
  -2   0 -14 8974.49 300.231   1
  -2   0 -14 8946.47 184.692   3
  -2   0 -15-107.140 40.3588   1
  -2   0 -15 6.31283 22.0619   2
  -2   0 -16 89.1641 35.2921   2
  -2   0 -17 42.7638 32.7966   2
  -2   0 -18 411.428 74.5932   2
  -2   0 -19 65.5641 44.1797   2
  -2   0 -20 6821.81 298.662   2
  -2   0 -20 6863.76 175.500  14
  -2   0 -20 6864.43 155.469  15
  -2   0 -21-31.4457 35.9528   2
  -2   0 -21 4.83631 17.5259  14
  -2   0 -21 6.20556 17.2844  15
  -2   0 -22 94.4795 43.6596   2
  -2   0 -22 129.787 29.7593  14
  -2   0 -22 120.614 27.0928  15
  -2   0 -23 57.3885 29.1856   2
  -2   0 -23 14.9411 20.5489  14
  -2   0 -23 9.18632 16.0730  15
  -2   0 -24 745.406 115.201   2
  -2   0 -24 597.185 59.0275  14
  -2   0 -24 607.688 54.4611  15
  -2   0 -25-4.80378 18.7982  15
  -2   0 -25 7.48744 21.4866  14
  -2   0 -26 2918.08 115.677  15
  -2   0 -26 2986.07 130.019  14
  -2   0 -27-6.76057 20.3766  14
  -2   0 -27 11.0480 20.2186  15
  -2   0 -28 53.0980 26.1315  14
  -2   0 -28 37.3920 24.3004  15
  -2   0 -29 3.28226 19.1438  21
  -2   0 -29 7.93868 18.9149  14
  -2   0 -29 52.7942 24.6850  15
  -2   0 -30 685.738 55.5140  21
  -2   0 -30 746.892 59.4866  15
  -2   0 -31 15.9082 16.4532  21
  -2   0 -31-14.0146 18.7219  15
  -2   0 -32 76.1513 19.7677  21
  -2   0 -32 94.0244 25.7648  15
  -2   0 -33-30.3032 13.7868  21
  -2   0 -33 6.48986 14.7571  15
  -2   0 -34 41.5557 14.7854  21
  -2   0 -34 30.7384 15.5422  15
  -2   0 -35-20.6130 12.2198  21
  -2   0 -35 14.4666 13.7374  15
  -2   0 -36 311.318 27.9365  15
  -2   0 -37-4.64664 7.67173  16
   2   1 -37 62.6627 12.3594  16
   2  -1 -37 47.4379 10.8464  16
   2  -1 -36-7.71486 12.9752  21
   2   1 -36-0.90229 9.70540  16
   2  -1 -36 18.9388 11.3243  16
   2  -1 -35 134.665 24.4919  21
   2   1 -35 138.029 20.8903  16
   2  -1 -35 148.097 21.3051  16
   2  -1 -34 474.176 43.1545  21
   2   1 -34 486.264 44.6538  21
   2  -1 -34 471.588 38.9900  16
   2   1 -34 432.844 36.9993  16
   2   1 -33 17.9130 19.8694  21
   2  -1 -33 12.1813 19.1472  21
   2  -1 -33 29.8463 15.9012  16
   2   1 -33 41.2072 18.7920  16
   2   1 -32 170.408 32.6061  21
   2  -1 -32 141.901 29.5258  21
   2  -1 -32 170.329 27.8888  16
   2   1 -32 176.494 29.5746  16
   2  -1 -31 6.98837 23.3623  21
   2   1 -31-10.9715 21.6673  21
   2  -1 -31 8.99400 17.8107  16
   2   1 -31 2.52966 18.3576  16
   2  -1 -30 974.771 72.4307  21
   2   1 -30 990.983 73.9286  21
   2  -1 -30 911.498 64.3568  16
   2   1 -30 955.674 64.3077  16
   2   1 -29 1115.33 79.2533  21
   2  -1 -29 992.147 74.6203  21
   2   1 -29 934.198 62.1799  15
   2  -1 -28 4900.05 162.405  21
   2   1 -28 4850.60 163.129  21
   2   1 -28 4472.16 131.979  15
   2  -1 -27 951.319 61.5115  10
   2   1 -27 1034.84 76.5728  21
   2  -1 -27 974.112 74.2741  21
   2   1 -27 992.002 64.1351  15
   2  -1 -26 45.5717 17.2661  10
   2   1 -26 59.8899 28.7476  21
   2   1 -26 58.1451 20.5231  15
   2  -1 -25 1877.06 85.3840  10
   2   1 -25 2127.63 204.860   5
   2  -1 -25 1906.05 190.791   5
   2   1 -25 1935.02 101.672  21
   2  -1 -25 1723.28 80.6095  15
   2   1 -25 1668.98 80.9831  15
   2  -1 -24 813.583 57.6350  10
   2   1 -24 857.857 124.988   5
   2  -1 -24 869.475 126.492   5
   2   1 -24 782.087 63.6254  21
   2  -1 -24 777.910 53.3322  15
   2   1 -24 792.194 56.4100  15
   2  -1 -23 5905.76 148.644  10
   2  -1 -23 6064.28 322.105   5
   2   1 -23 6007.25 325.636   5
   2   1 -23 6055.79 170.858  21
   2   1 -23 5714.62 143.184  15
   2  -1 -22 497.607 44.2605  10
   2   1 -22 556.318 103.098   5
   2  -1 -22 498.642 92.0996   5
   2   1 -22 615.717 53.4766  21
   2   1 -22 547.710 44.4707  15
   2  -1 -21 2006.36 83.6412  10
   2  -1 -21 2073.75 148.636   2
   2  -1 -21 2137.26 183.548   5
   2   1 -21 1788.63 167.382   5
   2   1 -21 2004.47 92.9669  21
   2  -1 -20 8552.36 290.201   2
   2   1 -20 8975.81 367.508   5
   2  -1 -20 8830.96 360.541   5
   2   1 -20 8768.75 187.316  21
   2  -1 -19 690.082 100.309   5
   2  -1 -19 734.172 83.4546   2
   2   1 -19 559.668 67.8935   2
   2   1 -19 591.782 94.2721   5
   2  -1 -18 3122.88 200.692   5
   2   1 -18 3427.96 212.933   5
   2   1 -18 3373.98 161.404   2
   2  -1 -18 3184.74 164.208   2
   2  -1 -17 3484.74 203.690   5
   2  -1 -17 3299.31 161.150   2
   2   1 -17 3413.38 206.174   5
   2   1 -17 3246.33 152.349   2
   2   1 -16 1992.43 150.921   5
   2   1 -16 2047.68 115.866   2
   2  -1 -16 2030.50 152.043   5
   2  -1 -16 1963.46 121.303   2
   2   1 -15 521.708 56.1527   2
   2  -1 -15 625.451 65.8687   2
   2  -1 -15 463.055 76.2812   5
   2   1 -15 517.017 79.1613   5
   2   1 -14 48693.7 687.064   5
   2  -1 -14 46635.6 523.679   2
   2   1 -14 47150.4 492.756   2
   2  -1 -14 49065.5 669.306   5
   2  -1 -13 596.494 58.7184   2
   2   1 -13 562.661 51.3942   2
   2   1 -13 526.965 71.7812   5
   2  -1 -13 526.561 72.1404   5
   2   1 -12 5593.56 214.952   5
   2   1 -12 5502.50 149.308   2
   2  -1 -12 5292.88 160.064   2
   2  -1 -12 5415.15 206.265   5
   2   1 -11 1559.96 76.7806   2
   2  -1 -11 1887.70 124.343   5
   2  -1 -11 1970.66 96.9970   2
   2   1 -11 1773.26 123.738   5
   2   1 -10 4059.70 112.725   2
   2  -1 -10 4207.20 160.465   6
   2   1 -10 4438.94 176.593   5
   2  -1 -10 4281.28 129.402   2
   2  -1 -10 4501.44 169.767   5
   2  -1  -9 478.981 53.7247   5
   2   1  -9 471.887 44.8305   6
   2  -1  -9 430.059 39.2632   2
   2   1  -9 434.795 34.5483   2
   2   1  -9 503.991 58.8503   5
   2  -1  -9 485.343 55.9650   6
   2  -1  -8 6460.12 140.091   2
   2  -1  -8 6422.71 182.502   5
   2   1  -8 6757.23 193.336   5
   2   1  -8 6366.17 116.442   2
   2   1  -8 6156.25 146.976   6
   2  -1  -8 6442.69 184.483   6
   2  -1  -7 61149.4 404.632   2
   2  -1  -7 62011.9 533.594   5
   2   1  -7 61857.1 321.908   2
   2   1  -7 60726.2 439.835   6
   2  -1  -7 61988.7 547.728   6
   2  -1  -6 2209.22 71.5210   2
   2   1  -6 2185.20 81.3705   6
   2  -1  -6 2380.66 98.6569   5
   2  -1  -6 2267.83 102.311   6
   2  -1  -5 234.636 39.0194   6
   2   1  -5 177.121 27.4836   6
   2  -1  -5 159.485 31.0368   5
   2  -1  -4 326.967 34.7528   5
   2  -1  -4 361.326 28.1829   2
   2   1  -3 10156.2 164.253   6
   2  -1  -3 10394.1 173.012   5
   2   1  -3 10697.4 178.383   5
   2  -1  -3 10220.4 133.852   2
  -2   1   2 9072.37 135.752   1
   2  -1  -2 8641.58 151.650   5
  -2   1   2 9020.24 141.183   4
   2   1  -2 9076.80 157.711   5
   2  -1  -1 10645.8 164.027   5
  -2  -1   1 10786.6 97.1922   2
  -2   1   1 10652.5 152.767   1
  -2   1   1 10587.4 151.122   4
   2   1  -1 10806.7 165.503   5
  -2  -1   0 65393.8 286.063   2
  -2   1   0 65828.3 384.960   4
  -2  -1  -1 14017.6 150.141   2
  -2   1  -1 14483.0 202.244   1
  -2  -1  -2 112.815 18.6960   2
  -2  -1  -2 127.439 25.1746   1
  -2   1  -2 51.8943 18.3293   1
  -2  -1  -3 7248.99 131.018   2
  -2  -1  -3 7497.77 159.245   1
  -2   1  -3 7452.36 165.763   1
  -2  -1  -4 31960.2 298.306   2
  -2  -1  -4 32056.3 354.188   1
  -2  -1  -5 10817.1 187.881   2
  -2  -1  -5 10673.2 218.116   1
  -2   1  -5 10638.6 220.190   1
  -2  -1  -6 6451.28 158.243   2
  -2  -1  -6 6547.95 183.410   1
  -2  -1  -7 18554.2 281.901   2
  -2   1  -7 18730.3 325.697   1
  -2  -1  -7 18971.5 326.905   1
  -2  -1  -8 1014.38 71.5899   2
  -2  -1  -8 900.102 76.0374   1
  -2   1  -8 893.671 76.6158   1
  -2  -1  -9 9964.01 229.520   2
  -2  -1  -9 10183.1 264.176   1
  -2   1  -9 9641.06 256.538   1
  -2  -1 -10 17441.0 321.552   2
  -2   1 -10 16757.1 351.974   1
  -2   1 -11 1552.65 53.2671   3
  -2   1 -11 1536.53 113.341   1
  -2  -1 -11 1779.61 108.900   2
  -2  -1 -12 1758.82 113.974   2
  -2   1 -12 1511.94 115.111   1
  -2   1 -13 7576.14 265.960   1
  -2  -1 -13 7465.55 191.379   3
  -2  -1 -13 8112.45 253.146   2
  -2  -1 -14 5028.49 209.420   2
  -2   1 -14 4877.72 220.448   1
  -2  -1 -14 4496.06 153.536   3
  -2  -1 -15 1901.67 133.627   2
  -2   1 -15 1565.96 130.856   1
  -2   1 -15 1823.06 126.459   2
  -2  -1 -15 1902.04 103.519   3
  -2   1 -16 663.335 81.0476   2
  -2  -1 -16 626.028 80.7918   2
  -2   1 -16 644.072 87.8421   1
  -2  -1 -16 634.524 60.6917   3
  -2   1 -17 23.4496 24.1072   1
  -2   1 -17 32.8952 25.3934   2
  -2  -1 -17 19.2406 22.9325   2
  -2   1 -18 666.396 88.1633   2
  -2  -1 -18 692.536 91.2615   2
  -2   1 -18 681.115 101.201   1
  -2  -1 -19 2449.20 177.672   2
  -2   1 -19 2371.36 169.549   2
  -2   1 -20 600.938 90.8798   2
  -2  -1 -20 618.161 95.1959   2
  -2   1 -20 583.009 47.2900  15
  -2  -1 -20 610.411 48.2572  15
  -2   1 -20 598.837 54.4888  14
  -2   1 -21 370.022 72.5324   2
  -2  -1 -21 530.387 87.9004   2
  -2  -1 -21 492.618 43.8334  15
  -2  -1 -21 576.341 52.8393  14
  -2   1 -21 594.501 49.2683  15
  -2   1 -21 537.667 54.5896  14
  -2   1 -22 206.825 58.5184   2
  -2  -1 -22 226.703 65.9853   2
  -2  -1 -22 177.888 29.8268  15
  -2  -1 -22 186.277 34.9559  14
  -2   1 -22 180.926 35.9677  14
  -2   1 -22 154.695 29.6632  15
  -2   1 -23 147.367 51.3043   2
  -2  -1 -23 70.0383 31.5549   2
  -2  -1 -23 123.351 29.2132  14
  -2   1 -23 53.9444 21.5554  15
  -2  -1 -23 109.251 24.3800  15
  -2   1 -23 83.7957 24.9115  14
  -2   1 -24 1135.11 138.032   2
  -2  -1 -24 1378.33 155.517   2
  -2   1 -24 1164.56 73.8241  15
  -2  -1 -24 1114.81 70.0444  15
  -2   1 -24 1212.89 84.2821  14
  -2  -1 -24 1061.43 75.3324  14
  -2   1 -25 362.606 79.1409   2
  -2  -1 -25 285.453 67.0067   2
  -2  -1 -25 358.619 49.1924  14
  -2   1 -25 279.215 45.2659  14
  -2   1 -25 277.399 37.6035  15
  -2  -1 -25 351.402 43.0589  15
  -2   1 -26 68.0420 23.1799  21
  -2   1 -26 49.9027 26.3824  14
  -2  -1 -26 48.4046 25.2719  14
  -2  -1 -26 25.7991 19.7211  15
  -2   1 -26 63.2936 27.6702  15
  -2   1 -27 86.5141 26.9753  21
  -2   1 -27 76.9578 27.6527  15
  -2  -1 -27 90.3624 26.7972  15
  -2  -1 -27 74.5234 26.5550  14
  -2   1 -27 46.9458 22.9625  14
  -2   1 -28 289.826 38.7149  21
  -2   1 -28 237.957 40.9095  14
  -2  -1 -28 261.291 37.8989  15
  -2  -1 -28 285.171 43.3359  14
  -2   1 -28 295.995 42.4847  15
  -2   1 -29 205.069 33.6020  21
  -2   1 -29 192.289 34.1900  15
  -2   1 -29 158.423 37.0023  14
  -2  -1 -29 226.249 35.1733  15
  -2   1 -30 52.7927 19.9463  21
  -2  -1 -30 81.0292 26.4159  21
  -2  -1 -30 55.9038 24.9455  15
  -2   1 -30 81.7791 26.5614  15
  -2  -1 -31-18.8106 19.4805  21
  -2   1 -31 10.9631 14.4219  21
  -2  -1 -31 5.25277 17.8591  15
  -2   1 -31-18.9193 21.5032  15
  -2  -1 -32 162.422 28.0100  21
  -2   1 -32 152.327 24.4095  21
  -2  -1 -32 195.093 30.6297  15
  -2   1 -32 174.890 29.4654  15
  -2  -1 -33 79.5806 22.6401  21
  -2   1 -33 59.7308 16.6791  21
  -2  -1 -33 73.5592 21.0491  15
  -2   1 -33 88.3035 21.6661  15
  -2  -1 -34-9.79295 11.9700  21
  -2   1 -34-0.04531 11.1231  21
  -2  -1 -34 9.94364 13.8371  15
  -2   1 -34-2.33767 13.6448  15
  -2  -1 -35-7.24297 12.5815  21
  -2  -1 -35-12.0166 15.1631  15
  -2  -1 -36 281.851 25.8942  15
  -2   1 -36 261.131 25.8460  15
  -2  -1 -36 241.303 23.4596  16
   2  -2 -36 16.7098 11.0833  21
   2   2 -36 19.5614 9.76159  16
   2  -2 -36 40.1212 12.0152  16
   2  -2 -35 37.3506 16.7532  21
   2   2 -35 17.3087 11.7029  16
   2  -2 -35-8.45564 12.3138  16
   2  -2 -34 27.6570 18.0204  21
   2  -2 -34-4.90478 12.0276  16
   2   2 -34-11.9734 13.6764  16
   2  -2 -33 532.567 48.3351  21
   2  -2 -33 504.244 41.6635  16
   2   2 -33 523.207 41.8707  16
   2   2 -32 101.167 27.4081  21
   2  -2 -32 104.016 26.8162  21
   2   2 -32 85.7989 21.5496  16
   2  -2 -32 79.1541 20.5910  16
   2  -2 -31 59.4825 25.4224  21
   2   2 -31 68.5970 24.0240  21
   2  -2 -31 87.1487 24.0790  16
   2   2 -31 78.9008 22.5663  16
   2  -2 -30 437.963 51.4101  21
   2   2 -30 439.288 50.6586  21
   2   2 -30 365.861 40.0834  16
   2  -2 -30 476.075 47.0410  16
   2   2 -30 410.848 41.2278  15
   2  -2 -29 320.766 36.1933  10
   2   2 -29 358.302 48.0113  21
   2  -2 -29 406.520 52.0582  21
   2  -2 -29 344.793 42.5824  16
   2   2 -29 382.300 40.9264  15
   2  -2 -28 925.061 62.7146  10
   2   2 -28 858.725 70.9703  21
   2   2 -28 822.016 58.2317  15
   2  -2 -27 14668.4 240.642  10
   2   2 -27 15199.9 284.751  21
   2   2 -27 14332.0 242.080  15
   2  -2 -26 99.2312 27.3221  10
   2   2 -26 65.3590 30.2961  21
   2   2 -26 39.8053 19.5806  15
   2  -2 -25 1196.70 71.1256  10
   2   2 -25 1112.61 148.110   5
   2  -2 -25 1202.23 149.621   5
   2   2 -25 1159.78 80.3443  21
   2   2 -25 1086.01 68.3157  15
   2  -2 -24 172.711 29.6982  10
   2  -2 -24 66.2761 33.4039   5
   2   2 -24 152.791 56.5663   5
   2   2 -24 146.834 33.2455  21
   2   2 -24 105.119 24.8648  15
   2   2 -24 152.179 27.7585  11
   2  -2 -23 669.193 52.3504  10
   2   2 -23 765.440 117.690   5
   2  -2 -23 585.851 98.8496   5
   2   2 -23 676.862 60.0567  21
   2   2 -23 696.096 52.0405  15
   2   2 -23 737.594 55.4654  11
   2  -2 -22 1.83193 15.4632  10
   2  -2 -22 84.5178 50.1843   5
   2   2 -22 23.9873 46.5187   5
   2   2 -22 32.0637 18.8671  21
   2   2 -22 0.97924 15.0662  15
   2   2 -22 41.8151 19.2617  11
   2  -2 -21 319.177 35.8636  10
   2  -2 -21 324.198 65.5650   2
   2  -2 -21 326.749 69.6368   5
   2   2 -21 282.972 68.0185   5
   2   2 -21 331.340 40.4309  21
   2   2 -21 292.310 32.5133  15
   2   2 -21 318.373 37.4426  11
   2  -2 -20 6344.46 147.521  10
   2  -2 -20 6346.55 260.208   2
   2   2 -20 6723.80 319.322   5
   2  -2 -20 6126.58 295.702   5
   2   2 -20 6357.07 161.552  21
   2  -2 -19 7882.59 279.424   2
   2  -2 -19 7574.78 316.964   5
   2   2 -19 7587.40 328.787   5
   2  -2 -18 22.2447 17.8090   2
   2   2 -18 26.0616 31.9690   5
   2  -2 -18 67.0844 39.4699   5
   2   2 -18 84.3082 35.3004   2
   2   2 -17 603.946 67.5766   2
   2  -2 -17 523.403 81.5002   5
   2  -2 -17 563.785 71.0101   2
   2   2 -17 562.377 88.1520   5
   2   2 -16 10796.4 263.599   2
   2  -2 -16 10701.7 290.738   2
   2   2 -16 10596.1 350.781   5
   2  -2 -16 10630.8 338.047   5
   2   2 -15 1401.94 90.2768   2
   2  -2 -15 1377.75 100.654   2
   2   2 -15 1626.52 133.677   5
   2  -2 -15 1717.13 130.489   5
   2   2 -14 94415.7 700.211   2
   2  -2 -14 92046.6 782.196   2
   2  -2 -14 92925.6 917.481   5
   2   2 -14 94321.3 966.124   5
   2  -2 -13 6082.85 209.909   3
   2  -2 -13 6508.08 201.297   2
   2  -2 -13 6423.49 230.654   5
   2   2 -13 6230.88 170.454   2
   2   2 -13 6258.02 239.502   5
   2  -2 -12 124.900 34.9185   3
   2  -2 -12 76.9204 28.7180   5
   2   2 -12 147.191 42.4137   5
   2  -2 -12 160.439 35.9957   2
   2  -2 -11 6511.08 183.697   2
   2  -2 -11 6230.85 202.064   3
   2  -2 -11 6199.80 209.143   5
   2  -2 -10 1089.83 91.1862   6
   2  -2 -10 1083.18 72.8402   2
   2  -2 -10 1016.37 80.3222   5
   2   2 -10 1021.41 86.7271   5
   2   2 -10 869.056 46.1137   1
   2  -2 -10 1068.66 80.4980   3
   2   2  -9 1481.41 54.8239   1
   2  -2  -9 1458.85 80.3475   2
   2   2  -9 1611.34 101.688   5
   2  -2  -9 1533.57 93.0520   5
   2  -2  -9 1475.58 92.0467   3
   2  -2  -9 1497.77 100.783   6
   2   2  -8 10894.8 136.891   1
   2  -2  -8 11465.5 244.462   3
   2   2  -8 11166.3 167.421   6
   2   2  -8 11698.4 258.504   5
   2  -2  -8 11258.1 210.192   2
   2  -2  -8 11565.9 239.034   5
   2  -2  -8 11703.1 269.180   6
   2   2  -7 8413.80 207.424   5
   2  -2  -7 8173.56 171.972   2
   2  -2  -7 8123.22 189.749   5
   2  -2  -7 8571.47 203.737   3
   2   2  -7 8306.83 108.570   1
   2   2  -7 7974.07 135.093   6
   2  -2  -7 8242.75 218.118   6
   2   2  -6 2166.35 69.9748   6
   2  -2  -6 2507.28 107.807   3
   2  -2  -6 2262.50 94.4314   5
   2   2  -6 2420.41 104.904   5
   2  -2  -6 2402.66 90.3267   2
   2   2  -6 2463.26 55.4895   1
   2   2  -5 2893.98 107.848   5
   2  -2  -5 2897.76 101.430   5
   2  -2  -5 3134.88 116.971   3
   2   2  -5 2967.97 59.4591   1
   2  -2  -5 2876.19 95.8455   2
   2   2  -5 2757.69 78.3028   6
   2   2  -4 13662.7 176.199   6
   2  -2  -4 13879.7 206.619   5
   2   2  -4 14513.4 225.084   5
   2  -2  -4 13136.8 201.399   2
   2  -2  -4 14178.4 234.166   3
   2   2  -3 8807.50 165.016   5
  -2   2   3 8961.19 176.553   4
   2  -2  -3 8620.36 161.545   2
   2  -2  -3 9107.82 179.703   3
   2  -2  -3 8672.18 156.701   5
   2  -2  -2 377.328 33.1718   5
   2  -2  -2 411.683 39.5759   3
   2   2  -2 351.978 34.2607   5
  -2  -2   2 349.749 26.3084   2
   2  -2  -2 384.956 37.1555   2
  -2   2   2 381.872 37.6803   4
   2   2  -1 131214. 576.524   5
   2   2  -1 132108. 351.194   4
  -2  -2   1 130122. 502.373   2
  -2   2   1 130640. 649.635   4
   2  -2   0 682.310 54.4522   6
  -2  -2   0 683.465 39.5253   2
  -2   2   0 682.113 48.8690   4
  -2   2   0 686.075 49.5314   1
   2  -2   1 86301.3 578.701   6
  -2  -2  -1 85501.7 454.977   2
  -2   2  -1 86746.8 551.779   1
  -2   2  -1 86637.3 538.377   4
  -2   2  -2 18876.5 268.647   1
  -2   2  -2 19406.1 262.525   4
   2  -2   2 19186.8 273.354   6
  -2  -2  -2 18410.2 222.595   2
  -2  -2  -3 2253.63 83.8002   2
  -2   2  -3 1944.74 91.6128   1
   2  -2   3 2015.35 91.7478   6
  -2   2  -4 277142. 1121.07   1
  -2  -2  -4 280841. 970.574   2
  -2   2  -5 112193. 744.566   1
  -2  -2  -5 110580. 641.713   2
  -2  -2  -6 16793.2 265.896   2
  -2   2  -6 16669.5 301.432   1
  -2  -2  -7 13199.4 249.092   2
  -2   2  -7 12607.7 273.433   1
  -2  -2  -8 8968.96 216.296   2
  -2   2  -8 8707.59 236.589   1
  -2  -2  -9 1035.87 78.6677   2
  -2   2  -9 1028.85 86.9570   1
  -2   2 -10 14255.9 330.132   1
  -2  -2 -10 14002.8 296.606   2
  -2   2 -11 2009.28 130.533   1
  -2  -2 -11 1952.16 117.312   2
  -2   2 -12 10707.6 308.279   1
  -2  -2 -12 11657.4 298.426   2
  -2  -2 -13 4332.34 191.227   2
  -2   2 -13 4109.20 199.436   1
  -2  -2 -13 4069.03 158.088   3
  -2   2 -14 497.224 76.0188   1
  -2  -2 -14 542.200 75.0583   2
  -2  -2 -14 517.312 59.4794   3
  -2  -2 -15 82.9089 27.0663   3
  -2   2 -15 56.2811 33.7737   1
  -2  -2 -15 148.056 46.6190   2
  -2   2 -16 367.732 67.6023   1
  -2  -2 -16 364.144 66.6989   2
  -2  -2 -16 357.752 52.3933   3
  -2   2 -17 395.604 65.4314   1
  -2  -2 -17 444.980 73.4308   2
  -2  -2 -17 460.272 61.2053   3
  -2  -2 -18 1339.96 130.190   2
  -2   2 -18 1265.90 129.575   1
  -2   2 -18 1398.73 125.286   2
  -2  -2 -18 1507.68 112.639   3
  -2   2 -19 175.349 54.6045   1
  -2   2 -19 333.089 67.7056   2
  -2  -2 -19 342.562 71.8217   2
  -2   2 -19 301.022 34.9314  15
  -2  -2 -19 247.997 30.5522  15
  -2   2 -20 39.7604 28.7173   1
  -2   2 -20 65.9922 35.1775   2
  -2  -2 -20 113.078 48.4158   2
  -2   2 -20 59.6285 20.6304  14
  -2  -2 -20 119.005 25.1203  15
  -2   2 -20 52.4418 18.2017  15
  -2   2 -21 829.445 109.037   2
  -2  -2 -21 969.138 123.910   2
  -2   2 -21 839.924 59.4727  15
  -2   2 -21 876.983 69.5013  14
  -2  -2 -21 854.082 62.9363  14
  -2  -2 -21 949.384 60.0425  15
  -2  -2 -22 1284.42 142.007   2
  -2   2 -22 1271.99 139.299   2
  -2   2 -22 1192.43 82.1644  14
  -2  -2 -22 1148.97 68.2248  15
  -2  -2 -22 1101.47 72.8942  14
  -2   2 -22 1165.93 71.8131  15
  -2  -2 -23 846.980 117.016   2
  -2   2 -23 783.388 112.395   2
  -2   2 -23 761.946 58.1533  21
  -2  -2 -23 866.206 60.6665  15
  -2   2 -23 781.233 67.7732  14
  -2  -2 -23 700.348 59.8643  14
  -2   2 -23 860.659 62.9500  15
  -2   2 -24 174.569 55.5897   2
  -2  -2 -24 169.716 65.3778   2
  -2   2 -24 169.860 30.4203  21
  -2  -2 -24 143.570 26.9657  14
  -2  -2 -24 173.161 32.7436  15
  -2   2 -24 183.090 39.6587  14
  -2   2 -24 154.038 31.4500  15
  -2   2 -25 1006.90 68.3592  21
  -2   2 -25 1040.11 71.1933  15
  -2  -2 -25 1012.14 68.9088  15
  -2  -2 -25 1004.96 72.1745  14
  -2   2 -25 994.102 80.5663  14
  -2   2 -26 2110.58 97.3843  21
  -2   2 -26 2167.42 116.254  14
  -2  -2 -26 2000.72 95.6626  15
  -2  -2 -26 2178.07 105.489  14
  -2   2 -26 2238.20 105.063  15
  -2   2 -27 2007.65 94.9118  21
  -2   2 -27 2167.27 115.639  14
  -2  -2 -27 1932.46 98.0718  14
  -2   2 -27 2069.87 101.533  15
  -2  -2 -27 2183.14 99.8487  15
  -2   2 -28 140.834 29.0419  21
  -2  -2 -28 126.524 30.0231  15
  -2   2 -28 130.076 31.3842  15
  -2  -2 -28 113.606 25.5826  14
  -2   2 -28 108.916 32.3533  14
  -2   2 -29 933.505 62.8783  21
  -2  -2 -29 990.234 67.4165  15
  -2   2 -29 977.730 76.9843  14
  -2   2 -29 955.609 69.0007  15
  -2   2 -30 355.757 39.5666  21
  -2   2 -30 331.918 42.2176  15
  -2  -2 -30 321.778 40.4117  15
  -2   2 -31-13.7928 18.5543  21
  -2   2 -31-2.17476 17.2072  15
  -2  -2 -31-5.07093 18.3889  15
  -2  -2 -32 138.963 27.3641  21
  -2   2 -32 121.273 21.3474  21
  -2   2 -32 179.263 30.3810  15
  -2  -2 -32 139.780 27.1999  15
  -2  -2 -33 600.046 46.5639  21
  -2  -2 -33 569.555 44.9147  15
  -2   2 -33 588.695 47.6452  15
  -2  -2 -34 27.9552 13.0843  21
  -2   2 -34 56.0910 18.2000  15
  -2  -2 -34 58.7839 18.4079  15
  -2  -2 -35 75.1934 16.4250  21
  -2   2 -35 63.3576 17.1696  15
  -2  -2 -35 61.2509 17.5393  15
  -2  -2 -36 12.4753 9.18460  16
  -2   2 -36 9.75875 10.2901  15
  -2  -2 -36 33.0505 11.9634  15
  -2   2 -36 13.8859 10.6588  16
   2  -3 -36 42.3154 13.1294  21
   2  -3 -36 33.8956 10.0929  16
   2   3 -36 30.9163 9.09138  16
   2   3 -35 146.254 19.1511  16
   2  -3 -35 124.912 22.3549  21
   2  -3 -35 126.919 18.3287  16
   2  -3 -34 0.11801 14.9552  21
   2  -3 -34-7.62191 11.9840  16
   2   3 -34-8.62724 10.8206  16
   2  -3 -33 98.5175 23.4360  21
   2  -3 -33 143.720 22.7868  16
   2   3 -33 138.488 22.7056  16
   2  -3 -32 714.450 56.0112  21
   2  -3 -32 673.188 48.7961  16
   2   3 -32 685.043 47.9355  16
   2  -3 -31 38.8856 15.2942  10
   2  -3 -31 55.6294 23.5525  21
   2  -3 -31 4.42411 17.0314  16
   2   3 -31 20.0322 15.2488  16
   2  -3 -30 166.658 27.4142  10
   2  -3 -30 159.591 34.4571  21
   2   3 -30 195.082 36.6609  21
   2   3 -30 121.265 26.8611  16
   2   3 -30 185.612 28.2472  15
   2  -3 -30 154.011 29.3534  16
   2  -3 -29 2012.52 88.2157  10
   2   3 -29 2253.54 109.222  21
   2   3 -29 2025.44 89.8443  16
   2   3 -29 1982.20 88.0723  15
   2  -3 -29 2093.15 94.0011  16
   2  -3 -28 304.288 37.7021  10
   2   3 -28 316.040 46.7285  21
   2   3 -28 272.877 36.4219  15
   2   3 -28 259.563 34.1217  11
   2  -3 -28 327.818 42.0230  16
   2  -3 -27 3297.35 117.346  10
   2   3 -27 3359.91 134.969  21
   2   3 -27 3283.08 119.309  15
   2   3 -27 3218.39 116.404  11
   2  -3 -26 6025.51 159.491  10
   2   3 -26 6286.25 182.880  21
   2   3 -26 5985.99 158.172  15
   2   3 -26 5994.10 159.673  11
   2  -3 -25 1394.96 78.4226  10
   2  -3 -25 1405.80 153.196   5
   2   3 -25 1499.79 90.6892  21
   2   3 -25 1342.29 78.1667  11
   2   3 -25 1467.03 79.2888  15
   2  -3 -24 652.657 53.7152  10
   2  -3 -24 816.911 119.652   5
   2   3 -24 744.113 120.038   5
   2   3 -24 750.768 65.4344  21
   2   3 -24 634.953 53.3252  15
   2   3 -24 659.980 55.2319  11
   2  -3 -23 1450.36 77.6192  10
   2   3 -23 1520.77 166.435   5
   2  -3 -23 1519.86 158.613   5
   2   3 -23 1406.73 84.8775  21
   2   3 -23 1279.41 72.0333  15
   2   3 -23 1299.15 76.0850  11
   2  -3 -22-1.49241 16.9316  10
   2  -3 -22 11.0868 17.3476   2
   2  -3 -22 61.9871 32.2392   5
   2   3 -22-32.0930 51.0385   5
   2   3 -22 15.9647 21.7775  21
   2   3 -22-0.69925 16.8275  11
   2   3 -22 28.3888 15.3172  15
   2  -3 -21 942.107 60.5744  10
   2  -3 -21 808.117 107.279   5
   2  -3 -21 739.391 93.7939   2
   2   3 -21 788.632 115.660   5
   2   3 -21 845.190 62.6724  21
   2   3 -21 828.486 57.1899  15
   2   3 -21 850.994 60.3244  11
   2  -3 -20 457.166 42.6114  10
   2   3 -20 338.454 74.1343   5
   2  -3 -20 360.470 64.8274   2
   2  -3 -20 409.034 83.4003   5
   2   3 -20 400.581 43.9134  21
   2   3 -20 387.167 42.1837  11
   2   3 -20 377.101 36.8469  15
   2  -3 -19 3260.87 203.925   5
   2  -3 -19 3429.68 193.250   2
   2   3 -19 3326.30 221.820   5
   2   3 -19 3381.42 115.688  21
   2  -3 -19 3224.71 109.235  18
   2   3 -18 536.840 67.2757   2
   2  -3 -18 674.936 86.3652   2
   2   3 -18 746.755 102.100   5
   2  -3 -18 670.620 91.7278   5
   2  -3 -17 183.154 44.5348   2
   2  -3 -17 183.564 49.3297   5
   2   3 -17 181.324 53.6243   5
   2   3 -17 157.914 36.7936   2
   2  -3 -16 159.626 43.8589   3
   2  -3 -16 246.628 54.1267   5
   2   3 -16 272.859 66.7281   5
   2   3 -16 160.019 37.8368   2
   2  -3 -16 224.552 50.3951   2
   2  -3 -15 937.211 89.1588   2
   2   3 -15 1138.36 116.092   5
   2  -3 -15 1111.01 106.395   5
   2  -3 -15 1115.67 102.516   3
   2  -3 -14 974.282 93.5473   3
   2  -3 -14 974.808 94.5205   5
   2  -3 -14 934.314 85.9121   2
   2   3 -14 967.842 101.189   5
   2   3 -13 3440.51 182.267   5
   2  -3 -13 3168.61 150.423   2
   2  -3 -13 3369.89 165.839   3
   2  -3 -13 3296.04 164.160   5
   2  -3 -12 10956.4 289.901   3
   2  -3 -12 11137.4 286.100   5
   2  -3 -12 10740.3 267.518   2
   2   3 -12 11193.5 312.564   5
   2   3 -12 11217.2 205.279   1
   2   3 -11 1261.20 66.5627   1
   2  -3 -11 1350.80 94.5397   5
   2   3 -11 1213.86 99.8505   5
   2  -3 -11 1287.34 89.8580   2
   2  -3 -11 1333.67 99.7844   3
   2  -3 -10 7726.38 254.216   6
   2  -3 -10 7816.48 230.739   3
   2  -3 -10 7346.98 210.796   5
   2   3 -10 7512.28 234.839   5
   2  -3 -10 7576.90 210.958   2
   2   3 -10 7476.03 155.464   1
   2  -3  -9 2856.49 151.106   6
   2  -3  -9 3027.03 139.688   3
   2  -3  -9 2893.64 124.272   5
   2   3  -9 2973.27 139.970   5
   2  -3  -9 2856.78 125.735   2
   2   3  -9 2981.12 94.7895   1
   2   3  -8 1746.74 102.184   5
   2  -3  -8 1634.88 92.4744   2
   2   3  -8 1612.09 68.0824   1
   2  -3  -8 1581.72 86.7934   5
   2  -3  -8 1741.38 113.163   6
   2  -3  -8 1694.17 102.081   3
   2  -3  -7 6143.58 172.946   2
   2  -3  -7 5831.89 156.284   5
   2   3  -7 6305.16 181.929   5
   2   3  -7 6029.45 126.585   1
   2  -3  -7 6046.33 184.284   3
   2  -3  -7 6251.52 207.030   6
   2  -3  -6 671.913 68.8256   6
   2  -3  -6 848.606 68.9829   3
   2   3  -6 757.488 59.4950   5
   2   3  -6 735.836 43.2307   1
   2   3  -6 622.374 27.8141   6
   2  -3  -6 746.401 59.1903   2
   2  -3  -6 636.814 49.4299   5
   2   3  -5 182.894 18.2192   6
   2   3  -5 191.452 30.8400   5
   2  -3  -5 181.854 31.5174   2
   2  -3  -5 177.841 27.3542   5
   2  -3  -5 180.933 37.9792   6
   2  -3  -5 217.069 37.0931   3
   2  -3  -4 114.637 26.0110   3
   2  -3  -4 98.5220 30.0961   6
   2  -3  -4 105.363 24.5117   2
   2  -3  -4 97.8146 18.2942   5
   2   3  -4 72.8782 12.8540   6
   2   3  -4 104.927 21.9616   5
   2   3  -3 1883.05 77.8450   5
   2  -3  -3 1946.80 91.2038   3
   2  -3  -3 1885.81 72.5266   5
  -2   3   3 1899.42 94.9180   4
   2  -3  -3 1822.09 89.5505   2
   2  -3  -3 1848.43 99.5381   6
   2  -3  -2 21840.7 328.220   6
   2  -3  -2 22137.3 294.609   3
   2   3  -2 21529.3 245.923   5
  -2   3   2 21391.0 311.286   4
   2   3  -2 20624.8 200.887   4
   2  -3  -2 20472.7 299.437   2
  -2  -3   2 21134.7 256.132   2
   2  -3  -1 24168.4 339.765   6
   2   3  -1 23842.3 247.894   5
  -2  -3   1 23526.8 274.199   2
  -2   3   1 23996.8 325.620   4
   2  -3  -1 24308.8 295.030   3
   2  -3   0 5124.48 130.869   3
   2  -3   0 5425.54 158.239   6
  -2   3   0 5020.66 150.547   4
  -2  -3   0 5355.47 133.959   2
   2  -3   1 16521.6 273.224   6
  -2   3  -1 16296.2 274.763   1
  -2  -3  -1 16757.6 240.140   2
  -2   3  -1 16313.2 270.709   4
  -2   3  -2 121934. 761.214   1
  -2  -3  -2 122639. 670.291   2
   2  -3   2 122156. 732.104   6
   2  -3   3 62197.6 520.184   6
  -2  -3  -3 61717.0 492.790   2
  -2   3  -3 62085.2 556.753   1
  -2  -3  -4 52253.8 472.051   2
   2  -3   4 52558.4 483.836   6
  -2   3  -4 52915.0 531.794   1
  -2  -3  -5 1102.86 73.6876   2
  -2   3  -5 1070.85 80.1010   1
   2  -3   5 1056.82 70.6656   6
  -2   3  -6 14.6191 22.0510   1
   2  -3   6 31.2898 19.2128   6
  -2  -3  -6 40.8227 23.2396   2
  -2   3  -7 3187.14 145.735   1
  -2  -3  -7 3205.33 133.678   2
  -2  -3  -8 8601.84 225.849   2
  -2   3  -8 8620.82 247.059   1
  -2  -3  -9 1036.22 82.2182   2
  -2   3  -9 972.358 88.1025   1
  -2  -3 -10 9090.88 253.435   2
  -2   3 -10 9391.01 276.101   1
  -2   3 -11 16.0784 21.6955   1
  -2  -3 -11 58.6099 32.1307   2
  -2  -3 -12 2987.14 158.728   2
  -2   3 -12 2799.90 161.990   1
  -2  -3 -13 10743.8 310.417   2
  -2   3 -13 9561.42 310.447   1
  -2   3 -14 403.889 68.2050   1
  -2  -3 -14 574.448 69.3159   3
  -2  -3 -14 556.302 78.1388   2
  -2   3 -15 1723.88 142.813   1
  -2  -3 -15 1775.62 121.103   3
  -2  -3 -15 1821.14 141.608   2
  -2   3 -16 1310.08 129.352   1
  -2  -3 -16 1654.37 139.975   2
  -2  -3 -16 1286.38 105.110   3
  -2  -3 -17 46.0784 31.6090   3
  -2   3 -17 6.83676 32.2440   1
  -2  -3 -17 110.914 39.5531   2
  -2   3 -18-10.9967 28.2332   1
  -2  -3 -18 94.3776 33.1832   3
  -2  -3 -18 76.2266 36.4966   2
  -2   3 -19 84.4953 50.2206   1
  -2  -3 -19 94.4133 49.1952   2
  -2  -3 -19 51.6481 29.4364   3
  -2   3 -19 6.62018 14.1719  14
  -2   3 -19 9.26640 15.0546  15
  -2  -3 -19 17.9665 17.4384  15
  -2   3 -20 2484.68 180.831   2
  -2  -3 -20 2689.91 203.936   2
  -2   3 -20 2444.29 194.455   1
  -2   3 -20 2615.35 103.661  15
  -2  -3 -20 2651.00 96.6968  15
  -2   3 -20 2767.81 119.091  14
  -2   3 -21-10.5012 35.6411   1
  -2  -3 -21 2.91883 42.3036   2
  -2   3 -21 15.6765 22.6450   2
  -2   3 -21-1.55315 17.0822  15
  -2  -3 -21 18.6949 13.6203  15
  -2   3 -21-46.7890 25.0190  14
  -2  -3 -22 19.6876 35.5385   2
  -2   3 -22 38.6918 17.2285  21
  -2   3 -22 3.41341 19.5032  15
  -2   3 -22 6.60600 20.1840  14
  -2  -3 -22-23.6509 18.0050  15
  -2   3 -23 8.90458 34.2005   2
  -2   3 -23 7.77077 15.7009  21
  -2   3 -23 27.1316 25.3314  14
  -2  -3 -23-13.9411 18.9574  15
  -2   3 -23-2.94036 17.6589  15
  -2   3 -24 9.24760 14.2727  21
  -2  -3 -24-11.7943 19.3838  15
  -2   3 -24 12.5536 18.6416  15
  -2   3 -24 22.7017 23.0380  14
  -2   3 -25 498.319 46.5405  21
  -2  -3 -25 522.644 50.5268  15
  -2   3 -25 569.505 62.9124  14
  -2   3 -25 518.275 53.2672  15
  -2   3 -26 243.823 36.0667  11
  -2   3 -26 253.912 35.1195  21
  -2   3 -26 253.726 46.3665  14
  -2  -3 -26 283.696 39.9478  15
  -2   3 -26 200.525 37.2654  15
  -2   3 -27 1491.94 79.9677  21
  -2  -3 -27 1499.27 83.3314  15
  -2   3 -27 1449.32 97.7496  14
  -2   3 -27 1363.25 83.5903  15
  -2   3 -28 1194.10 70.6485  21
  -2   3 -28 1217.19 88.6397  14
  -2   3 -28 1297.52 82.9646  15
  -2  -3 -28 1279.95 75.7197  15
  -2   3 -29 129.390 25.7404  21
  -2   3 -29 140.192 31.7006  15
  -2  -3 -29 153.209 31.2891  15
  -2   3 -29 149.255 37.4311  14
  -2   3 -30 1004.17 69.4974  15
  -2  -3 -30 993.502 64.2137  15
  -2   3 -31-11.1393 19.7065  15
  -2  -3 -31-3.60097 15.6571  15
  -2  -3 -32 342.058 36.2275  15
  -2   3 -32 458.213 44.4752  15
  -2  -3 -33 8.88839 13.6506  21
  -2   3 -33 22.3580 16.1538  15
  -2  -3 -33 14.8630 14.2988  15
  -2   3 -34 8.32018 14.4458  15
  -2  -3 -34-0.09591 12.5576  15
  -2  -3 -35 114.940 17.8241  21
  -2  -3 -35 79.5699 16.2765  15
  -2   3 -35 102.098 18.3333  15
  -2  -3 -35 91.1239 16.2056  16
  -2   3 -36 6.24386 9.90375  15
  -2  -3 -36-0.91592 8.21653  15
   2  -4 -36-2.80639 7.75094  21
   2  -4 -35 104.121 18.6012  21
   2   4 -35 76.5568 17.0209  20
   2  -4 -35 101.401 14.8859  16
   2  -4 -34 28.5917 14.9080  21
   2   4 -34 25.9356 9.76990  16
   2  -4 -34 29.4470 11.7908  16
   2  -4 -33 3.94887 15.2704  21
   2   4 -33 17.0179 10.4540  16
   2  -4 -33 10.7648 12.7122  16
   2  -4 -32 610.530 41.7652  10
   2  -4 -32 658.680 52.5906  21
   2  -4 -32 594.559 42.7155  16
   2   4 -32 601.679 41.8155  16
   2  -4 -31 107.470 22.2831  10
   2  -4 -31 69.8997 22.1124  21
   2   4 -31 101.813 20.9622  16
   2  -4 -31 83.4479 19.5084  16
   2  -4 -30 528.762 44.6762  10
   2   4 -30 503.464 43.9278  15
   2   4 -30 518.722 42.5426  16
   2   4 -30 485.563 41.9945  11
   2  -4 -30 502.752 43.4814  16
   2  -4 -29 605.940 50.3373  10
   2   4 -29 693.929 53.7149  15
   2   4 -29 641.676 50.0384  16
   2  -4 -29 639.102 50.9479  16
   2   4 -29 615.602 48.8269  11
   2  -4 -28-6.44916 17.7040  10
   2   4 -28-10.0117 18.0970  11
   2  -4 -28 11.6559 17.0396  16
   2   4 -28 13.1910 16.6768  16
   2   4 -28 35.8080 22.3143  15
   2  -4 -27 2765.69 109.011  10
   2   4 -27 2997.13 127.244  21
   2   4 -27 2847.50 106.599  16
   2   4 -27 2627.03 108.346  11
   2  -4 -27 2773.85 108.054  16
   2   4 -27 2819.52 109.923  15
   2  -4 -26 1651.57 86.2848  10
   2   4 -26 1700.10 97.7163  21
   2   4 -26 1639.13 84.2089  15
   2   4 -26 1656.32 87.6279  11
   2  -4 -26 1692.04 85.4666  16
   2  -4 -25 1684.17 86.3988  10
   2   4 -25 1738.85 97.9042  21
   2   4 -25 1722.96 87.0115  15
   2   4 -25 1655.42 88.8828  11
   2  -4 -24 7712.37 182.303  10
   2   4 -24 8080.47 388.287   5
   2   4 -24 7288.21 195.886  21
   2   4 -24 6903.68 171.296  15
   2   4 -24 7164.18 183.308  11
   2  -4 -23 0.61193 18.1708  10
   2   4 -23 42.7334 43.4419   5
   2   4 -23 8.98261 21.6422  21
   2   4 -23 31.8434 20.1147  11
   2   4 -23 13.9713 17.9635  15
   2  -4 -22 49.2163 20.5935  10
   2  -4 -22 78.5228 46.4803   5
   2   4 -22 117.409 60.1329   5
   2  -4 -22 46.3304 35.6655   2
   2   4 -22 59.2147 21.1347  21
   2   4 -22 69.0719 22.8653  15
   2   4 -22 54.8177 19.4350  11
   2  -4 -21 15.4901 15.9813  10
   2  -4 -21 22.1863 42.8065   5
   2   4 -21 39.7213 36.4365   5
   2   4 -21 29.3276 24.3683  21
   2   4 -21-12.5171 19.0584  15
   2   4 -21-15.4745 19.2001  11
   2  -4 -20 4347.86 238.349   5
   2   4 -20 4641.43 269.283   5
   2  -4 -20 4517.91 241.015   2
   2   4 -20 4495.53 140.806  21
   2   4 -20 4036.11 122.508  15
   2   4 -20 4430.58 138.332  11
   2  -4 -19 48.4097 36.0517   5
   2   4 -19 46.7124 28.4221   5
   2  -4 -19 24.1588 25.7301   2
   2   4 -19 84.2036 26.8499  21
   2  -4 -19 60.6084 19.5705  18
   2   4 -19 65.3954 21.2295  11
   2   4 -19 30.2945 15.3015  15
   2  -4 -18 4348.87 222.494   5
   2   4 -18 4476.56 250.747   5
   2  -4 -18 4403.62 223.731   2
   2  -4 -18 4493.57 232.420   3
   2   4 -18 4356.97 131.981  21
   2  -4 -18 4258.99 124.869  18
   2   4 -18 4377.78 131.714  11
   2  -4 -17 669.902 88.1453   3
   2  -4 -17 851.040 94.4126   5
   2   4 -17 715.360 96.6722   5
   2  -4 -17 696.130 87.2211   2
   2  -4 -16 164.578 50.7158   3
   2  -4 -16 111.090 38.9138   2
   2  -4 -16 208.424 49.2616   5
   2   4 -16 198.821 58.0138   5
   2  -4 -15-6.48723 23.2655   2
   2  -4 -15 57.1081 35.3696   3
   2  -4 -15 29.1201 26.6883   5
   2   4 -15 53.8862 30.7028   5
   2  -4 -14 6720.81 235.520   5
   2  -4 -14 6595.31 253.100   3
   2   4 -14 6602.70 264.325   5
   2  -4 -14 6616.67 245.334   2
   2  -4 -13 28358.9 460.456   5
   2   4 -13 28753.6 526.136   5
   2  -4 -13 28550.2 513.038   3
   2  -4 -13 28929.0 495.534   2
   2  -4 -12 19559.8 363.990   5
   2   4 -12 19521.9 415.690   5
   2  -4 -12 19313.8 395.223   2
   2  -4 -12 19652.4 411.759   3
   2  -4 -11 1018.80 92.9594   3
   2  -4 -11 1103.52 83.3913   5
   2   4 -11 975.550 93.6179   5
   2  -4 -11 1063.86 90.8543   2
   2   4 -11 1000.97 67.8474   1
   2  -4 -10 950.716 83.0686   5
   2  -4 -10 883.820 88.6632   2
   2   4 -10 926.700 85.4381   5
   2  -4 -10 873.501 97.0558   3
   2   4 -10 717.866 58.4371   1
   2  -4  -9 21642.4 325.438   5
   2  -4  -9 22911.3 455.212   6
   2   4  -9 22406.5 387.121   5
   2   4  -9 22619.8 307.413   1
   2  -4  -9 22445.3 395.939   2
   2  -4  -9 23214.2 411.241   3
   2  -4  -8 372.547 53.6348   2
   2  -4  -8 302.150 37.0251   5
   2   4  -8 306.211 35.0672   1
   2  -4  -8 404.061 57.3244   3
   2   4  -8 389.341 50.6393   5
   2  -4  -8 344.019 58.1991   6
   2  -4  -7 18059.6 265.029   5
   2   4  -7 18631.2 266.631   1
   2  -4  -7 19609.6 349.931   2
   2  -4  -7 20121.3 360.641   3
   2  -4  -7 19774.8 394.828   6
   2   4  -7 19242.8 318.601   5
   2  -4  -6 41.6922 29.4009   3
   2  -4  -6 30.4259 30.8424   6
   2  -4  -6 35.3916 21.1777   2
   2   4  -6 34.8016 17.8185   5
   2  -4  -6 35.3529 17.3150   5
   2   4  -6 22.9607 16.4299   1
   2  -4  -5 1372.07 99.7629   6
   2  -4  -5 1123.89 60.0600   5
   2   4  -5 1300.60 73.3709   5
  -2   4   5 1285.55 92.1779   4
   2  -4  -5 1307.02 89.8293   2
   2  -4  -5 1285.92 86.4056   3
   2   4  -4 7775.30 165.845   5
   2  -4  -4 7506.22 208.466   2
  -2   4   4 7692.51 219.280   4
   2  -4  -4 7814.97 225.410   6
   2  -4  -4 7817.84 205.509   3
   2   4  -3 649.676 45.9263   5
   2  -4  -3 657.146 66.3353   6
  -2   4   3 780.107 70.4289   4
   2  -4  -3 705.602 65.0348   2
   2   4  -3 683.471 45.8826   4
   2  -4  -3 671.355 59.5650   3
   2  -4  -2 9064.83 236.878   6
   2   4  -2 9216.10 159.879   5
  -2  -4   2 8843.66 203.601   2
   2   4  -2 8832.82 166.291   4
   2  -4  -2 8843.81 229.497   2
   2  -4  -2 8912.36 206.976   3
  -2   4   2 9275.95 233.223   4
   2  -4  -1 28297.7 396.903   6
  -2  -4   1 28507.1 359.894   2
   2   4  -1 27884.0 298.641   4
  -2   4   1 28785.3 404.499   4
   2  -4  -1 28694.6 352.940   3
   2  -4   0 45944.0 433.043   3
   2  -4   0 47107.6 499.260   6
   2   4   0 45000.1 393.936   4
  -2  -4   0 46396.0 462.499   2
  -2   4   0 46467.0 515.473   4
   2  -4   1 2909.83 123.254   6
  -2  -4  -1 3111.67 122.860   2
   2  -4   1 2998.36 105.525   3
  -2   4  -1 3117.58 135.342   4
   2  -4   2 28995.7 382.343   6
  -2   4  -2 29098.9 418.256   1
  -2  -4  -2 28299.4 374.965   2
  -2   4  -2 28982.2 409.439   4
   2  -4   3 14216.8 263.528   6
  -2   4  -3 14090.9 297.785   1
  -2   4  -3 14481.9 293.747   4
  -2  -4  -3 14243.3 271.151   2
  -2   4  -4 26288.0 410.963   1
  -2  -4  -4 26235.0 376.174   2
   2  -4   4 25668.0 355.903   6
   2  -4   5 53.8808 24.8447   6
  -2  -4  -5 50.5069 29.1441   2
  -2   4  -5 15.8792 22.0171   1
   2  -4   6 51463.3 499.059   6
  -2  -4  -6 51342.9 557.920   2
  -2   4  -6 51743.2 607.576   1
  -2  -4  -7 1854.76 110.897   2
   2  -4   7 1918.28 98.1291   6
  -2   4  -7 1928.80 121.800   1
  -2   4  -8 2995.02 154.777   1
  -2  -4  -8 2971.49 144.792   2
   2  -4   8 2946.71 122.829   6
  -2   4  -9 3734.07 179.718   1
   2  -4   9 3963.64 143.390   6
  -2  -4  -9 3971.96 172.371   2
   2  -4  10 2740.56 123.109   6
  -2  -4 -10 2949.71 155.260   2
  -2   4 -10 2796.11 160.023   1
  -2  -4 -11 349.871 58.4011   2
   2  -4  11 338.722 45.3172   6
  -2   4 -11 303.017 57.9871   1
  -2  -4 -12 2904.70 165.459   2
  -2   4 -12 2772.25 169.985   1
  -2  -4 -13 7683.01 277.727   2
  -2  -4 -13 7813.03 261.673   3
  -2   4 -13 7569.13 284.746   1
  -2   4 -14 1551.01 135.816   1
  -2  -4 -14 1655.78 135.436   2
  -2  -4 -14 1503.21 119.547   3
  -2   4 -15 669.499 94.1061   1
  -2  -4 -15 703.945 90.5327   2
  -2  -4 -15 770.266 88.3304   3
  -2  -4 -16 580.646 87.0424   2
  -2   4 -16 508.420 81.8864   1
  -2  -4 -16 535.949 75.8821   3
  -2   4 -17 6402.78 295.713   1
  -2  -4 -17 7408.36 314.749   2
  -2  -4 -17 6848.55 268.917   3
  -2  -4 -18 34.3226 32.1564   3
  -2  -4 -18 62.7022 44.1761   2
  -2   4 -18 36.2160 35.6047   1
  -2   4 -18 9.83537 16.4072  14
  -2   4 -18 13.6711 15.9254  15
  -2  -4 -18 3.31256 15.5824  15
  -2   4 -19 2882.98 210.852   1
  -2  -4 -19 3039.80 187.599   3
  -2  -4 -19 2922.53 212.008   2
   2  -4  19 2838.45 95.0285   9
  -2   4 -19 2893.23 121.051  14
  -2  -4 -19 2868.95 99.5111  15
  -2   4 -19 2865.64 109.149  15
  -2   4 -20 3956.10 250.276   1
  -2  -4 -20 4242.76 227.443   3
  -2  -4 -20 4434.16 267.484   2
   2  -4  20 4526.16 121.749   9
  -2  -4 -20 4264.86 124.980  15
  -2   4 -20 4714.54 158.318  14
  -2   4 -20 4579.27 142.322  15
  -2  -4 -21 209.476 66.7141   2
  -2   4 -21 152.129 40.8362   2
  -2   4 -21 238.441 62.5186   1
   2  -4  21 339.022 36.3028   9
  -2   4 -21 296.916 44.4466  14
  -2  -4 -21 329.046 39.1479  15
  -2   4 -21 272.185 39.2479  15
  -2  -4 -22 662.833 114.289   2
  -2   4 -22 527.333 91.6578   2
  -2   4 -22 562.870 102.032   1
   2  -4  22 601.703 46.5455   9
  -2   4 -22 566.449 59.7958  14
  -2  -4 -22 563.928 49.0093  15
  -2   4 -22 598.677 56.4363  15
  -2   4 -23 198.888 56.1716   1
  -2   4 -23 217.784 60.4740   2
  -2  -4 -23 109.057 29.6569   2
   2  -4  23 282.682 34.3667   9
  -2   4 -23 163.873 38.1010  14
  -2   4 -23 176.907 33.0413  15
  -2  -4 -23 212.792 34.1901  15
  -2   4 -24 12.3873 21.7832  14
  -2   4 -24 49.2534 25.2517  15
  -2  -4 -24 16.5344 19.4847  15
  -2  -4 -25 48.6906 21.9623  15
  -2   4 -25 39.9291 23.1008  15
  -2   4 -25 72.6594 29.2557  14
  -2   4 -26 276.343 40.9505  11
  -2   4 -26 218.649 44.1221  14
  -2   4 -26 261.193 41.6423  15
  -2  -4 -26 227.977 36.5498  15
  -2   4 -27 130.295 27.9631  11
  -2   4 -27 161.538 36.2988  15
  -2   4 -27 216.664 46.3829  14
  -2  -4 -27 162.145 31.9416  15
  -2  -4 -28 61.0541 25.1217  15
  -2   4 -28 107.716 31.1000  15
  -2   4 -28 113.511 35.9560  14
  -2   4 -28 68.5959 21.6648  11
  -2   4 -29 166.281 28.0415  11
  -2   4 -29 165.800 35.3626  15
  -2  -4 -29 163.092 31.0493  15
  -2  -4 -30 212.195 31.8267  15
  -2   4 -30 235.957 37.7091  15
  -2  -4 -31 75.4117 19.9002  15
  -2   4 -31 54.5841 20.2614  15
  -2   4 -32 92.7028 24.8470  15
  -2  -4 -32 81.6009 20.2991  15
  -2  -4 -33 563.964 43.5589  21
  -2   4 -33 647.074 47.7492  15
  -2  -4 -33 638.824 44.1949  15
  -2  -4 -34 25.0801 14.7378  21
  -2   4 -34 17.0011 13.7605  15
  -2  -4 -34 13.7593 9.52916  16
  -2  -4 -34 19.1149 12.9179  15
  -2  -4 -35 71.7348 14.9215  21
  -2  -4 -35 98.8095 16.3447  15
   2   5 -35 82.1733 14.0517  20
   2  -5 -35 93.6838 16.1249  21
   2   5 -34 294.694 28.6760  20
   2  -5 -34 293.995 29.2210  21
   2  -5 -34 221.088 19.1183  16
   2  -5 -33 41.5130 12.9880  10
   2  -5 -33 54.9619 14.9551  21
   2   5 -33 47.0525 16.5506  20
   2  -5 -33 34.2880 10.0549  16
   2  -5 -32 139.896 22.1110  10
   2  -5 -32 145.654 26.3580  21
   2   5 -32 130.144 18.4607  11
   2  -5 -32 133.546 19.5983  16
   2  -5 -31-12.0180 15.2864  10
   2  -5 -31 0.97837 17.2998  21
   2  -5 -31 1.57621 12.4053  16
   2   5 -31 32.5805 14.3177  11
   2   5 -31 17.5435 12.0542  16
   2  -5 -30 219.623 30.3957  10
   2   5 -30 248.761 30.2704  11
   2   5 -30 267.737 29.1735  16
   2   5 -30 256.574 32.4404  15
   2  -5 -30 275.394 31.4549  16
   2  -5 -29 14.1705 15.3179  10
   2  -5 -29 9.33357 13.6672  16
   2   5 -29 5.89283 15.2332  16
   2   5 -29 19.8649 14.9719  11
   2   5 -29 29.9519 17.0153  15
   2  -5 -28 1372.02 75.6629  10
   2  -5 -28 1376.73 70.7943  16
   2   5 -28 1310.09 74.4181  15
   2   5 -28 1348.96 76.3133  11
   2   5 -28 1381.09 68.1432  16
   2  -5 -27 4834.08 143.263  10
   2   5 -27 4776.07 142.237  15
   2  -5 -27 4639.60 131.319  16
   2   5 -27 4648.24 145.177  11
   2   5 -27 4794.75 128.287  16
   2  -5 -26 374.306 44.9553  10
   2  -5 -26 400.770 40.4821  16
   2   5 -26 295.615 38.8210  15
   2   5 -26 309.481 41.6113  11
   2   5 -26 353.896 37.7150  16
   2  -5 -25 1707.89 88.2708  10
   2   5 -25 1560.63 84.2841  15
   2  -5 -25 1688.04 81.8001  16
   2   5 -25 1605.45 76.7267  16
   2   5 -25 1610.06 89.5120  11
   2  -5 -24 448.629 48.3812  10
   2  -5 -24 407.986 41.6010  16
   2   5 -24 409.644 40.4652  16
   2   5 -24 442.582 47.2966  15
   2   5 -24 429.488 49.0238  11
   2   5 -23 159.962 65.0377   5
   2  -5 -23 286.597 39.0236  10
   2   5 -23 202.229 32.2803  15
   2  -5 -23 254.551 34.0172  16
   2   5 -23 289.973 41.7152  11
   2  -5 -22 794.945 114.574   2
   2   5 -22 551.546 100.477   5
   2  -5 -22 739.094 58.6775  10
   2   5 -22 665.368 55.7664  15
   2  -5 -22 676.297 51.0226  16
   2   5 -22 714.159 60.6456  11
   2   5 -21 6750.10 338.398   5
   2  -5 -21 6964.72 322.714   2
   2   5 -21 6363.14 162.399  15
   2   5 -21 6601.31 177.220  11
   2  -5 -21 6670.78 156.423  16
   2   5 -20 961.021 127.115   5
   2  -5 -20 1088.79 131.573   2
   2   5 -20 897.974 61.0631  15
   2   5 -20 883.052 65.5026  11
   2   5 -19 3003.24 212.666   5
   2  -5 -19 2932.64 200.885   2
   2  -5 -19 3271.61 214.638   3
   2  -5 -19 3144.79 112.658  18
   2   5 -19 3174.09 119.501  11
   2   5 -19 3006.27 108.515  15
   2  -5 -18-39.3361 37.6543   2
   2   5 -18-9.28792 29.5638   5
   2  -5 -18-9.97748 28.7420   3
   2  -5 -18 14.2658 15.1262  18
   2   5 -18-0.73511 16.9878  15
   2   5 -18 17.9708 17.3245  11
   2   5 -17 659.105 92.4571   5
   2  -5 -17 746.003 99.6744   2
   2  -5 -17 661.597 94.8009   3
   2  -5 -17 703.388 52.6313  18
   2   5 -17 720.975 55.9089  11
   2  -5 -16 417.847 72.7695   2
   2  -5 -16 389.269 72.0732   3
   2   5 -16 473.069 78.9520   5
   2  -5 -15 5470.10 210.612   5
   2  -5 -15 5103.04 241.055   2
   2   5 -15 5292.46 247.703   5
   2  -5 -15 5383.54 248.941   3
   2  -5 -14 415.098 67.5337   2
   2   5 -14 346.106 63.9076   5
   2  -5 -14 319.819 48.9302   5
   2  -5 -14 364.294 66.0888   3
   2  -5 -13 12.9699 24.9281   2
   2  -5 -13-3.75457 22.8822   3
   2  -5 -13 30.8249 23.0352   5
   2   5 -13 48.6294 29.6338   5
   2  -5 -12 1096.68 106.055   3
   2  -5 -12 966.345 98.5161   2
   2  -5 -12 1031.34 80.2688   5
   2   5 -12 1013.14 97.1433   5
   2  -5 -11 471.258 53.0524   5
   2  -5 -11 488.299 69.1634   2
   2   5 -11 503.676 68.5204   5
   2   5 -11 496.161 54.9956   1
   2  -5 -11 537.429 74.8047   3
   2  -5 -10 569.653 54.1101   5
   2   5 -10 621.801 70.4576   5
   2   5 -10 636.708 61.0313   1
   2  -5 -10 732.886 85.0025   2
   2  -5 -10 654.673 78.4115   3
   2  -5  -9 339.300 58.2867   3
   2   5  -9 280.815 39.8453   1
   2  -5  -9 261.348 36.2984   5
   2   5  -9 262.769 45.9045   5
   2  -5  -9 283.679 53.9688   2
   2   5  -8 21897.1 359.102   5
   2   5  -8 22061.4 341.522   1
   2  -5  -8 21955.4 422.470   2
   2  -5  -8 22484.9 421.918   3
   2  -5  -7 3151.35 169.908   6
   2  -5  -7 2714.95 96.4890   5
   2   5  -7 2724.52 120.170   1
   2  -5  -7 2870.91 152.440   2
   2  -5  -7 2862.33 148.232   3
   2   5  -7 2918.68 123.153   5
   2  -5  -6 19739.1 373.513   3
  -2   5   6 20035.9 404.199   4
   2  -5  -6 18863.0 406.532   6
   2   5  -6 18864.6 316.886   1
   2   5  -6 18773.0 293.345   5
   2  -5  -6 18598.2 381.486   2
   2   5  -5 13661.5 232.096   5
  -2   5   5 13775.7 329.224   4
   2  -5  -5 13308.5 319.531   2
   2  -5  -5 13304.3 300.096   3
   2  -5  -5 13860.2 334.598   6
   2   5  -4 506.147 42.7423   5
  -2   5   4 490.435 64.4030   4
   2  -5  -4 542.405 67.5992   2
   2  -5  -4 525.125 69.3881   6
   2  -5  -4 403.173 53.8954   3
   2   5  -3 820.894 50.0065   5
   2  -5  -3 717.032 76.8523   2
   2   5  -3 805.551 59.3674   4
  -2   5   3 834.065 79.8187   4
   2  -5  -3 842.579 72.4812   3
   2  -5  -3 742.478 75.7806   6
  -2  -5   2 7339.98 214.465   2
  -2   5   2 7371.71 231.844   4
   2   5  -2 7067.59 176.172   4
   2  -5  -2 7268.14 231.645   2
   2  -5  -2 7224.94 202.371   3
   2  -5  -2 7214.76 222.867   6
   2  -5  -1 46862.1 555.110   6
  -2  -5   1 45883.3 532.946   2
   2   5  -1 46936.4 456.080   4
  -2   5   1 47328.7 581.777   4
   2  -5  -1 46810.3 495.447   3
   2  -5   0 285.979 46.8160   6
   2   5   0 318.760 40.8093   4
  -2   5   0 315.125 52.2327   4
  -2  -5   0 309.896 50.4107   2
   2  -5   0 319.635 42.4125   3
   2  -5   1 16992.5 317.785   6
  -2  -5  -1 17483.8 332.748   2
   2   5   1 16758.9 286.527   4
  -2   5  -1 17894.9 355.502   4
   2  -5   1 17222.5 277.953   3
   2  -5   2 293.418 36.7286   3
   2  -5   2 304.108 46.9862   6
  -2  -5  -2 344.448 52.1253   2
  -2   5  -2 305.056 54.0878   1
  -2   5  -2 265.420 48.6293   4
   2  -5   3 2226.21 91.2650   3
  -2   5  -3 2256.13 133.299   1
  -2  -5  -3 2371.46 126.402   2
   2  -5   3 2207.59 110.916   6
  -2   5  -3 2297.02 129.978   4
   2  -5   4 4065.03 147.476   6
   2  -5   4 3910.49 114.265   3
  -2  -5  -4 4250.05 170.624   2
  -2   5  -4 4217.50 180.845   1
  -2   5  -5 3885.30 178.137   1
  -2  -5  -5 4034.83 169.740   2
   2  -5   5 3871.05 142.026   6
  -2  -5  -6 866.329 83.0848   2
  -2   5  -6 925.781 90.7156   1
   2  -5   6 877.779 67.7011   6
   2  -5   7 3227.59 127.985   6
  -2  -5  -7 3251.45 159.183   2
  -2   5  -7 3284.39 171.949   1
   2  -5   8 815.237 64.9053   6
  -2   5  -8 760.972 86.2206   1
  -2  -5  -8 770.929 79.9843   2
  -2  -5  -9 711.902 82.7625   2
  -2   5  -9 689.925 87.2846   1
  -2  -5 -10 1698.34 126.216   2
  -2   5 -10 1592.94 129.639   1
  -2  -5 -11 3519.96 186.743   2
  -2   5 -11 3613.29 198.309   1
  -2  -5 -12 352.645 62.0634   2
  -2   5 -12 325.554 65.6579   1
  -2  -5 -13 6933.67 268.691   3
  -2   5 -13 7052.75 289.762   1
  -2  -5 -13 7430.12 288.195   2
  -2  -5 -14 1878.97 143.676   3
  -2   5 -14 1755.20 151.268   1
  -2  -5 -14 1872.71 150.629   2
  -2  -5 -15 493.836 82.5688   2
  -2   5 -15 406.230 72.3594   1
  -2  -5 -15 524.558 80.1335   3
  -2  -5 -16 100.153 39.8491   2
  -2  -5 -16 34.4483 20.7677   3
  -2   5 -16 144.627 51.5865   1
  -2   5 -16 97.9373 24.5580  15
  -2  -5 -16 93.2250 22.1481  15
  -2  -5 -17 1325.42 139.395   2
  -2   5 -17 1254.31 137.920   1
  -2  -5 -17 1217.02 122.835   3
   2  -5  17 1334.18 64.4413   9
  -2   5 -17 1384.13 77.1782  15
  -2   5 -17 1322.12 79.4138  14
  -2  -5 -17 1340.67 66.9225  15
  -2   5 -18 1138.88 131.635   1
  -2  -5 -18 1421.37 150.165   2
  -2  -5 -18 1176.67 123.197   3
   2  -5  18 1285.52 65.5563   9
  -2   5 -18 1246.61 79.5296  14
  -2  -5 -18 1262.37 66.1489  15
  -2   5 -18 1342.26 77.5780  15
  -2   5 -19 193.069 56.4195   1
  -2  -5 -19 215.423 59.9743   3
  -2  -5 -19 301.309 76.4328   2
   2  -5  19 289.309 32.9343   9
  -2   5 -19 356.040 42.3667  15
  -2   5 -19 309.054 44.5742  14
  -2  -5 -19 366.873 38.3778  15
  -2  -5 -20 435.606 78.9588   3
  -2  -5 -20 420.328 90.2848   2
  -2   5 -20 290.552 63.1206   1
   2  -5  20 363.963 36.9612   9
  -2  -5 -20 366.526 39.8926  15
  -2   5 -20 420.847 52.1654  14
  -2   5 -20 329.598 42.6527  15
  -2  -5 -21 183.693 49.7350   3
  -2   5 -21 147.569 51.4494   1
  -2  -5 -21 123.564 63.1263   2
   2  -5  21 135.561 23.8859   9
  -2   5 -21 137.298 30.4446  15
  -2  -5 -21 97.6620 22.3693  15
  -2   5 -21 135.568 35.3850  14
  -2   5 -22 685.659 108.449   1
  -2  -5 -22 523.121 102.168   2
   2  -5  22 551.488 46.5024   9
  -2   5 -22 587.371 61.0431  14
  -2   5 -22 612.551 58.9572  15
  -2  -5 -22 522.440 49.0395  15
   2  -5  23 1100.51 64.2079   9
  -2   5 -23 984.805 73.4488  15
  -2  -5 -23 956.235 65.1165  15
  -2   5 -23 1131.99 85.2307  14
   2  -5  24 606.861 47.9505   9
  -2   5 -24 589.151 57.5679  15
  -2  -5 -24 631.208 54.9380  15
  -2   5 -24 632.754 64.8210  14
   2  -5  25 731.001 53.0868   9
  -2  -5 -25 659.342 55.0358  15
  -2   5 -25 765.395 66.1542  15
  -2   5 -25 719.630 69.7656  14
  -2   5 -26 1239.24 80.8959  11
  -2   5 -26 1408.62 94.8819  14
  -2  -5 -26 1336.68 77.8604  15
  -2   5 -26 1360.87 86.0359  15
  -2   5 -27 72.5886 24.2498  11
  -2   5 -27 77.5914 29.7517  15
  -2  -5 -27 82.2093 25.9776  15
  -2   5 -27 14.1149 25.8783  14
  -2   5 -28 784.549 63.7312  15
  -2  -5 -28 692.183 54.4375  15
  -2   5 -28 716.540 57.3701  11
  -2   5 -29-25.1879 21.5724  11
  -2   5 -29-2.18359 21.5048  15
  -2  -5 -29 13.9162 17.2660  15
  -2  -5 -30 185.829 28.6248  15
  -2   5 -30 205.021 33.3182  15
  -2   5 -30 153.455 26.1348  11
  -2   5 -31 21.0387 18.9327  15
  -2   5 -31-17.8736 13.5274  11
  -2  -5 -31 19.2504 16.4919  15
  -2   5 -32 920.842 58.3367  15
  -2  -5 -32 938.750 53.7624  15
  -2  -5 -33 740.357 44.4217  15
  -2   5 -33 783.582 49.1571  15
  -2  -5 -34 240.066 25.2091  21
  -2   5 -34 208.698 25.0410  15
  -2  -5 -34 213.852 23.1194  15
  -2   5 -35 124.071 17.3812  15
   2   6 -34 1.76079 8.30209  20
   2  -6 -34 14.1988 10.6715  21
   2  -6 -33 952.011 43.7305  10
   2  -6 -33 1096.11 53.2944  21
   2   6 -33 1103.59 52.5814  20
   2  -6 -32 106.222 18.1734  10
   2   6 -32 94.5126 19.3855  20
   2  -6 -32 131.994 22.9176  21
   2   6 -32 141.687 20.3583  11
   2  -6 -31 478.290 38.3320  10
   2   6 -31 481.515 42.2863  20
   2  -6 -31 479.898 42.0138  21
   2   6 -31 518.084 40.1033  11
   2  -6 -30 10.1044 12.9452  10
   2   6 -30 23.8607 15.9651  20
   2   6 -30 17.5612 14.9041  11
   2  -6 -30 19.5706 9.96674  16
   2  -6 -29 138.956 25.7399  10
   2  -6 -29 195.407 24.7763  16
   2   6 -29 208.399 30.2978  15
   2   6 -29 211.940 31.0564  11
   2  -6 -28 87.9664 24.4562  10
   2  -6 -28 93.2570 19.5916  16
   2   6 -28 131.639 30.1168  11
   2   6 -28 102.355 24.0519  15
   2  -6 -27 176.250 32.8723  10
   2  -6 -27 158.089 25.3492  16
   2   6 -27 185.321 34.3776  11
   2   6 -27 121.069 24.8201  15
   2  -6 -26 839.569 63.9072  10
   2   6 -26 771.480 59.5270  15
   2  -6 -26 766.923 51.8663  16
   2   6 -26 688.519 60.3506  11
   2   6 -25 8964.55 210.625  11
   2   6 -25 9135.85 201.772  15
   2  -6 -25 8927.19 174.249  16
   2  -6 -24 630.003 55.8065  10
   2  -6 -24 596.477 47.8246  16
   2   6 -24 556.205 56.3308  11
   2   6 -24 545.194 52.2220  15
   2  -6 -23 3480.22 126.687  10
   2   6 -23 3241.10 129.777  11
   2  -6 -23 3131.96 104.961  16
   2   6 -23 3194.93 121.139  15
   2   6 -22 68.8364 27.2713  11
   2   6 -22 53.9764 24.0234  15
   2  -6 -22 40.7312 16.2587  16
   2  -6 -21 4432.69 273.094   2
   2   6 -21 4144.80 260.328   5
   2   6 -21 4310.74 137.524  15
   2   6 -21 4656.37 152.781  11
   2  -6 -20 65.2868 40.4280   2
   2   6 -20 19.2452 21.6288  11
   2   6 -20 3.97109 18.8048  15
   2  -6 -19 489.591 90.4703   2
   2  -6 -19 262.382 61.6747   3
   2   6 -19 338.366 64.3741   5
   2   6 -19 316.162 39.2713  15
   2   6 -19 315.526 40.9509  11
   2  -6 -18 132.111 43.5243   2
   2  -6 -18 154.745 55.6986   3
   2   6 -18 150.622 43.6412   5
   2  -6 -18 135.298 22.8424  19
   2  -6 -18 114.880 23.8160  18
   2   6 -18 126.901 27.0486  11
   2   6 -18 133.597 27.7632  15
   2  -6 -17 121.570 36.0846   3
   2  -6 -17 166.766 54.8872   2
   2   6 -17 198.191 55.1740   5
   2  -6 -17 230.820 32.5594  18
   2  -6 -17 164.728 22.1859  19
   2   6 -17 148.096 26.7921  15
   2   6 -17 181.278 31.8535  11
   2  -6 -16 37.8744 33.4519   3
   2   6 -16 36.5724 32.9606   5
   2  -6 -16 92.8354 41.4538   2
   2  -6 -16-30.0318 17.4696  19
   2  -6 -16 99.3417 23.0514  18
   2   6 -16 9.59715 19.5707  11
   2   6 -16 24.4452 19.9051  15
   2   6 -15 5022.33 240.555   5
   2  -6 -15 4639.92 248.413   2
   2  -6 -15 4705.10 246.632   3
   2  -6 -15 4684.51 128.807  18
   2   6 -15 4691.11 139.508  11
   2   6 -14 442.919 69.7828   5
   2  -6 -14 410.476 74.7895   3
   2  -6 -14 526.897 83.2504   2
   2  -6 -13 2948.89 187.714   3
   2   6 -13 3395.47 181.279   5
   2  -6 -13 3241.25 197.205   2
   2  -6 -12 2437.34 167.827   2
   2  -6 -12 2646.05 172.689   3
   2   6 -12 2505.13 149.614   5
   2  -6 -11 35.3128 37.6199   3
   2   6 -11 31.6085 22.9797   5
   2  -6 -11-6.24995 32.5185   2
   2   6 -10 45.5189 20.4508   1
   2  -6 -10 9.16669 22.9084   2
   2   6 -10 10.0308 19.1383   5
   2  -6 -10 53.8446 31.3068   3
   2   6  -9 18304.3 340.354   5
   2   6  -9 18612.0 359.127   1
   2  -6  -9 18592.3 438.509   2
   2  -6  -9 18539.3 421.890   3
   2   6  -8 2764.94 124.384   5
  -2   6   8 2826.59 174.960   4
   2   6  -8 2859.52 141.317   1
   2  -6  -8 2906.21 172.640   2
   2  -6  -8 2933.67 165.783   3
   2   6  -7 3033.69 144.226   1
   2   6  -7 3104.77 123.384   5
  -2   6   7 3259.34 183.153   4
   2  -6  -7 3240.95 179.521   2
   2  -6  -7 3082.07 164.982   3
   2   6  -6 3471.29 154.211   1
  -2   6   6 3725.16 191.750   4
   2  -6  -6 3397.06 181.649   2
   2  -6  -6 3568.38 173.381   3
   2  -6  -5 983.987 99.8993   6
   2  -6  -5 996.164 100.698   2
  -2   6   5 967.305 98.5281   4
   2  -6  -5 909.310 86.1781   3
   2  -6  -4-12.2876 25.2545   3
   2  -6  -4 17.2659 27.7342   6
  -2   6   4 33.5852 35.4393   4
   2  -6  -4 20.4608 29.6375   2
   2  -6  -3 5445.25 214.876   6
  -2   6   3 5560.08 224.025   4
   2  -6  -3 5224.65 222.910   2
   2   6  -3 5374.37 175.333   4
   2  -6  -3 5448.94 198.180   3
  -2   6   2 1861.77 129.889   4
   2   6  -2 1824.59 102.176   4
   2  -6  -2 1853.17 112.657   3
   2  -6  -2 1848.92 123.505   6
  -2  -6   1 82292.5 806.248   2
  -2   6   1 86073.4 857.158   4
   2   6  -1 83421.0 696.548   4
   2  -6  -1 79688.5 714.312   3
   2  -6  -1 82737.8 792.355   6
   2   6   0 2054.86 111.265   4
  -2  -6   0 2271.89 137.851   2
  -2   6   0 2109.77 136.114   4
   2  -6   0 2215.72 128.109   6
   2  -6   0 2136.95 112.420   3
  -2  -6  -1 46153.0 610.601   2
   2   6   1 44401.4 528.878   4
  -2   6  -1 44463.9 621.590   4
   2  -6   1 44261.9 491.573   3
   2  -6   1 45259.1 553.145   6
   2  -6   2 7889.59 225.755   6
  -2   6  -2 8036.60 275.033   1
  -2  -6  -2 8026.04 257.666   2
   2   6   2 7664.31 223.773   4
  -2   6  -2 7489.23 255.471   4
   2  -6   2 7933.66 201.446   3
   2  -6   3 22390.5 370.907   6
  -2  -6  -3 22584.2 433.724   2
   2   6   3 21452.2 387.152   4
  -2   6  -3 22262.6 441.822   4
  -2   6  -3 23095.6 461.898   1
   2  -6   3 21747.1 317.464   3
   2  -6   4 5376.96 178.454   6
  -2   6  -4 5293.70 224.848   1
  -2  -6  -4 5286.84 213.791   2
   2  -6   4 5030.47 144.887   3
  -2  -6  -5 393.464 64.9927   2
  -2   6  -5 389.066 69.3077   1
   2  -6   5 390.030 48.2282   6
  -2  -6  -6 9324.14 289.894   2
  -2   6  -6 9114.34 301.595   1
  -2   6  -7 21630.3 470.961   1
  -2  -6  -7 21473.3 446.449   2
  -2  -6  -8 161.727 45.1722   2
  -2   6  -8 205.799 55.1598   1
  -2  -6  -9 1278.18 116.937   2
  -2   6  -9 1147.92 116.318   1
  -2  -6 -10 347.018 65.9714   2
  -2   6 -10 339.772 70.1390   1
  -2  -6 -11 3092.42 188.158   2
  -2   6 -11 3104.54 196.256   1
  -2  -6 -12 429.602 77.6462   2
  -2   6 -12 426.614 77.8144   1
  -2  -6 -12 374.756 70.2257   3
  -2  -6 -13 372.296 68.7734   3
  -2  -6 -13 405.528 77.1970   2
  -2   6 -13 326.779 67.5030   1
  -2  -6 -14 148.790 51.6485   2
  -2   6 -14 97.3659 38.9007   1
  -2  -6 -14 162.628 51.9879   3
  -2  -6 -15 2469.21 188.246   2
  -2  -6 -15 2560.46 183.636   3
  -2   6 -15 2255.48 182.528   1
   2  -6  15 2452.02 86.4817   9
  -2   6 -15 2408.30 100.443  15
  -2  -6 -16 43.8423 32.6329   3
  -2  -6 -16-9.01878 46.8158   2
   2  -6  16 21.5273 13.1331   9
  -2   6 -16 1.65789 20.1219  15
  -2   6 -16 21.1174 20.5384  14
  -2  -6 -16 12.1684 13.9608  15
   2  -6  16 3.93761 13.5925  12
  -2   6 -17 2673.98 210.396   1
  -2  -6 -17 2846.88 212.952   2
  -2  -6 -17 3047.20 207.143   3
   2  -6  17 2928.09 98.2370   9
  -2   6 -17 2961.77 120.759  14
  -2  -6 -17 3003.06 102.521  15
  -2   6 -17 3077.32 118.825  15
  -2  -6 -18 441.182 84.8003   3
  -2   6 -18 374.646 83.8495   1
  -2  -6 -18 351.609 79.8349   2
   2  -6  18 419.984 40.2389   9
  -2   6 -18 506.611 50.1015  15
  -2  -6 -18 422.360 41.8669  15
  -2   6 -18 463.199 52.0990  14
  -2  -6 -19 570.200 102.185   2
  -2   6 -19 490.351 93.9365   1
  -2  -6 -19 491.016 92.6221   3
  -2   6 -19 425.517 44.6896   8
   2  -6  19 449.699 41.5536   9
  -2  -6 -19 474.330 45.7588  15
  -2   6 -19 526.237 53.0450  15
  -2   6 -19 483.487 53.7724  14
  -2  -6 -20-126.098 49.1933   3
  -2   6 -20 107.921 43.2243   1
  -2  -6 -20-200.782 68.2173   2
   2  -6  20 41.2117 17.2651   9
  -2   6 -20 46.9356 20.3799   8
  -2   6 -20 43.9308 21.8050  15
  -2   6 -20 48.8275 25.5115  14
  -2  -6 -20 27.9598 16.9845  15
  -2  -6 -21 277.463 79.4206   2
  -2   6 -21 396.846 82.9345   1
  -2  -6 -21 474.812 85.4375   3
   2  -6  21 204.893 30.3472   9
  -2   6 -21 183.597 33.3690   8
  -2   6 -21 172.352 36.7962  14
  -2  -6 -21 163.180 29.6153  15
  -2   6 -21 185.804 36.2599  15
   2  -6  22 296.483 35.3775   9
  -2   6 -22 289.513 37.4557   8
  -2  -6 -22 300.418 38.7282  15
  -2   6 -22 310.407 46.9094  14
  -2   6 -22 325.877 46.0328  15
   2  -6  23 55.2442 21.0992   9
  -2   6 -23 20.1134 14.3995   8
  -2   6 -23 34.1572 25.4282  15
  -2   6 -23 6.25836 22.8934  14
  -2  -6 -23 13.7717 20.0076  15
   2  -6  24-1.07852 14.2738   9
  -2   6 -24 15.6467 24.3280  14
  -2  -6 -24 30.6792 22.4816  15
  -2   6 -24 5.41875 24.3642  15
   2  -6  25 975.995 61.2150   9
  -2   6 -25 890.633 75.4014  14
  -2   6 -25 1032.68 76.5265  15
  -2  -6 -25 1002.05 66.6792  15
  -2   6 -26 46.9945 22.8451  11
  -2   6 -26 103.721 31.5268  15
  -2  -6 -26 101.661 28.2535  15
  -2   6 -27-6.24210 21.2788  11
  -2  -6 -27 10.1749 17.5029  15
  -2   6 -27 49.3238 28.6454  15
  -2  -6 -28-6.53516 16.7385  15
  -2   6 -28-25.1573 18.1647  11
  -2   6 -28 21.9234 24.3977  15
  -2   6 -29 812.056 58.5259  11
  -2  -6 -29 835.405 56.2835  15
  -2   6 -29 813.871 60.6489  15
  -2   6 -30 131.776 28.4435  15
  -2  -6 -30 117.185 24.4163  15
  -2   6 -30 94.6277 21.8724  11
  -2   6 -31 136.253 26.6330  15
  -2  -6 -31 124.704 22.2030  15
  -2   6 -31 98.0961 18.3216  11
  -2   6 -32 17.1993 10.1439  11
  -2   6 -32-8.61556 14.9667  15
  -2  -6 -32 13.0489 13.3869  15
  -2  -6 -33 15.0941 11.6988  15
  -2   6 -33 21.0353 12.8596  15
  -2  -6 -34 266.208 24.6149  21
  -2  -6 -34 300.521 23.8612  15
  -2   6 -34 299.462 25.9988  15
   2  -7 -33-3.74351 8.18873  21
   2  -7 -32 11.3996 11.1666  10
   2  -7 -32 21.5792 12.8533  21
   2   7 -32 28.2860 11.1749  20
   2   7 -32 16.0476 10.1403  11
   2  -7 -31-13.4600 13.6979  10
   2   7 -31-8.87719 13.8122  20
   2  -7 -31-14.0254 12.9353  21
   2   7 -31 0.89751 9.48334  11
   2  -7 -30 9.64421 12.1233  10
   2   7 -30 16.0413 14.9764  20
   2   7 -30 23.9586 15.1664  11
   2  -7 -29 26.8280 15.1920  10
   2   7 -29 18.6142 14.9395  20
   2   7 -29-14.1238 16.2420  11
   2  -7 -28 145.292 25.9806  10
   2   7 -28 128.558 28.9303  20
   2   7 -28 131.809 25.6828  11
   2  -7 -27 467.063 45.9417  10
   2   7 -27 435.371 45.4344  20
   2   7 -27 504.773 48.9087  11
   2  -7 -26 117.598 28.9675  10
   2   7 -26 132.212 29.4562  20
   2   7 -26 97.5490 24.9109  15
   2   7 -26 132.147 30.6991  11
   2  -7 -25 586.760 53.5860  10
   2   7 -25 637.372 58.0478  20
   2   7 -25 612.087 53.9201  15
   2   7 -25 589.152 56.5381  11
   2  -7 -24 1199.69 74.5282  10
   2   7 -24 1001.15 69.2961  15
   2   7 -24 1119.13 76.7046  11
   2  -7 -23 114.609 31.4465  10
   2   7 -23 57.4178 19.9740  15
   2   7 -23 73.8363 26.6410  11
   2   7 -22 149.641 35.4785  11
   2   7 -22 151.223 31.7035  15
   2   7 -21 1696.15 89.8817  15
   2   7 -21 1794.76 97.9107  11
   2  -7 -20 1126.18 140.708   2
   2   7 -20 1094.06 71.8585  15
   2  -7 -20 1212.28 65.3955  15
   2   7 -20 1184.41 80.7459  11
   2  -7 -19 4962.85 290.892   2
   2  -7 -19 5237.35 296.363   3
   2  -7 -19 5291.49 135.697  19
   2   7 -19 4954.89 148.807  15
   2  -7 -19 5204.70 132.289  15
   2   7 -19 5090.65 160.789  11
   2  -7 -18 32.7135 37.2851   3
   2  -7 -18 6.69038 12.5568  19
   2   7 -18-17.1317 22.4197  11
   2   7 -18 8.51792 18.3383  15
   2  -7 -18 4.09790 13.5052  15
   2  -7 -17 43.7233 34.1076   3
   2  -7 -17 25.8330 17.5292  18
   2  -7 -17 49.4029 13.4532  19
   2   7 -17 23.1676 19.3294  11
   2   7 -17 41.3698 17.3141  15
   2  -7 -17 10.0293 16.4138  15
   2   7 -16 2103.67 88.3877   8
   2  -7 -16 2233.22 186.382   3
   2  -7 -16 2116.96 182.658   2
   2  -7 -16 2127.94 90.9451  18
   2  -7 -16 2236.27 86.1708  19
   2   7 -16 2126.54 95.2219  15
   2   7 -16 2207.08 102.961  11
   2  -7 -16 2216.60 82.4926  15
   2   7 -15 254.397 33.3269   8
   2  -7 -15 291.212 65.9307   2
   2  -7 -15 235.299 60.7087   3
   2  -7 -15 281.537 30.0006  19
   2  -7 -15 245.999 31.3622  18
   2   7 -15 235.697 33.4342  15
   2   7 -15 260.052 37.0254  11
   2   7 -14 4289.76 124.506   8
   2  -7 -14 4372.28 249.680   3
   2  -7 -14 4390.42 254.613   2
   2   7 -14 4164.23 131.608  20
   2  -7 -14 4183.92 121.874  18
   2  -7 -14 4645.79 118.637  19
   2   7 -14 4183.94 128.869  15
   2   7 -14 4566.53 141.347  11
   2  -7 -13 208.431 62.0320   2
   2  -7 -13 130.046 47.4205   3
   2   7 -13 212.808 33.0893  20
   2  -7 -13 195.489 26.4948  19
   2   7 -13 128.868 23.1754  15
   2   7 -13 159.535 29.3554  11
  -2   7  12 978.820 120.385   4
   2  -7 -12 985.971 117.522   2
   2  -7 -12 952.307 111.340   3
   2  -7 -11 42.8054 37.4442   3
   2  -7 -11 67.3867 45.3832   2
  -2   7  11 8.21276 32.0204   4
   2  -7 -10 337.729 69.8815   2
   2  -7 -10 315.187 64.8307   3
  -2   7  10 378.201 79.2269   4
   2  -7  -9 128.897 52.5149   3
   2  -7  -9 54.5896 25.1964   2
  -2   7   9 51.6702 33.5597   4
   2   7  -9 61.6071 26.9932   1
   2  -7  -8 61.0694 39.6577   2
   2  -7  -8 8.56839 28.7677   3
  -2   7   8 27.3051 29.6334   4
   2   7  -8 132.758 33.9563   1
   2  -7  -7 14450.0 414.875   2
   2   7  -7 13967.3 343.902   1
  -2   7   7 14992.7 422.869   4
   2  -7  -7 14167.6 380.844   3
   2   7  -6 2912.30 158.966   1
  -2   7   6 3119.87 191.831   4
   2  -7  -6 3050.96 192.222   2
   2  -7  -6 3069.57 175.366   3
  -2   7   5 738.495 95.2314   4
   2  -7  -5 666.426 94.8079   2
   2  -7  -5 646.473 80.8366   3
   2  -7  -4 130.486 45.5492   2
   2  -7  -4 108.178 40.0771   3
  -2   7   4 64.8689 38.7767   4
  -2   7   3 2298.79 157.861   4
   2   7  -3 2251.35 127.432   4
   2  -7  -3 2082.51 134.311   3
  -2   7   2 12347.9 359.559   4
   2   7  -2 12401.0 300.400   4
   2  -7  -2 11924.3 309.277   3
   2  -7  -2 12035.4 329.822   6
   2  -7  -1 10512.9 299.683   6
  -2   7   1 10548.1 331.136   4
   2   7  -1 11005.7 283.395   4
   2  -7  -1 10832.1 285.267   3
   2  -7   0 1042.37 94.1757   6
   2   7   0 983.313 85.1543   4
  -2   7   0 1157.41 111.054   4
  -2  -7   0 1130.53 112.019   2
   2  -7   0 1053.84 87.9381   3
   2  -7   1 2.40079 19.4420   6
  -2  -7  -1 49.1339 35.6173   2
   2   7   1 39.4205 25.4964   4
  -2   7  -1-11.1906 31.2246   4
   2  -7   1 34.9240 24.8906   3
   2  -7   2 360.879 53.3595   6
  -2  -7  -2 347.561 65.0652   2
   2  -7   2 364.253 50.5482   3
  -2   7  -2 323.612 64.0213   1
   2   7   2 359.011 56.5114   4
  -2   7  -2 471.225 75.3225   4
  -2   7  -3 3849.69 207.173   1
   2  -7   3 3719.82 159.717   6
  -2  -7  -3 3833.29 200.938   2
   2   7   3 3637.54 175.521   4
  -2   7  -3 3638.41 195.895   4
   2  -7   3 3632.79 141.870   3
  -2  -7  -4 1801.59 141.021   2
   2   7   4 1630.64 119.181   4
  -2   7  -4 1727.81 141.667   1
   2   7   5 3645.54 185.556   4
  -2   7  -5 3733.27 208.420   1
  -2  -7  -5 4025.08 207.526   2
  -2  -7  -6 86.5899 39.7003   2
  -2   7  -6 115.644 43.0900   1
  -2   7  -7 3703.75 212.892   1
  -2  -7  -7 3839.83 208.252   2
  -2  -7  -8 166.308 50.9215   2
  -2   7  -8 154.912 48.1511   1
  -2   7  -9 27.1512 27.4125   1
  -2  -7  -9-8.12384 29.4402   2
  -2  -7 -10 2239.82 168.951   2
  -2   7 -10 2203.14 174.506   1
  -2  -7 -11 236.766 59.1841   2
  -2   7 -11 282.026 66.9317   1
  -2  -7 -11 232.503 55.4171   3
  -2  -7 -12 581.492 89.8425   2
  -2   7 -12 683.496 104.906   1
  -2  -7 -12 611.788 92.7097   3
   2  -7  12 599.465 44.3738   9
  -2   7 -12 615.797 51.7453  15
  -2  -7 -13 4072.36 243.046   2
  -2   7 -13 3702.53 237.617   1
  -2  -7 -13 4120.04 240.192   3
   2  -7  13 3793.83 108.750   9
  -2   7 -13 3971.57 130.728  15
   2  -7  13 3839.69 108.302  12
  -2  -7 -14 108.423 52.0732   2
  -2   7 -14 107.379 40.8916   1
  -2  -7 -14 139.654 43.5106   3
  -2   7 -14 119.961 26.4817   8
   2  -7  14 137.862 23.6687   9
  -2   7 -14 136.940 27.9878  15
   2  -7  14 125.831 22.7206  12
  -2  -7 -15 226.811 68.8075   2
  -2  -7 -15 189.601 56.2727   3
  -2   7 -15 171.878 69.5969   1
   2  -7  15 113.760 23.5378   9
  -2   7 -15 134.473 25.9358   8
  -2   7 -15 142.196 26.2873  14
   2  -7  15 145.298 24.7640  12
  -2   7 -15 165.903 30.5298  15
  -2  -7 -16 187.845 69.3478   2
  -2  -7 -16 212.260 58.5699   3
  -2   7 -16 353.764 82.7049   1
   2  -7  16 164.259 25.8060   9
  -2   7 -16 180.844 31.0871   8
  -2   7 -16 207.218 33.2327  14
  -2   7 -16 165.362 32.9487  15
   2  -7  16 184.896 26.2117  12
  -2  -7 -17 77.8165 44.3520   3
  -2  -7 -17 82.3057 42.6390   2
  -2   7 -17 81.6941 44.2765   1
   2  -7  17 174.488 27.6187   9
  -2   7 -17 162.407 31.1057   8
  -2   7 -17 163.899 31.9695  14
  -2   7 -17 159.573 33.8631  15
  -2  -7 -17 153.805 26.5662  15
   2  -7  17 165.185 24.6220  12
  -2  -7 -18-180.711 65.8317   2
  -2   7 -18-127.173 51.1987   1
   2  -7  18-30.1542 18.2136   9
  -2   7 -18 13.7071 19.6040   8
  -2   7 -18 16.9382 17.2872  14
  -2  -7 -18 8.88591 14.7933  15
  -2   7 -18 12.7731 19.4832  15
   2  -7  18-20.8657 14.0544  12
  -2  -7 -19 135.164 50.0760   2
  -2  -7 -19 86.3807 35.1283   3
  -2   7 -19 133.254 53.0786   1
   2  -7  19 161.078 26.8122   9
  -2   7 -19 135.808 28.8584   8
  -2   7 -19 172.037 35.7133  15
  -2   7 -19 114.509 31.9013  14
  -2  -7 -19 163.264 28.3588  15
  -2   7 -20 241.836 36.1470   8
   2  -7  20 262.384 34.0630   9
  -2   7 -20 298.929 44.9685  15
  -2   7 -20 223.119 38.6740  14
  -2  -7 -20 179.314 31.1139  15
   2  -7  21 125.222 25.8955   9
  -2   7 -21 102.511 25.6222   8
  -2   7 -21 144.147 35.1744  14
  -2  -7 -21 84.8006 26.3616  15
  -2   7 -21 94.4156 28.6897  15
  -2   7 -22 652.148 55.7290   8
   2  -7  22 658.829 51.1524   9
  -2   7 -22 680.667 64.0215  15
  -2  -7 -22 633.181 53.7188  15
  -2   7 -22 680.139 64.6742  14
  -2   7 -23 22.9041 17.3486   8
   2  -7  23 63.3898 19.3152   9
  -2   7 -23 78.4168 28.3964  15
  -2  -7 -23 24.8219 20.8201  15
  -2   7 -23 42.3345 24.4202  14
  -2   7 -24 687.503 54.1089   8
   2  -7  24 697.445 51.0191   9
  -2   7 -24 651.366 61.7682  15
  -2  -7 -24 694.200 56.8886  15
  -2   7 -25 7.54250 24.5980  11
  -2   7 -25 9.82117 24.2652  15
  -2  -7 -25 19.3734 19.5180  15
  -2   7 -26 1406.72 84.6906  15
  -2  -7 -26 1364.91 75.1455  15
  -2   7 -27 153.833 29.9962  11
  -2   7 -27 135.932 31.3197  15
  -2  -7 -27 138.620 26.2431  15
  -2  -7 -28 60.3481 16.9869  10
  -2   7 -28 61.2485 20.1842  11
  -2  -7 -28 104.332 25.0928  15
  -2   7 -28 103.589 29.8302  15
  -2  -7 -29 95.3800 17.9058  10
  -2   7 -29 130.475 27.5782  15
  -2  -7 -29 98.5934 22.0417  15
  -2   7 -29 101.325 24.5706  11
  -2  -7 -30 19.9946 14.4171  15
  -2   7 -30 3.56314 13.1839  11
  -2   7 -30 15.7301 17.7467  15
  -2  -7 -31 23.6526 13.4673  15
  -2   7 -31 2.30703 11.2003  11
  -2   7 -31 4.12445 14.3897  15
  -2   7 -32 66.6841 13.4987  11
  -2   7 -32 84.9385 19.0805  15
  -2  -7 -32 56.0832 14.2817  15
  -2  -7 -33 654.007 33.5405  15
   2  -8 -32-10.2449 8.90548  10
   2  -8 -31 36.6846 13.1600  10
   2  -8 -31 45.7965 13.8810  21
   2   8 -31 36.7985 12.2530  20
   2   8 -31 33.4935 11.3637  11
   2  -8 -30 51.8051 14.6082  10
   2  -8 -30 50.7968 14.1999  21
   2   8 -30 72.5945 18.2678  20
   2   8 -30 61.5663 16.8516  11
   2  -8 -29 161.441 25.8176  10
   2   8 -29 166.374 25.8625  20
   2   8 -29 208.429 28.2247  11
   2  -8 -28 85.6189 20.4412  10
   2   8 -28 63.1617 19.3002  20
   2   8 -28 85.0982 22.7279  11
   2  -8 -27-1.95894 15.8445  10
   2   8 -27 10.5612 17.0156  20
   2   8 -27 0.94251 18.2328  11
   2  -8 -26 1384.81 74.8512  10
   2   8 -26 1347.31 76.4085  20
   2   8 -26 1434.58 79.9594  11
   2  -8 -25 2049.05 93.5771  10
   2   8 -25 1839.15 91.5352  20
   2   8 -25 1964.01 97.1098  11
   2  -8 -24 95.0146 27.3566  10
   2   8 -24 124.948 30.1540  20
   2   8 -24 105.313 28.8397  11
   2  -8 -23 20.7658 19.3491  10
   2   8 -23 26.1708 21.4549  20
   2   8 -23 36.2298 25.8053  11
   2   8 -22 675.757 59.3804  20
   2   8 -22 705.386 62.7923  11
   2   8 -21 429.501 47.9378  20
   2   8 -21 479.801 54.2883  11
   2   8 -20 286.334 40.3125  20
   2  -8 -20 277.930 32.8764  19
   2  -8 -20 372.217 38.1901  15
   2   8 -20 374.579 49.0032  11
   2  -8 -19 446.794 42.3021  19
   2   8 -19 532.143 53.7286  20
   2   8 -19 533.252 56.3924  11
   2  -8 -19 479.798 41.8552  15
   2   8 -18 19.3299 13.8549   8
   2  -8 -18-40.8066 65.3692   2
   2   8 -18 9.29698 20.6386  20
   2  -8 -18 16.7588 15.7732  19
   2   8 -18 48.3746 27.3911  11
   2  -8 -18 24.0381 13.1523  15
   2   8 -17 915.522 61.7884   8
   2  -8 -17 746.106 118.776   2
   2  -8 -17 925.729 123.454   3
  -2   8  17 938.478 136.441   4
   2  -8 -17 892.848 57.9927  19
   2   8 -17 827.857 65.5457  20
   2  -8 -17 880.756 55.3641  15
   2   8 -17 920.663 71.8215  11
   2   8 -16 927.022 62.8249   8
   2  -8 -16 811.962 124.754   2
  -2   8  16 1017.60 136.306   4
   2  -8 -16 925.444 131.173   3
   2  -8 -16 902.157 60.9259  18
   2  -8 -16 881.420 57.0123  19
   2   8 -16 903.196 67.4711  20
   2   8 -16 1044.21 74.7382  11
   2   8 -15 3038.87 111.276   8
   2  -8 -15 3185.83 235.912   2
  -2   8  15 3226.58 237.226   4
   2  -8 -15 3299.12 231.707   3
   2  -8 -15 2887.56 105.313  18
   2  -8 -15 3160.89 103.808  19
   2   8 -15 3028.15 119.508  20
   2   8 -15 3178.58 124.433  11
   2   8 -14 9243.36 193.797   8
  -2   8  14 9538.38 403.114   4
   2  -8 -14 9432.89 402.773   2
   2  -8 -14 9729.40 392.871   3
   2  -8 -14 9758.74 180.189  19
   2  -8 -14 9179.64 183.542  18
   2   8 -14 9601.25 209.287  20
   2   8 -14 9652.38 213.119  11
   2   8 -13 879.921 61.0063   8
   2  -8 -13 944.270 123.395   3
  -2   8  13 917.627 127.395   4
   2  -8 -13 874.753 116.135   2
   2  -8 -13 895.212 54.4447  19
   2  -8 -13 874.881 56.8084  18
   2   8 -13 918.319 65.5964  20
   2   8 -13 957.780 67.3463  11
   2   8 -12 2809.01 105.557   8
   2  -8 -12 2834.64 96.2981   7
   2  -8 -12 2754.79 211.682   2
  -2   8  12 2969.46 222.249   4
   2  -8 -12 2867.50 206.441   3
   2  -8 -12 2577.25 94.0822  18
   2  -8 -12 2930.07 96.1683  19
   2   8 -12 2694.94 108.091  20
   2   8 -12 2789.53 111.322  11
   2   8 -11 57.3772 20.5250   8
   2  -8 -11 12.1356 28.8531   2
  -2   8  11-23.8937 33.8349   4
   2  -8 -11 90.8324 21.9804   7
   2  -8 -11 70.6677 33.3476   3
   2   8 -11 54.0076 17.8131  20
   2  -8 -11 55.8683 17.7521  19
   2   8 -11 11.7256 18.6623  11
   2   8 -10 15.0511 14.0926   8
   2  -8 -10 45.9738 46.0826   3
   2  -8 -10 33.8077 42.5770   2
  -2   8  10 15.9871 31.4097   4
   2  -8 -10 39.3310 16.7737   7
   2   8 -10 56.4074 22.3632  20
   2  -8 -10 19.6338 13.8277  19
   2   8 -10 37.0231 18.5750  11
   2   8  -9 340.400 38.6322   8
   2  -8  -9 399.769 74.5216   3
   2  -8  -9 318.801 75.0670   2
  -2   8   9 415.879 82.6080   4
   2   8  -9 341.909 38.5946  20
   2  -8  -9 429.306 36.0024  19
   2  -8  -8 331.014 65.1247   3
   2  -8  -8 247.328 64.5468   2
  -2   8   8 361.218 82.2236   4
   2   8  -8 246.919 43.1625   1
   2  -8  -8 305.556 30.7130  19
   2  -8  -7 88.7296 41.1662   3
   2   8  -7 20.3855 17.3879   1
  -2   8   7-8.63454 31.0817   4
   2  -8  -7-27.4835 43.8380   2
   2  -8  -6 274.234 64.0689   2
   2   8  -6 238.727 49.2700   1
  -2   8   6 231.947 55.1729   4
   2  -8  -6 287.805 62.3259   3
   2  -8  -5 101.794 39.7727   3
   2   8  -5 189.781 45.0014   1
  -2   8   5 123.497 50.7215   4
  -2   8   4 1791.91 153.073   4
   2  -8  -4 1735.81 136.524   3
   2  -8  -3 76.6918 42.8161   3
  -2   8   3 80.3042 44.9654   4
  -2   8   2 1873.50 155.304   4
   2   8  -2 1940.57 131.179   4
   2  -8  -2 1756.29 130.351   3
  -2   8   1 1603.30 141.461   4
   2   8  -1 1655.82 123.807   4
   2  -8  -1 1857.10 130.743   3
   2  -8   0 506.608 69.9646   3
   2   8   0 503.524 68.7042   4
  -2   8   0 474.058 79.5997   4
   2  -8   1 2058.21 127.611   3
  -2   8  -1 2258.21 173.199   1
   2   8   1 2108.96 141.154   4
  -2  -8  -1 1978.77 162.361   2
  -2   8  -1 2169.04 163.122   4
  -2   8  -2 1765.31 153.001   1
   2   8   2 1695.02 128.329   4
  -2  -8  -2 1655.91 148.685   2
  -2   8  -2 1588.56 140.752   4
  -2   8  -3 931.368 112.991   1
   2   8   3 958.605 99.8773   4
  -2  -8  -3 851.412 109.325   2
  -2   8  -4 2300.49 175.749   1
  -2  -8  -4 2412.74 179.488   2
   2   8   4 2467.18 161.767   4
  -2   8  -5 2310.10 176.090   1
   2   8   5 2390.66 161.622   4
  -2  -8  -5 2519.94 180.568   2
  -2   8  -6 758.861 107.446   1
  -2  -8  -6 700.141 98.8730   2
   2   8   6 702.014 89.7189   4
  -2  -8  -7 62.1955 29.7411   2
   2   8   7 80.3822 36.0250   4
  -2   8  -7 137.190 51.4625   1
  -2  -8  -8 2121.43 170.510   2
  -2   8  -8 2236.31 181.180   1
   2   8   8 2046.03 159.943   4
  -2   8  -8 2356.36 96.0717   8
   2  -8   8 2207.56 81.2977   9
   2  -8   8 2294.60 83.5172  12
  -2  -8  -9 346.095 77.4060   2
   2   8   9 278.594 62.7359   4
  -2  -8  -9 316.821 69.2006   3
  -2   8  -9 212.809 53.1652   1
  -2   8  -9 364.196 40.5877   8
   2  -8   9 318.438 32.0652   9
  -2   8  -9 288.018 35.3834  15
   2  -8   9 341.591 34.7354  12
  -2   8 -10 16.5507 23.0375   1
  -2  -8 -10-2.93480 42.1411   2
  -2  -8 -10 40.7187 35.4539   3
  -2   8 -10 83.6744 22.0036   8
   2  -8  10 60.3016 19.6594   9
  -2   8 -10 40.2413 17.8179  15
   2  -8  10 48.4665 15.3358  12
  -2  -8 -11 676.756 104.281   2
  -2   8 -11 787.019 114.170   1
  -2  -8 -11 701.999 104.031   3
   2  -8  11 801.016 50.9409   9
  -2   8 -11 712.946 56.6925   8
  -2   8 -11 830.880 61.7829  15
   2  -8  11 807.580 52.0077  12
  -2  -8 -12 2452.35 198.274   2
  -2   8 -12 2568.08 206.436   1
  -2  -8 -12 2484.39 194.483   3
   2  -8  12 2529.08 91.6679   9
  -2   8 -12 2618.06 107.498   8
   2  -8  12 2321.08 89.3454  12
  -2   8 -12 2582.62 109.478  15
  -2  -8 -13 25.8040 26.9809   3
  -2   8 -13 16.5139 31.3511   1
  -2  -8 -13 38.1306 31.7117   2
  -2   8 -13 74.3022 23.9397   8
   2  -8  13 63.0232 16.8174   9
   2  -8  13 80.2465 19.4455  12
  -2   8 -13 69.4230 25.7342  15
  -2  -8 -14 488.713 94.3830   2
  -2   8 -14 302.028 68.5877   1
  -2  -8 -14 437.716 88.1446   3
  -2   8 -14 396.410 43.6525   8
   2  -8  14 384.398 39.1438   9
  -2   8 -14 371.733 45.4005  15
   2  -8  14 362.128 37.2228  12
  -2  -8 -15 368.945 79.1862   3
  -2  -8 -15 552.721 107.788   2
  -2   8 -15 397.457 89.2892   1
  -2   8 -15 477.261 49.5490   8
   2  -8  15 469.476 42.4029   9
   2  -8  15 418.931 40.9214  12
  -2   8 -15 439.866 49.7710  15
  -2  -8 -16-4.60957 31.3442   3
  -2   8 -16-34.9507 23.3659   8
   2  -8  16 10.1412 17.0569   9
   2  -8  16-5.55202 13.9863  12
  -2   8 -16-16.6734 19.7618  15
  -2  -8 -17 137.587 35.5193   3
  -2   8 -17 94.1076 48.4575   1
  -2   8 -17 185.754 33.7635   8
   2  -8  17 149.412 27.1517   9
  -2   8 -17 114.525 25.8348  14
  -2  -8 -17 125.400 25.7491  15
  -2   8 -17 162.752 35.0777  15
   2  -8  17 148.435 27.2245  12
  -2   8 -18 2019.50 100.085   8
   2  -8  18 1938.37 85.9395   9
  -2  -8 -18 2004.20 89.9712  15
   2  -8  18 2082.11 86.9900  12
  -2   8 -18 2087.13 106.721  15
  -2   8 -18 1833.50 97.1829  14
   2  -8  19 142.414 26.8548   9
  -2   8 -19 117.828 27.2899   8
   2  -8  19 186.080 29.6566  12
  -2   8 -19 132.961 33.8851  15
  -2   8 -19 179.486 33.7786  14
  -2  -8 -19 134.553 28.2297  15
   2  -8  20 514.095 46.1155   9
  -2   8 -20 444.476 48.3112   8
  -2  -8 -20 498.379 48.2318  15
  -2   8 -20 510.775 57.2919  15
   2  -8  21 98.4159 24.1659   9
  -2   8 -21 79.8529 26.3062   8
  -2   8 -21 123.296 34.5197  15
  -2  -8 -21 100.534 27.1399  15
  -2   8 -22 58.0397 23.1322   8
   2  -8  22 32.8980 18.7722   9
  -2  -8 -22 52.2517 23.8942  15
  -2   8 -22 72.5804 27.3247  15
  -2   8 -23 22.1557 16.7881   8
  -2   8 -23 44.7939 28.0000  15
  -2  -8 -23 8.34065 19.6767  15
  -2   8 -24 53.6282 19.3118   8
  -2   8 -24 58.6283 27.7219  11
  -2   8 -24 98.4767 30.6680  15
  -2  -8 -24 72.9465 25.2826  15
  -2   8 -25 1136.51 76.9195  15
  -2  -8 -25 1082.70 65.9408  15
  -2   8 -25 1124.84 77.6101  11
  -2   8 -26 467.438 49.7766  15
  -2   8 -26 500.603 52.2218  11
  -2  -8 -26 448.284 43.2044  15
  -2   8 -27 430.419 44.9363  11
  -2  -8 -27 403.159 39.7436  15
  -2   8 -27 425.094 45.5449  15
  -2  -8 -28 52.4300 15.5888  10
  -2   8 -28 16.4138 17.2941  15
  -2  -8 -28 30.0092 18.4512  15
  -2   8 -28 51.8773 21.7636  11
  -2  -8 -29 39.6708 10.8757  10
  -2   8 -29 84.7763 20.9510  15
  -2  -8 -29 90.3395 19.9245  15
  -2   8 -29 97.6439 21.9287  11
  -2  -8 -30 73.2265 17.2481  15
  -2   8 -30 49.3008 16.4945  11
  -2  -8 -31 92.6830 16.5994  15
  -2   8 -31 84.0498 15.7025  11
   2  -9 -30 6.80542 10.4928  10
   2   9 -30 5.14143 9.30932  11
   2  -9 -29 9.37722 11.6015  10
   2   9 -29 1.57139 10.9538  20
   2  -9 -29 20.2818 11.6372  21
   2   9 -29 11.5937 12.2114  11
   2  -9 -28 49.4464 15.5726  10
   2   9 -28 40.8511 13.6225  20
   2   9 -28 63.7624 18.9929  11
   2  -9 -27 472.595 40.7030  10
   2   9 -27 425.619 38.4671  20
   2   9 -27 432.224 40.2492  11
   2  -9 -26 75.1439 22.7242  10
   2   9 -26 68.3576 21.4437  20
   2   9 -26 81.3885 23.2044  11
   2  -9 -25 93.9245 23.9386  10
   2   9 -25 123.320 26.1526  20
   2   9 -25 126.975 29.7894  11
   2  -9 -24 203.093 33.4240  10
   2   9 -24 207.759 32.6282  20
   2   9 -24 199.009 34.6934  11
   2  -9 -23 210.069 35.1267  10
   2   9 -23 140.019 27.9653  20
   2   9 -23 199.928 35.1118  11
   2   9 -22-22.0983 20.7401  20
   2   9 -22-8.80109 19.8768  11
   2  -9 -21 27.8572 14.6662  19
   2   9 -21 5.79898 21.5344  20
   2   9 -21 46.0407 25.9082  11
   2   9 -20 429.914 47.2999  20
   2  -9 -20 449.833 40.8331  19
   2  -9 -20 440.472 40.8113  15
   2   9 -20 439.683 50.1880  11
   2   9 -19 1228.96 69.9083   8
   2   9 -19 1182.73 77.2293  20
   2  -9 -19 1060.12 64.4780  19
   2   9 -19 1280.33 83.6214  11
   2  -9 -19 1108.35 61.4982  15
   2   9 -18 39.1838 16.3967   8
   2  -9 -18 12.4161 13.9611  19
   2   9 -18-4.43416 21.5411  20
   2   9 -18 49.0543 27.3613  11
   2  -9 -18 54.5318 18.8469  15
   2   9 -17 107.877 25.4830   8
   2  -9 -17 73.8297 21.9101  19
   2   9 -17 55.3232 22.1104  20
   2   9 -17 96.5480 28.9625  11
   2  -9 -17 32.1620 15.3625  15
   2   9 -16 83.3196 24.1641   8
   2  -9 -16 73.7714 21.7677  19
   2   9 -16 64.5448 24.6616  20
   2   9 -16 45.6530 22.5524  11
   2   9 -15 3089.63 116.648   8
  -2   9  15 3319.68 249.714   4
   2  -9 -15 2816.87 236.887   2
   2  -9 -15 3272.62 240.413   3
   2  -9 -15 3145.47 107.422  19
   2   9 -15 2990.38 122.589  20
   2   9 -15 3081.10 125.149  11
   2   9 -14 793.379 60.1340   8
   2  -9 -14 828.917 54.2610   7
   2  -9 -14 817.449 126.926   2
  -2   9  14 770.436 122.162   4
   2  -9 -14 873.730 126.988   3
   2  -9 -14 821.613 55.2446  19
   2   9 -14 730.760 61.6400  20
   2   9 -14 808.387 64.7531  11
   2  -9 -13 338.595 35.3091   7
   2   9 -13 357.025 41.3692   8
   2  -9 -13 332.567 81.3608   3
   2  -9 -13 327.578 85.2040   2
  -2   9  13 452.788 90.5139   4
   2  -9 -13 363.400 37.5302  19
   2   9 -13 347.639 42.3669  20
   2   9 -13 359.496 43.4051  11
   2   9 -12 193.347 30.7120   8
   2  -9 -12 189.498 28.6965   7
   2  -9 -12 191.000 68.5251   3
   2  -9 -12 145.325 63.7325   2
  -2   9  12 236.110 69.7720   4
   2  -9 -12 216.786 30.0837  19
   2   9 -12 196.565 34.3466  20
   2   9 -12 192.857 31.9399  11
   2   9 -11 43.6117 21.1415   8
   2  -9 -11 98.0560 52.1832   3
   2  -9 -11-25.4912 50.4119   2
  -2   9  11 14.5069 36.6376   4
   2  -9 -11 31.3281 15.4572   7
   2  -9 -11 52.6415 19.5985  19
   2   9 -11 40.3880 20.0528  20
   2   9 -11 47.3167 21.4797  11
   2   9 -10 239.949 37.3654   8
   2  -9 -10 153.282 57.2429   2
   2  -9 -10 120.302 57.3504   3
   2  -9 -10 142.776 27.8020   7
  -2   9  10 112.642 48.8313   4
   2   9 -10 77.0237 21.3535  20
   2  -9 -10 129.692 24.5220  19
   2   9 -10 168.677 33.0944  11
   2   9  -9-2.43847 20.0680   8
   2  -9  -9 6.57542 28.3628   2
  -2   9   9-10.7518 53.1365   4
   2  -9  -9-0.68482 12.5014   7
   2  -9  -9 5.68443 15.3320  19
   2   9  -9 14.6240 18.1946  20
   2   9  -9 10.0111 14.1941  11
   2   9  -8 41.8067 17.7074   8
  -2   9   8 136.923 56.7671   4
   2  -9  -8 66.2476 45.9270   3
   2  -9  -8 115.099 24.9069   7
   2  -9  -8 88.1777 19.7603  19
   2   9  -8 58.8245 20.4414  20
   2   9  -8 79.9877 23.2195  11
   2   9  -7 6864.50 169.951   8
   2  -9  -7 6674.31 159.247   7
   2   9  -7 6877.52 171.542  20
   2  -9  -7 6962.93 147.285  19
  -2   9   7 6824.18 331.427   4
   2  -9  -7 6635.35 298.766   3
   2  -9  -6 739.396 53.9752   7
   2   9  -6 686.266 54.6613   8
   2  -9  -6 677.026 46.6698  19
   2   9  -6 662.650 54.5510  20
   2   9  -6 670.533 97.4180   1
  -2   9   6 677.215 106.530   4
   2  -9  -6 718.178 100.983   3
   2   9  -5 892.198 63.0706   8
   2  -9  -5 890.368 59.5479   7
   2  -9  -5 765.409 102.157   3
   2   9  -5 763.802 101.675   1
  -2   9   5 841.068 111.787   4
   2   9  -5 947.358 63.8020  20
   2  -9  -5 890.757 52.8579  19
   2   9  -4 4.86724 14.5009   8
   2  -9  -4-26.5340 21.7685   7
  -2   9   4-2.18519 26.0874   4
   2  -9  -4 13.7751 28.7308   3
   2  -9  -4 23.8559 10.0408  19
   2  -9  -4-12.2821 14.4730  12
   2   9  -3 63.0180 18.2148   8
   2  -9  -3-1.04429 25.3312   3
  -2   9   3 52.9749 36.3583   4
   2  -9  -3 80.7832 19.3909  19
   2  -9  -3 75.7582 19.3810  12
   2   9  -2 2911.61 108.378   8
  -2   9   2 2729.72 200.782   4
   2  -9  -2 2792.74 178.270   3
   2  -9  -2 2911.47 92.7880  19
   2  -9  -2 2733.09 89.8532  12
   2   9  -1 48.6482 18.1158   8
   2  -9  -1 22.2948 22.6143   3
  -2   9   1-25.9172 51.1642   4
   2   9  -1 13.5209 17.2292   4
   2  -9  -1 50.0344 16.4080  19
   2  -9  -1 43.4806 15.2229  12
   2   9   0 4149.00 127.769   8
  -2   9   0 4197.34 258.761   1
   2   9   0 4046.60 210.355   4
  -2   9   0 3870.08 236.131   4
   2  -9   0 4162.14 109.270  19
   2  -9   0 3867.33 109.860  12
   2   9   1 3512.40 117.371   8
  -2   9  -1 3440.81 114.939   8
  -2   9  -1 3605.43 237.860   1
   2   9   1 3471.43 198.234   4
  -2   9  -1 3435.46 222.234   4
   2  -9   1 3650.70 101.255  19
   2  -9   1 3422.28 103.107  12
  -2   9  -2 2591.66 100.543   8
   2   9   2 2522.87 99.7992   8
  -2   9  -2 2512.78 197.964   1
   2   9   2 2669.47 174.016   4
  -2  -9  -2 2351.69 190.603   2
  -2   9  -2 2563.63 191.070   4
   2  -9   2 2427.70 82.2488  19
   2  -9   2 2520.36 88.8272  12
  -2   9  -3 1358.05 73.6860   8
   2   9   3 1353.73 72.2191   8
   2   9   3 1506.95 134.973   4
  -2   9  -3 1142.38 137.550   1
  -2  -9  -3 1160.46 134.515   2
   2  -9   3 1271.72 59.9847  19
   2  -9   3 1254.66 64.2427  12
   2  -9   4 1178.61 58.9183   9
  -2   9  -4 1120.38 68.0362   8
   2   9   4 1259.42 70.1748   8
  -2   9  -4 1021.77 129.220   1
   2   9   4 1147.13 120.432   4
  -2  -9  -4 1013.11 132.562   2
   2  -9   4 1095.84 54.3990  19
   2  -9   4 1126.76 60.9767  12
   2   9   5 1592.23 79.8506   8
  -2   9  -5 1676.28 83.0427   8
   2  -9   5 1677.78 71.4490   9
  -2   9  -5 1596.81 158.395   1
   2   9   5 1562.29 142.191   4
  -2  -9  -5 1688.49 164.767   2
   2  -9   5 1562.12 65.1272  19
   2  -9   5 1685.42 75.1720  12
  -2   9  -6 4898.01 280.372   1
   2   9   6 4853.93 254.675   4
  -2  -9  -6 4978.44 277.494   2
  -2  -9  -6 5118.46 272.582   3
   2  -9   6 5062.35 124.955   9
  -2   9  -6 5059.72 145.766   8
   2   9   6 4862.72 136.716   8
   2  -9   6 4978.33 130.043  12
  -2   9  -7 1149.84 138.505   1
   2   9   7 1056.14 124.117   4
  -2  -9  -7 1013.72 127.453   2
  -2  -9  -7 1079.75 127.023   3
   2   9   7 999.931 63.2336   8
   2  -9   7 1143.92 60.8853   9
  -2   9  -7 1122.99 70.5558   8
   2  -9   7 1047.79 60.9023  12
  -2  -9  -8 355.390 75.9599   3
  -2  -9  -8 336.510 81.9406   2
   2   9   8 453.460 84.5913   4
  -2   9  -8 329.251 70.7915   1
   2   9   8 427.108 42.1797   8
  -2   9  -8 393.719 43.2751   8
   2  -9   8 412.670 38.2158   9
   2  -9   8 374.563 37.0378  12
   2   9   9 1176.46 134.818   4
  -2  -9  -9 1320.89 150.799   2
  -2   9  -9 1185.76 141.088   1
  -2  -9  -9 1157.59 137.081   3
   2  -9   9 1259.93 65.7462   9
   2   9   9 1145.38 66.5683   8
  -2   9  -9 1307.44 76.9673   8
   2  -9   9 1169.21 65.0847  12
   2   9  10 811.952 116.199   4
  -2  -9 -10 918.924 125.757   2
  -2   9 -10 837.337 118.995   1
  -2  -9 -10 893.712 122.511   3
   2  -9  10 794.289 54.7312   7
  -2   9 -10 850.173 64.9648   8
   2  -9  10 855.222 55.0150   9
   2  -9  10 783.733 54.4071  12
  -2  -9 -11 28.2058 33.9102   2
  -2   9 -11 90.8437 41.9563   1
   2   9  11 136.578 59.4404   4
  -2  -9 -11 82.7030 40.1198   3
   2  -9  11 122.198 23.8438   9
  -2   9 -11 132.710 31.6230   8
   2  -9  11 118.073 23.0632  12
   2   9  12 1476.31 157.979   4
  -2  -9 -12 1395.42 161.101   2
  -2   9 -12 1275.86 150.661   1
  -2  -9 -12 1458.86 162.222   3
   2  -9  12 1421.91 71.5979   9
  -2   9 -12 1486.57 84.9358   8
   2  -9  12 1294.00 69.1912  12
  -2  -9 -13 285.307 71.9872   3
  -2  -9 -13 380.586 98.4977   2
  -2   9 -13 234.115 63.7686   1
   2   9  13 334.998 79.6109   4
   2  -9  13 228.410 31.0770   9
  -2   9 -13 230.477 37.4308   8
   2  -9  13 263.048 33.8182  12
   2  -9  14 10.5573 14.2242   9
  -2   9 -14 27.1570 21.1828   8
  -2  -9 -14 54.8070 44.1408   3
  -2  -9 -14 77.7768 59.9085   2
  -2  -9 -14 5.68482 13.5035  19
  -2   9 -14 5.54834 21.3660  15
   2  -9  14 13.9183 13.0906  12
   2  -9  15 365.417 39.6497   9
  -2   9 -15 356.427 46.9397   8
  -2   9 -15 171.987 42.3906   1
   2   9  15 176.103 60.9749   4
  -2  -9 -15 335.159 33.9814  19
  -2   9 -15 379.684 48.9242  15
   2  -9  15 327.344 38.1428  12
  -2   9 -16-14.4723 22.0567   8
   2  -9  16-4.06663 16.2297   9
  -2   9 -16 0.39444 22.4970  15
   2  -9  16-0.68424 14.1815  12
   2  -9  17 757.587 55.6901   9
  -2   9 -17 738.135 63.6060   8
  -2  -9 -17 700.398 55.3502  15
  -2   9 -17 714.819 65.8501  15
   2  -9  17 753.762 53.6292  12
   2  -9  18 182.791 29.9475   9
  -2   9 -18 159.152 31.9663   8
  -2   9 -18 194.172 39.2771  15
  -2  -9 -18 166.752 30.3752  15
   2  -9  18 196.696 31.7712  12
  -2   9 -19 279.795 40.5852   8
  -2   9 -19 311.324 45.9240  15
   2  -9  19 285.246 36.1053  12
  -2  -9 -19 231.207 35.0581  15
  -2   9 -20 207.389 33.6275   8
  -2   9 -20 247.198 43.9738  15
   2  -9  20 205.367 29.5190  12
  -2  -9 -20 198.850 32.9053  15
  -2   9 -21 647.914 56.5366   8
  -2  -9 -21 591.051 52.3588  15
  -2   9 -21 656.360 63.1276  15
  -2   9 -22 5.10857 23.6260  11
  -2   9 -22 43.2264 20.0828   8
  -2   9 -22 29.3032 26.8881  15
  -2  -9 -22 46.6367 24.5718  15
  -2   9 -23 794.280 57.0781   8
  -2   9 -23 813.884 68.6925  11
  -2  -9 -23 864.626 58.4769  15
  -2   9 -23 795.300 64.5139  15
  -2   9 -24 119.878 23.7571   8
  -2   9 -24 144.837 32.8932  11
  -2  -9 -24 101.186 24.9334  15
  -2   9 -25 569.669 42.2635   8
  -2   9 -25 620.946 56.0945  11
  -2  -9 -25 629.263 47.5135  15
  -2   9 -26 99.9455 26.6326  11
  -2  -9 -26 40.6861 17.0588  15
  -2  -9 -27 191.381 25.7360  15
  -2   9 -27 180.725 29.6951  11
  -2  -9 -28 92.7695 17.5796  10
  -2  -9 -28 74.1027 17.5522  15
  -2   9 -28 99.7247 21.4315  11
  -2  -9 -29-8.62196 9.43365  10
  -2   9 -29 4.31449 11.0700  11
  -2  -9 -29 27.0999 11.9850  15
  -2   9 -30 28.5701 11.7200  11
  -2  -9 -30-9.40167 9.50425  15
   2 -10 -29 9.67120 9.66383  10
   2  10 -29-0.25309 7.99678  11
   2 -10 -28 16.0414 10.2942  10
   2  10 -28 7.80942 9.42844  11
   2 -10 -27 250.462 27.5479  10
   2  10 -27 245.851 24.5802  20
   2  10 -27 235.901 27.7493  11
   2 -10 -26 25.7185 14.9372  10
   2  10 -26 51.8061 16.2450  20
   2  10 -26 34.3535 16.0916  11
   2 -10 -25 24.5509 16.4615  10
   2  10 -25 0.44240 12.8322  20
   2  10 -25 1.35635 15.3904  11
   2 -10 -24 151.524 26.1287  10
   2  10 -24 113.868 23.9321  20
   2  10 -24 131.591 25.6883  11
   2 -10 -23 34.3361 17.9271  10
   2  10 -23 44.7714 19.8814  20
   2  10 -23 29.1877 20.2515  11
   2 -10 -22 245.536 34.7477  10
   2  10 -22 169.492 30.4032  20
   2  10 -22 192.433 33.6478  11
   2 -10 -21 317.964 33.5052  19
   2  10 -21 373.312 41.8303  20
   2  10 -21 411.377 45.9937  11
   2  10 -20 219.035 29.3182   8
   2 -10 -20 191.894 28.1437  19
   2  10 -20 189.461 32.2493  20
   2  10 -20 232.935 38.3247  11
   2  10 -19 3.40718 15.8721   8
   2  10 -19 47.8904 24.0743  20
   2 -10 -19 46.2124 20.9668  19
   2  10 -19 35.4845 24.1632  11
   2 -10 -19 0.69237 13.5677  15
   2  10 -18 1122.92 69.0742   8
   2  10 -18 902.442 67.8030  20
   2 -10 -18 893.442 58.6210  19
   2 -10 -18 935.204 56.2782  15
   2  10 -18 1040.90 74.2199  11
   2  10 -17 294.507 40.0042   8
   2  10 -17 224.123 37.0646  20
   2 -10 -17 254.166 35.1957  19
   2  10 -17 253.857 41.5211  11
   2 -10 -17 234.154 31.2347  15
   2  10 -16 2085.89 97.2539   8
   2 -10 -16 2150.32 92.0670  19
   2  10 -16 2093.82 103.004  20
   2 -10 -16 2140.03 86.6238  15
   2  10 -16 2118.16 103.116  11
   2  10 -15 97.4924 29.0630   8
   2 -10 -15 69.1542 22.0693  19
   2  10 -15 61.0464 23.5389  20
   2  10 -15 86.7888 27.4465  11
   2  10 -14 1328.41 80.0246   8
   2 -10 -14 1285.34 68.9690   7
   2 -10 -14 1342.18 73.0589  19
   2  10 -14 1394.90 85.5832  20
   2  10 -14 1422.43 84.1483  11
   2  10 -13 76.2450 24.8257   8
   2 -10 -13 110.407 26.8691   7
   2  10 -13 99.2938 29.1477  20
   2 -10 -13 118.635 24.6692  19
   2  10 -13 63.4465 22.1866  11
   2  10 -12-8.83050 19.2953   8
   2 -10 -12-11.0461 17.7212   7
   2 -10 -12-3.89633 18.5251  19
   2  10 -12-2.48322 18.6245  20
   2  10 -12 24.4206 19.9227  11
   2  10 -11 80.4220 26.9462   8
   2 -10 -11 71.1733 24.5619   7
   2 -10 -11 94.3620 50.6820   3
  -2  10  11 67.0577 43.8382   4
   2 -10 -11 73.4061 21.4494  19
   2  10 -11 46.3968 25.1276  20
   2  10 -11 32.3500 19.1925  11
   2  10 -10 145.331 31.7394   8
   2 -10 -10 161.816 30.4795   7
  -2  10  10 188.865 53.9588   4
   2 -10 -10 124.949 54.0351   3
   2 -10 -10 167.408 29.4045  19
   2  10 -10 123.975 30.9178  20
   2  10 -10 187.278 30.8273  11
   2  10  -9 10859.8 225.699   8
   2 -10  -9 10849.0 209.961   7
  -2  10   9 11555.4 463.632   4
   2 -10  -9 10733.0 418.138   3
   2  10  -9 10825.3 227.632  20
   2 -10  -9 11003.4 200.742  19
   2  10  -9 10630.2 212.202  11
   2  10  -8 175.666 34.7007   8
   2 -10  -8 194.236 31.4789  19
   2  10  -8 139.543 30.7373  20
   2 -10  -8 123.094 59.9894   3
  -2  10   8 114.311 51.9014   4
   2 -10  -8 127.436 29.5415   7
   2 -10  -7 6291.10 162.084   7
   2  10  -7 6420.83 172.753   8
   2 -10  -7 6730.44 153.338  19
  -2  10   7 6854.96 350.408   4
   2  10  -6 2152.45 100.474   8
   2 -10  -6 2222.01 97.2182   7
   2 -10  -6 2199.68 88.2482  19
  -2  10   6 2241.71 203.648   4
   2 -10  -6 1793.38 163.171   3
   2  10  -5 171.838 34.0428   8
   2 -10  -5 112.966 28.4576   7
  -2  10   5 64.4290 38.7562   4
   2 -10  -5 138.159 49.6241   3
   2 -10  -5 92.4193 23.5731  19
   2  10  -4 8.43540 16.8368   8
   2  10  -4 103.265 38.4485   1
   2 -10  -4 45.5164 34.3743   3
  -2  10   4-24.7575 39.2705   4
   2 -10  -4 40.1876 18.0782   7
   2 -10  -4 39.0973 19.1323  19
   2 -10  -4 50.0671 16.4455  12
  -2  10   3 22.6412 16.2154   8
   2  10  -3 36.5777 19.9477   8
   2 -10  -3-6.50995 19.4262   7
   2 -10  -3-180.249 54.8116   3
   2  10  -3-160.024 52.2496   1
  -2  10   3-90.7152 44.7360   4
   2 -10  -3 21.1430 16.2962  19
   2 -10  -3 19.9697 14.4150  12
   2 -10  -2 5499.51 151.850   7
  -2  10   2 5220.50 143.936   8
   2  10  -2 5558.24 157.901   8
  -2  10   2 6018.62 332.785   1
  -2  10   2 5474.26 302.548   4
   2 -10  -2 5623.16 135.142  19
   2 -10  -2 5507.35 134.291  12
   2  10  -1 7819.99 186.158   8
   2 -10  -1 7997.79 182.082   7
  -2  10   1 7445.46 173.489   8
  -2  10   1 8324.07 385.251   1
  -2  10   1 7708.75 358.196   4
  -2 -10   1 8063.23 322.857   3
   2 -10  -1 7875.55 159.381  19
   2 -10  -1 7230.30 155.790  12
   2  10   0 78.6808 23.9875   8
  -2  10   0 59.0462 23.4863   8
  -2  10   0 30.1229 34.0555   1
  -2  10   0 6.54797 30.4763   4
   2 -10   0 84.0280 23.9302   7
  -2 -10   0-5.12437 45.3168   3
   2 -10   0 63.4839 18.8034  19
   2 -10   0 66.1911 19.3433  12
  -2  10  -1 515.459 49.0238   8
   2  10   1 535.964 50.1804   8
   2 -10   1 533.052 47.7536   7
  -2  10  -1 531.181 99.9344   1
  -2 -10  -1 518.418 86.6371   3
   2 -10   1 530.122 43.2817  19
   2 -10   1 576.208 46.6643  12
  -2  10  -2 249.194 34.2154   8
   2  10   2 275.667 37.3197   8
   2 -10   2 273.245 36.9713   7
  -2  10  -2 256.025 61.3173   1
  -2 -10  -2 250.731 55.4035   3
   2 -10   2 213.612 27.7816  19
   2 -10   2 261.256 32.8757  12
  -2  10  -3 140.729 29.0624   8
   2  10   3 88.8497 24.4646   8
   2 -10   3 97.2857 24.6848   7
  -2 -10  -3 181.254 56.1201   3
  -2  10  -3 82.1606 31.3441   1
   2 -10   3 107.546 22.5440  19
   2 -10   3 94.9237 23.6318  12
   2  10   4 218.726 33.5358   8
  -2  10  -4 217.501 33.2019   8
  -2  10  -4 218.875 68.1601   1
   2 -10   4 229.776 33.5729   7
  -2 -10  -4 237.062 71.5207   3
   2 -10   4 234.072 28.7595  19
   2 -10   4 191.449 29.9735  12
  -2  10  -5 617.060 54.4989   8
   2 -10   5 625.984 52.4647   7
   2  10   5 638.786 53.4432   8
  -2 -10  -5 767.049 113.137   3
  -2 -10  -5 643.658 108.514   2
   2  10   5 695.375 98.8769   4
  -2  10  -5 527.452 101.948   1
   2 -10   5 619.114 44.2883  19
   2 -10   5 678.911 51.8983  12
   2  10   6 1023.75 67.0910   8
  -2  10  -6 1070.16 70.7889   8
   2 -10   6 1017.62 65.7583   7
   2  10   6 971.212 119.807   4
  -2 -10  -6 944.813 133.353   2
  -2 -10  -6 896.072 119.164   3
  -2  10  -6 1070.46 141.146   1
   2 -10   6 997.511 54.3083  19
   2 -10   6 1043.04 63.2809  12
  -2  10  -7 926.976 134.511   1
  -2 -10  -7 792.595 121.875   2
   2  10   7 656.987 99.5445   4
  -2 -10  -7 963.549 130.525   3
   2 -10   7 840.415 58.6400   7
  -2  10  -7 805.117 63.3446   8
   2  10   7 797.437 59.0267   8
   2 -10   7 924.945 60.6624  12
  -2 -10  -8 831.100 119.631   3
  -2 -10  -8 580.207 106.931   2
  -2  10  -8 944.326 134.975   1
   2  10   8 922.829 118.432   4
   2  10   8 671.797 53.1699   8
  -2  10  -8 709.265 60.5058   8
   2 -10   8 643.198 52.2073   7
   2 -10   8 669.089 52.1437  12
   2  10   9 1212.34 144.768   4
  -2  10  -9 1466.48 167.614   1
  -2 -10  -9 1345.95 160.348   2
  -2 -10  -9 1228.27 149.360   3
  -2  10  -9 1379.61 83.8848   8
   2 -10   9 1326.54 72.7908   7
   2  10   9 1266.82 72.5909   8
   2 -10   9 1273.75 70.1520  12
  -2 -10 -10 78.4868 51.9270   3
  -2 -10 -10 60.4226 57.3555   2
  -2  10 -10-7.31175 40.1363   1
   2  10  10-35.8315 24.4681   4
   2 -10  10 33.0845 18.0910   7
  -2  10 -10 16.2087 19.6776   8
   2 -10  10 40.6503 19.1014  12
  -2 -10 -11 786.910 122.969   3
  -2 -10 -11 754.901 121.943   2
   2  10  11 1088.64 136.011   4
  -2  10 -11 806.438 132.353   1
   2 -10  11 773.657 54.9173   7
  -2  10 -11 758.041 63.2106   8
   2 -10  11 694.634 53.3982  12
  -2  10 -12 518.322 53.9803   8
   2 -10  12 550.725 48.2016  12
  -2  10 -13 144.874 32.9206   8
  -2 -10 -13 131.389 24.6979  19
   2 -10  13 119.949 27.6039  12
  -2  10 -14 107.342 29.0888   8
  -2 -10 -14 113.824 23.9207  19
   2 -10  14 84.2556 21.6082  12
  -2  10 -15 174.385 34.4450   8
  -2 -10 -15 164.294 25.4174  19
   2 -10  15 135.332 27.7086  12
  -2  10 -16-13.1464 23.5245   8
  -2 -10 -16-0.38606 11.9260  19
   2 -10  16 13.7051 16.6639  12
  -2  10 -17 1035.34 75.0237   8
  -2 -10 -17 1091.56 68.0980  15
   2 -10  17 1022.61 63.1809  12
  -2  10 -18 222.609 35.8269   8
  -2 -10 -18 263.052 36.2905  15
   2 -10  18 240.172 31.8611  12
  -2  10 -19 1435.41 83.8259   8
  -2  10 -19 1476.66 90.8553  11
  -2 -10 -19 1384.29 75.6675  15
  -2  10 -20 70.6613 21.5796   8
  -2  10 -20 82.2866 27.4041  11
  -2 -10 -20 115.824 29.1711  15
  -2  10 -21 251.587 42.7295  11
  -2  10 -21 260.141 36.7114   8
  -2 -10 -21 231.303 33.5776  15
  -2  10 -22 5.61427 15.8318   8
  -2  10 -22 10.9384 22.2720  11
  -2 -10 -22 14.8988 16.7065  15
  -2  10 -23 11.5138 14.2461   8
  -2  10 -23-19.2140 23.4721  11
  -2 -10 -23-2.67882 16.0739  15
  -2  10 -24 186.420 25.5681   8
  -2 -10 -24 203.484 28.5250  15
  -2  10 -24 218.039 34.7378  11
  -2  10 -25 17.7897 9.89671   8
  -2 -10 -25 42.2896 17.3298  15
  -2  10 -25 45.8247 19.4436  11
  -2 -10 -26 585.640 39.8418  15
  -2  10 -26 614.802 46.9658  11
  -2 -10 -27 66.0229 15.0489  10
  -2 -10 -27 38.0664 14.2736  15
  -2  10 -27 59.9385 18.5909  11
  -2 -10 -28 8.11519 8.84597  10
  -2 -10 -28 8.32369 9.19757  15
  -2  10 -29 234.607 22.7246  11
   2 -11 -27 442.463 30.1889  10
   2  11 -27 457.656 31.2876  11
   2 -11 -26 622.594 38.8939  10
   2  11 -26 612.533 39.4683  11
   2 -11 -25 1.16401 11.1826  10
   2  11 -25 0.60104 11.2727  11
   2 -11 -24 22.7013 11.7098  10
   2  11 -24 22.6551 13.6172  11
   2 -11 -23-11.4530 15.5841  10
   2  11 -23-4.35514 14.6146  11
   2 -11 -22 34.6969 18.6958  10
   2  11 -22 62.5688 18.5110  20
   2  11 -22 14.1577 16.5938  11
   2 -11 -21 822.908 55.7616  10
   2 -11 -21 711.337 46.7062  19
   2  11 -21 887.588 56.5728  20
   2  11 -21 883.105 60.6793  11
   2 -11 -20 623.139 50.6362  10
   2  11 -20 678.666 48.5715   8
   2  11 -20 624.565 51.0088  20
   2 -11 -20 584.243 43.7101  19
   2  11 -20 653.481 52.3791  11
   2  11 -19 14.7603 15.9863   8
   2  11 -19 4.01170 14.9327  20
   2 -11 -19 14.2141 14.3788  19
   2  11 -19-1.38005 16.8463  11
   2  11 -18-1.68666 14.9134   8
   2  11 -18-2.53044 17.9127  20
   2 -11 -18 9.55314 12.6851  19
   2  11 -18-5.28858 15.5330  11
   2 -11 -18-7.60220 11.1356  15
   2  11 -17 32.6695 18.9103   8
   2  11 -17 39.8361 21.8077  20
   2 -11 -17 22.2331 16.7075  19
   2  11 -17 34.9080 17.1483  11
   2 -11 -17 50.5265 16.0326  15
   2  11 -16 480.672 47.7912   8
   2  11 -16 413.937 45.1709  20
   2 -11 -16 530.477 46.6400  19
   2  11 -16 475.337 49.7709  11
   2 -11 -16 417.653 38.4399  15
   2  11 -15 1395.16 79.9973   8
   2 -11 -15 1364.49 73.8521  19
   2  11 -15 1404.84 82.7944  20
   2  11 -15 1323.38 79.1981  11
   2  11 -14 63.6267 21.2939   8
   2 -11 -14 102.208 25.5002  19
   2  11 -14 121.878 28.2541  20
   2  11 -14 44.8493 20.1518  11
   2 -11 -13 587.326 48.5570   7
   2  11 -13 587.939 54.7670   8
   2 -11 -13 605.013 50.2089  19
   2  11 -13 607.323 56.6837  20
   2  11 -13 536.278 50.1313  11
   2  11 -12 967.077 70.8169   8
   2 -11 -12 787.542 57.7015   7
   2 -11 -12 921.967 62.1339  19
   2  11 -12 795.547 62.0142  11
   2 -11 -11 127.806 26.6408   7
   2  11 -11 153.881 32.4057   8
   2 -11 -11 188.647 31.7362  19
   2  11 -11 132.758 27.7664  11
   2 -11 -10 33.3403 18.8548   7
   2  11 -10 60.4976 26.8515   8
   2 -11 -10 29.5044 19.1804  19
   2  11 -10 10.8912 17.1414  11
   2 -11  -9-3.74395 18.5228   7
   2  11  -9 6.68407 18.2651   8
   2 -11  -9-13.4077 18.6869  19
   2 -11  -8 1359.68 78.2251   7
   2  11  -8 1313.47 82.0682   8
   2 -11  -8 1360.35 73.7056  19
   2 -11  -7 29.3271 18.4003   7
   2  11  -7 54.2369 25.7389   8
   2 -11  -7 59.2826 21.5239  19
   2  11  -6 994.830 72.1232   8
   2 -11  -6 1003.02 69.1581   7
   2 -11  -6 1048.95 64.2941  19
   2  11  -5-29.1675 20.9692   8
   2 -11  -5 11.0273 17.4285  19
   2 -11  -5-1.46477 19.2040   7
   2  11  -4-23.6811 20.6016   8
   2 -11  -4 8.33886 16.1598  19
   2 -11  -4-25.2572 23.7366   7
  -2  11   3-8.03560 15.8193   8
   2  11  -3-1.65897 18.3975   8
   2 -11  -3-15.5513 16.8596  19
  -2  11   3 36.6560 25.5768   1
   2 -11  -3-30.8835 22.3450   7
   2  11  -2 4.69500 20.1957   8
  -2  11   2-24.9205 18.5380   8
   2 -11  -2 6.43051 20.0167   7
   2  11  -2-30.4323 32.3189   1
  -2  11   2-56.8128 55.6160   1
  -2  11   2 4.03725 51.1897   4
   2 -11  -2 21.7572 18.0188  19
  -2  11   1 3601.28 125.166   8
   2  11  -1 3800.89 137.146   8
   2 -11  -1 4049.52 134.819   7
  -2  11   1 4121.43 286.774   1
  -2  11   1 3840.55 266.065   4
   2 -11  -1 3926.88 117.934  19
   2 -11  -1 3747.60 116.984  12
   2  11   0 402.643 46.3214   8
   2 -11   0 391.648 44.3650   7
  -2  11   0 334.726 40.3193   8
  -2  11   0 285.378 64.6181   1
   2 -11   0 336.972 36.4701  19
   2 -11   0 382.669 40.1658  12
   2  11   1 48.9379 17.8792   8
  -2  11  -1 68.2210 22.8653   8
  -2 -11  -1 32.3143 31.0594   3
   2 -11   1 65.6716 25.9165   7
   2 -11   1 47.7792 18.7203  19
   2 -11   1 85.3043 21.9077  12
  -2  11  -2 15.2916 18.7652   8
   2  11   2 5.47969 16.8600   8
  -2  11  -2 2.15667 33.6159   1
   2 -11   2 19.9729 19.6020   7
  -2 -11  -2-27.3887 52.2685   3
   2 -11   2 28.6843 19.2070  19
   2 -11   2 5.21513 16.7246  12
   2  11   3 1277.29 78.0360   8
  -2  11  -3 1295.18 78.9198   8
   2 -11   3 1398.71 78.4445   7
  -2  11  -3 1229.59 157.655   1
   2 -11   3 1360.47 67.2216  19
   2 -11   3 1404.18 75.2472  12
  -2  11  -4 836.105 64.9379   8
   2  11   4 808.913 62.8511   8
   2 -11   4 721.852 58.0333   7
  -2 -11  -4 655.825 114.653   3
  -2  11  -4 766.349 123.566   1
   2 -11   4 712.170 48.9708  19
   2 -11   4 763.351 56.7508  12
  -2  11  -5 1927.14 97.0339   8
   2  11   5 1820.92 92.6588   8
   2 -11   5 1854.13 90.1653   7
  -2 -11  -5 1709.50 174.342   3
   2 -11   5 1661.95 73.4620  19
   2 -11   5 1837.31 86.6833  12
   2  11   6 1622.67 85.6750   8
  -2  11  -6 1701.24 92.2820   8
   2 -11   6 1720.48 86.1949   7
   2 -11   6 1539.27 68.8415  19
   2 -11   6 1687.66 82.7898  12
   2 -11   7 233.582 33.4356   7
   2  11   7 199.073 32.9995   8
  -2  11  -7 223.909 38.5471   8
   2 -11   7 234.618 34.1687  12
   2 -11   8 32.5987 19.4421   7
   2  11   8 6.77057 15.1400   8
  -2  11  -8 8.50797 22.9320   8
   2 -11   8-4.13606 19.4109  12
   2 -11   9 798.380 58.5780   7
   2  11   9 916.710 63.9665   8
  -2  11  -9 855.756 67.8702   8
   2 -11   9 860.964 60.7205  12
   2 -11  10 267.446 35.3571   7
  -2  11 -10 261.687 40.6178   8
   2 -11  10 287.767 37.8092  12
  -2  11 -11 177.695 36.6825   8
   2 -11  11 155.008 27.4697   7
   2 -11  11 212.043 32.6281  12
  -2  11 -12 733.082 64.7472   8
  -2 -11 -12 840.138 55.4158  19
   2 -11  12 846.312 59.7130  12
  -2  11 -13 170.621 34.9525   8
  -2 -11 -13 193.311 29.9362  19
   2 -11  13 188.799 30.8025  12
  -2  11 -14 9.13178 21.1372   8
  -2 -11 -14-3.04958 13.4227  19
   2 -11  14 41.2524 19.9495  12
  -2  11 -15 74.5798 29.0537   8
  -2 -11 -15 47.3260 17.1421  19
   2 -11  15 72.2949 21.3299  12
  -2  11 -16 47.2553 26.1062   8
  -2  11 -16 9.38281 21.4283  11
  -2 -11 -16 22.6008 14.3286  19
  -2 -11 -16 30.0240 18.6350  15
  -2  11 -17 156.025 34.3253  11
  -2  11 -17 199.102 33.9707   8
  -2 -11 -17 225.680 34.1690  15
  -2  11 -18 23.6896 22.7215  11
  -2  11 -18 3.64813 17.3001   8
  -2 -11 -18-6.68555 17.9429  15
  -2  11 -19 585.261 51.5181   8
  -2  11 -19 592.592 57.1228  11
  -2 -11 -19 588.693 48.5321  15
  -2  11 -20 638.793 52.2401   8
  -2  11 -20 676.334 57.3219  11
  -2 -11 -20 707.714 51.6536  15
  -2  11 -21-23.8209 17.9398   8
  -2  11 -21-1.52355 17.5625  11
  -2 -11 -21 18.0230 15.9796  15
  -2  11 -22 10.2862 12.4218   8
  -2  11 -22 41.3809 19.7811  11
  -2 -11 -22-0.91111 15.7348  15
  -2  11 -23 431.405 36.5237   8
  -2 -11 -23 426.971 36.2122  15
  -2  11 -23 410.500 41.5285  11
  -2  11 -24 242.582 25.1603   8
  -2 -11 -24 264.009 27.3723  15
  -2  11 -24 285.302 33.5276  11
  -2  11 -25 43.1051 17.1677  11
  -2 -11 -25 57.3033 15.2012  15
  -2 -11 -26 209.905 21.8491  10
  -2 -11 -26 148.709 18.5786  15
  -2  11 -26 223.252 25.8116  11
  -2  11 -27 210.021 22.5143  11
   2 -12 -25 10.9657 8.87558  10
   2  12 -25 3.85010 8.05365  11
   2 -12 -24 31.6487 10.8051  10
   2  12 -24 29.2779 11.5020  11
   2 -12 -23 0.08523 9.72937  10
   2  12 -23 13.3475 11.1522  11
   2 -12 -22 94.4732 18.6375  10
   2  12 -22 90.7659 18.1641  11
   2 -12 -21 69.3129 18.0631  10
   2 -12 -21 97.8265 18.4773  19
   2  12 -21 99.2101 19.7606  11
   2  12 -20 84.0821 17.4361   8
   2 -12 -20 99.1969 20.8864  10
   2 -12 -20 106.492 19.2789  19
   2  12 -20 79.7937 19.8907  11
   2  12 -19 272.261 30.2078   8
   2 -12 -19 227.802 29.1635  10
   2 -12 -19 253.013 29.2845  19
   2  12 -19 277.839 32.6618  11
   2 -12 -18 299.285 34.5259  10
   2  12 -18 291.478 33.1113   8
   2 -12 -18 254.507 31.3718  19
   2  12 -18 213.980 29.0772  11
   2  12 -17 513.693 45.2498   8
   2 -12 -17 449.184 40.9585  19
   2  12 -17 473.801 43.6595  11
   2  12 -16 46.7391 17.9189   8
   2 -12 -16 36.1184 18.1366  19
   2  12 -16 16.4102 14.2637  11
   2 -12 -16 57.0614 14.7228  15
   2  12 -15 132.930 26.7011   8
   2 -12 -15 121.824 24.0536  19
   2  12 -15 146.120 26.2763  11
   2 -12 -15 136.561 22.3668  15
   2  12 -14 625.822 53.9323   8
   2 -12 -14 604.715 49.3808  19
   2  12 -14 599.064 48.6720  11
   2  12 -13 71.9809 23.3117   8
   2 -12 -13 69.9596 22.6367  19
   2  12 -13 63.2795 20.0116  11
   2  12 -12 870.471 65.5003   8
   2 -12 -12 880.807 59.7722  19
   2  12 -12 762.905 54.4314  11
   2  12 -11 97.5598 27.8272   8
   2 -12 -11 111.884 26.4895   7
   2 -12 -11 87.5967 24.2125  19
   2  12 -10 98.0368 27.4060   8
   2 -12 -10 109.482 26.4906   7
   2 -12 -10 120.444 28.0616  19
   2 -12  -9 25.6999 18.0284   7
   2  12  -9 63.1572 25.6330   8
   2 -12  -9 39.7350 19.9942  19
   2 -12  -8 915.585 65.3425   7
   2  12  -8 922.065 70.2286   8
   2 -12  -8 918.017 61.8961  19
   2 -12  -7 433.480 47.6062   7
   2  12  -7 421.455 48.2358   8
   2 -12  -7 423.361 42.9400  19
   2 -12  -6 32.6821 22.5964   7
   2  12  -6 45.0413 23.3113   8
   2 -12  -6 55.6621 21.3372  19
   2 -12  -5 707.997 60.6171   7
   2  12  -5 738.433 63.6717   8
   2 -12  -5 655.667 52.3980  19
   2 -12  -4 31.0596 25.0132   7
   2  12  -4 53.1934 25.2196   8
   2 -12  -4 46.1039 22.7786  19
   2 -12  -3 113.114 30.4055   7
   2  12  -3 131.531 30.2457   8
  -2  12   3 122.773 27.3299   8
   2 -12  -3 109.545 24.8321  19
  -2  12   2 438.203 44.6490   8
   2  12  -2 440.231 49.5195   8
   2 -12  -2 459.967 49.9106   7
   2 -12  -2 485.798 45.0439  19
   2 -12  -1 571.829 54.7851   7
   2  12  -1 501.067 51.7713   8
  -2  12   1 538.545 49.4237   8
   2 -12  -1 556.418 46.9306  19
   2  12   0 9.59277 20.5886   8
  -2  12   0 15.0488 18.3380   8
   2 -12   0 10.5583 15.7835  19
   2 -12   0 21.9742 22.3664   7
  -2  12  -1 872.707 64.6107   8
   2 -12   1 873.257 65.5591   7
   2  12   1 864.606 65.9175   8
   2 -12   1 763.958 53.1752  19
   2  12   2 26.1747 17.9658   8
  -2  12  -2 18.2595 18.3382   8
   2 -12   2-10.1133 17.0410  19
   2 -12   2 22.8850 21.0047   7
   2  12   3 319.585 41.8670   8
  -2  12  -3 368.589 44.9249   8
   2 -12   3 327.959 35.4479  19
   2 -12   3 322.584 42.6602   7
  -2  12  -4 5493.08 161.505   8
   2  12   4 5229.12 154.049   8
   2 -12   4 5527.33 156.670   7
   2 -12   4 5244.48 132.674  19
  -2  12  -5 1822.62 95.5491   8
   2 -12   5 1912.55 91.7424   7
   2  12   5 1751.04 89.0407   8
   2 -12   5 1753.26 74.9422  19
  -2  12  -6 2994.04 121.899   8
   2  12   6 2780.57 112.251   8
   2 -12   6 2970.41 111.977   7
   2 -12   6 2947.58 96.1780  19
   2  12   7 97.0696 26.0863   8
   2 -12   7 82.8632 23.8323   7
  -2  12  -7 77.6845 28.6219   8
  -2  12  -8 16.5916 23.0081   8
   2 -12   8 0.14637 18.2334   7
   2  12   8-8.68986 20.6910   8
   2  12   9 325.520 37.9421   8
  -2  12  -9 382.581 47.7200   8
   2 -12   9 296.551 35.0899   7
  -2  12 -10 6.26814 22.2126   8
   2 -12  10 31.7002 16.8259   7
  -2 -12 -10 19.8759 16.8299  19
   2 -12  11 180.914 28.6366   7
  -2  12 -11 200.483 35.8806   8
  -2  12 -11 161.790 29.0240  11
  -2 -12 -11 227.468 32.7324  19
  -2  12 -12 2073.62 101.042   8
  -2 -12 -12 2033.07 83.3538  19
  -2  12 -13 3270.17 126.188   8
  -2 -12 -13 3121.31 99.8882  19
  -2  12 -14 411.503 46.7438   8
  -2  12 -14 299.459 38.5848  11
  -2 -12 -14 375.074 35.3665  19
  -2  12 -15 2.51071 18.7457   8
  -2 -12 -15-10.9448 14.5071  19
  -2  12 -15 13.0546 18.1801  11
  -2  12 -16 71.8845 24.0033   8
  -2 -12 -16 44.2395 15.6144  19
  -2  12 -16 59.7730 23.3567  11
  -2 -12 -16 53.1220 20.0485  15
  -2  12 -17 128.518 26.7414   8
  -2  12 -17 112.457 26.7402  11
  -2 -12 -17 136.217 25.2409  15
  -2  12 -18 66.8316 20.6246   8
  -2  12 -18 15.6759 15.4036  11
  -2 -12 -18 50.8780 19.0942  15
  -2  12 -19 122.184 25.6211   8
  -2  12 -19 100.629 24.6321  11
  -2 -12 -19 154.671 25.3517  15
  -2  12 -20 165.857 26.4026   8
  -2  12 -20 132.057 25.1742  11
  -2 -12 -20 162.247 23.7961  15
  -2  12 -21 12.2861 12.1885   8
  -2  12 -21 8.96537 14.4234  11
  -2 -12 -21-16.0039 14.3034  15
  -2  12 -22 28.6113 13.7856   8
  -2  12 -22 0.05251 11.9645  11
  -2 -12 -22-9.27883 11.7517  15
  -2  12 -23 61.9908 14.7707   8
  -2  12 -23 40.4204 14.5945  11
  -2 -12 -23 45.9452 12.4561  15
  -2 -12 -24 43.5058 12.2305  15
  -2  12 -24 54.0645 14.4782  11
  -2  12 -25 1.94155 8.15020  11
   2 -13 -22 15.7946 9.74016  10
   2 -13 -21 167.350 19.4667  10
   2  13 -21 181.552 19.6419  11
   2  13 -20-20.2835 8.87007   8
   2 -13 -20 4.34829 10.5543  10
   2 -13 -20-4.53358 8.13594  19
   2  13 -20-8.44828 9.62556  11
   2  13 -19-1.12433 10.0507   8
   2 -13 -19 30.7381 12.9803  10
   2  13 -19 4.13626 9.28743  11
   2 -13 -18 155.601 22.5658  10
   2  13 -18 198.228 24.8491   8
   2 -13 -18 162.957 22.3520  19
   2  13 -18 171.988 21.6332  11
   2 -13 -17 145.966 22.1424  10
   2  13 -17 166.189 23.8501   8
   2 -13 -17 159.153 24.3900  19
   2  13 -17 151.864 21.6588  11
   2  13 -16 11.5349 14.3037   8
   2 -13 -16 11.0300 11.6305  10
   2 -13 -16 24.8503 12.9307  19
   2  13 -16 17.9307 12.6656  11
   2  13 -15 0.68682 12.7441   8
   2 -13 -15 11.4862 11.7363  10
   2 -13 -15 6.74626 12.5806  19
   2  13 -14 202.020 29.7921   8
   2 -13 -14 196.735 27.5332  19
   2 -13 -14 201.231 25.4545  15
   2  13 -13 41.6031 17.2635   8
   2 -13 -13 68.9786 19.4784  19
   2  13 -12 141.341 26.8617   8
   2 -13 -12 204.371 30.7769  19
   2  13 -11 97.7469 25.8525   8
   2 -13 -11 145.246 27.1922  19
   2  13 -10 61.2879 24.5783   8
   2 -13 -10 86.6508 26.0719  19
   2  13  -9 115.400 26.1721   8
   2 -13  -9 151.394 28.4451  19
   2 -13  -8 340.689 40.1022   7
   2  13  -8 380.792 44.2329   8
   2 -13  -8 363.965 41.1542  19
   2 -13  -7 4219.05 132.582   7
   2  13  -7 4235.72 141.520   8
   2 -13  -7 4189.33 125.717  19
   2  13  -6 1033.86 70.8417   8
   2 -13  -6 911.041 64.7785   7
   2 -13  -6 959.927 61.7266  19
   2 -13  -5 46.6672 23.6052   7
   2  13  -5 36.8637 21.8633   8
   2 -13  -5 37.4568 17.4891  19
   2 -13  -4 196.183 33.7288   7
   2  13  -4 186.986 34.2932   8
   2 -13  -4 165.292 28.6230  19
   2 -13  -3 182.534 33.2372   7
   2  13  -3 171.867 32.0716   8
   2 -13  -3 231.252 32.6515  19
   2  13  -2 443.284 47.8656   8
  -2  13   2 425.955 42.2851   8
   2 -13  -2 450.538 49.4415   7
   2 -13  -2 418.692 41.3949  19
  -2  13   1 773.142 56.4406   8
   2 -13  -1 740.037 59.7960   7
   2  13  -1 738.418 60.3220   8
   2 -13  -1 756.021 53.1407  19
   2 -13   0 1194.39 75.5188   7
   2  13   0 1079.60 70.2333   8
  -2  13   0 1086.74 67.7013   8
   2 -13   0 1112.10 63.4561  19
  -2  13  -1 139.243 27.7239   8
   2  13   1 144.486 30.6594   8
   2 -13   1 146.365 29.0136   7
   2 -13   1 158.384 26.3992  19
  -2  13  -2 96.0631 24.1843   8
   2 -13   2 115.351 29.5176   7
   2  13   2 132.500 28.1531   8
   2 -13   2 89.2461 21.6488  19
  -2  13  -3 582.160 53.0017   8
   2  13   3 613.601 53.2715   8
   2 -13   3 589.930 53.0947   7
   2 -13   3 521.952 41.9194  19
   2  13   4 655.557 54.2343   8
   2 -13   4 580.611 51.2526   7
  -2  13  -4 679.870 56.8699   8
   2 -13   4 652.492 46.4739  19
   2  13   5 52.5712 18.2546   8
   2 -13   5 31.8987 18.5761   7
  -2  13  -5 19.7586 18.6999   8
   2 -13   5 43.5771 13.7551  19
  -2  13  -6 652.336 56.5369   8
   2 -13   6 612.432 51.1138   7
   2  13   6 607.198 50.1340   8
   2 -13   6 588.410 41.4709  19
  -2  13  -7 221.499 37.3598   8
   2 -13   7 204.720 31.6935   7
   2  13   7 154.992 26.1063   8
  -2 -13  -7 243.669 33.7677  19
  -2  13  -8 988.102 68.4575   8
   2  13   8 837.696 56.1018   8
   2 -13   8 937.798 60.2690   7
   2 -13   9 1424.66 70.5104   7
  -2  13  -9 1517.84 83.9093   8
  -2 -13  -9 1603.51 74.1355  19
  -2  13 -10 90.4923 27.2134   8
   2 -13  10 88.9668 21.6212   7
  -2 -13 -10 141.991 25.8251  19
  -2  13 -11 21.0647 21.6351   8
  -2 -13 -11-12.6377 15.3368  19
  -2  13 -12 203.452 32.9225   8
  -2 -13 -12 209.446 27.7912  19
  -2  13 -13-8.67831 17.6167   8
  -2 -13 -13-1.36135 12.9955  19
  -2  13 -14 76.9004 22.5540   8
  -2 -13 -14 91.5955 17.7595  19
  -2  13 -14 108.440 21.3694  11
  -2  13 -15 34.6037 17.4644   8
  -2 -13 -15 20.8629 12.3061  19
  -2  13 -15 17.2945 13.5683  11
  -2 -13 -15 34.0459 18.0744  15
  -2 -13 -16 5.38078 9.40844  19
  -2  13 -16-31.7836 16.5202  11
  -2 -13 -16 4.00120 13.6014  15
  -2  13 -17 358.397 35.5481   8
  -2 -13 -17 339.894 32.3150  15
  -2  13 -17 303.936 32.1132  11
  -2  13 -18 86.3249 19.7698   8
  -2 -13 -18 100.742 19.0085  15
  -2  13 -18 69.3960 17.7197  11
  -2  13 -19 52.5509 14.1543   8
  -2  13 -19 55.9114 16.1631  11
  -2 -13 -19 41.5592 13.1289  15
  -2  13 -20 68.4822 14.7508   8
  -2  13 -20 93.4249 17.2745  11
  -2 -13 -20 89.1201 15.7660  15
  -2  13 -21 3.54938 9.28790   8
  -2  13 -21 12.0384 10.3204  11
  -2 -13 -21 35.2794 12.2021  15
  -2 -13 -22 1.15990 7.84328  15
   2 -14 -18 81.9410 14.3839  19
   2  14 -17 32.4583 12.1948   8
   2 -14 -17 3.81973 9.35899  19
   2 -14 -16 40.8514 12.3110  10
   2  14 -16 65.2277 15.4257   8
   2 -14 -16 47.6441 13.9970  19
   2  14 -15 424.478 34.1919   8
   2 -14 -15 389.004 32.2489  19
   2  14 -14 8.28810 11.9873   8
   2 -14 -14 37.3363 15.6166  19
   2  14 -13 44.0903 15.4589   8
   2 -14 -13 34.1091 14.1630  19
   2 -14 -12 127.512 24.3007  19
   2 -14 -12 94.1972 15.6152  15
   2  14 -11 19.0430 16.2625   8
   2 -14 -11 7.57499 15.2825  19
   2  14 -10 115.659 23.6624   8
   2 -14 -10 114.114 22.6601  19
  -2 -14  10 111.054 17.5443  19
   2  14  -9 39.8928 17.3748   8
   2 -14  -9 68.1865 19.5694  19
  -2 -14   9 26.5778 10.7203  19
   2  14  -8 60.3239 19.4585   8
   2 -14  -8 46.7332 17.5588  19
  -2 -14   8 67.3845 15.4676  19
   2  14  -7 76.5880 22.2899   8
   2 -14  -7 71.1905 20.8709  19
  -2 -14   7 31.9225 12.9657  19
   2  14  -6-13.3215 17.1144   8
   2 -14  -6-8.24912 15.6035  19
   2  14  -5-0.55723 16.1670   8
   2 -14  -5 11.8690 14.3045  19
   2  14  -4-9.34252 14.2088   8
   2 -14  -4-10.8308 14.1311  19
   2  14  -3 32.1211 17.7277   8
   2 -14  -3 41.4070 17.2647  19
   2 -14  -2 249.028 34.9071   7
   2  14  -2 236.661 32.7777   8
   2 -14  -2 252.251 29.7557  19
   2 -14  -1 263.684 35.7195   7
  -2  14   1 276.983 33.0915   8
   2  14  -1 244.446 33.6124   8
   2 -14  -1 264.074 30.7466  19
  -2  14   0 217.651 30.3350   8
   2 -14   0 174.865 30.5721   7
   2  14   0 195.143 29.5916   8
   2 -14   0 194.885 27.3154  19
  -2  14  -1 117.441 23.3093   8
   2 -14   1 138.341 27.6957   7
   2  14   1 112.895 23.8555   8
   2 -14   1 107.656 20.5010  19
  -2 -14  -1 142.137 25.1348  19
   2  14   2-2.46469 12.3093   8
   2 -14   2 4.42048 15.5685   7
  -2  14  -2-7.99357 12.6385   8
   2 -14   2-10.6634 12.4148  19
  -2 -14  -2-18.2339 16.6071  19
   2 -14   3 21.0875 18.4160   7
  -2  14  -3 26.6306 14.2940   8
   2  14   3 15.8536 13.8413   8
  -2 -14  -3 26.3108 17.0648  19
   2 -14   3 15.7324 12.6818  19
   2  14   4 71.3719 18.5691   8
  -2  14  -4 71.9072 20.1797   8
   2 -14   4 101.080 23.4084   7
   2 -14   4 45.2336 13.0312  19
  -2 -14  -4 83.1301 19.5869  19
   2  14   5-5.12620 13.6325   8
  -2  14  -5-24.2750 17.1320   8
  -2 -14  -5-0.57126 15.6206  19
   2 -14   5 22.9353 13.3422  19
   2  14   6 50.6558 14.5349   8
  -2  14  -6 64.5953 20.0084   8
  -2 -14  -6 75.4066 20.1376  19
  -2  14  -7 177.599 29.1305   8
   2  14   7 144.906 22.9915   8
  -2 -14  -7 142.896 23.9821  19
  -2  14  -8 39.6435 18.3067   8
  -2 -14  -8 61.0194 18.8955  19
  -2  14  -9 316.794 37.3397   8
  -2 -14  -9 290.057 31.0231  19
  -2  14 -10-12.5808 18.1576   8
  -2 -14 -10-15.5603 13.8616  19
  -2  14 -11-1.00233 14.3353   8
  -2 -14 -11 22.0148 14.3255  19
  -2  14 -12 60.8333 18.1374   8
  -2 -14 -12 41.3693 13.6598  19
  -2  14 -13 43.1520 17.1370   8
  -2 -14 -13 34.3756 13.3448  19
  -2 -14 -13 12.8555 11.5103  15
  -2  14 -14 23.7884 12.8041   8
  -2 -14 -14 31.6286 11.2114  19
  -2 -14 -14 34.7548 13.6827  15
  -2  14 -15 30.7798 14.2802   8
  -2 -14 -15 39.6358 11.6229  19
  -2 -14 -15 37.0717 12.7283  15
  -2  14 -16 32.1238 13.3158   8
  -2 -14 -16 34.5362 11.5670  15
  -2  14 -17 21.3716 11.5522   8
  -2 -14 -17 73.1771 14.3993  15
  -2  14 -18 19.9728 8.63738   8
  -2 -14 -18 19.8464 10.2161  15
   2  15 -14 0.30449 7.81277   8
   2 -15 -14 9.58033 8.31270  19
   2  15 -13 23.2564 10.3675   8
   2 -15 -13 78.2976 15.6604  19
   2  15 -12 32.0146 10.6034   8
   2 -15 -12 47.1006 13.3745  19
   2  15 -11 46.9820 15.1597   8
   2 -15 -11 51.2418 14.7408  19
   2  15 -10-0.09267 11.5205   8
   2 -15 -10 10.8174 11.6041  19
   2  15  -9 23.6266 13.2403   8
   2 -15  -9 10.6275 12.0245  19
   2  15  -8 72.8986 18.1795   8
   2 -15  -8 57.2436 14.3802  19
  -2 -15   8 58.6680 12.5949  19
   2  15  -7 29.7229 12.7209   8
   2 -15  -7 50.9126 15.8122  19
  -2 -15   7 31.1395 11.3492  19
   2  15  -6-2.99575 12.2842   8
  -2 -15   6 16.9520 10.0044  19
   2 -15  -6-5.76077 12.4951  19
   2  15  -5 73.7911 18.1467   8
   2 -15  -5 72.0167 16.6765  19
  -2 -15   5 41.4255 12.7890  19
   2  15  -4 83.5939 18.9688   8
  -2 -15   4 48.8287 13.3030  19
   2 -15  -4 47.5580 14.6709  19
   2  15  -3-8.93871 12.9198   8
   2 -15  -3 11.5869 11.8233  19
  -2 -15   3 1.57692 9.77821  19
   2  15  -2 5.36979 12.8749   8
   2 -15  -2-7.73416 11.2651  19
  -2 -15   2-19.2185 12.0928  19
   2  15  -1 42.6246 15.7621   8
   2 -15  -1 25.4790 13.2200  19
  -2 -15   1 40.7583 13.4734  19
   2  15   0 29.6291 13.5942   8
   2 -15   0 20.6965 10.2128  19
  -2 -15   0 28.1173 13.3348  19
  -2  15  -1 30.1629 13.6023   8
   2  15   1 17.4344 10.9676   8
   2 -15   1 27.7895 11.6766  19
  -2 -15  -1 29.2868 13.9563  19
  -2  15  -2 17.4492 10.3068   8
   2  15   2 60.5517 15.8286   8
   2 -15   2 31.2901 11.9933  19
  -2 -15  -2 53.8567 16.1134  19
  -2  15  -3 2.22367 10.8997   8
   2  15   3-7.77002 10.7635   8
   2 -15   3 10.5088 9.45942  19
  -2 -15  -3 10.6050 10.9859  19
   2  15   4 52.9629 15.0661   8
  -2  15  -4 88.3942 18.7289   8
  -2 -15  -4 100.583 18.9148  19
  -2  15  -5-17.6158 14.6441   8
   2  15   5-22.8770 16.2767   8
  -2 -15  -5 1.56005 11.7254  19
  -2  15  -6 268.858 29.9036   8
  -2 -15  -6 351.239 31.1339  19
  -2  15  -7 29.3898 14.3868   8
  -2 -15  -7 13.3976 10.5558  19
  -2  15  -8 25.1248 14.5759   8
  -2 -15  -8 25.9161 12.4039  19
  -2  15  -9 36.2551 15.0037   8
  -2 -15  -9 5.36813 9.58232  19
  -2  15 -10 36.6498 13.8396   8
  -2 -15 -10 52.3873 13.4798  19
  -2  15 -11 30.0282 13.0870   8
  -2 -15 -11 3.17802 8.52932  19
  -2 -15 -11 23.9526 10.8525  15
  -2  15 -12 74.0517 15.5124   8
  -2 -15 -12 51.4438 11.1845  19
  -2 -15 -12 81.4754 14.7635  15
  -2  15 -13 50.5803 13.1393   8
  -2 -15 -13 62.5322 13.4855  15
  -2  15 -14 11.8466 7.86204   8
  -2 -15 -14-0.23153 9.87734  15
   2  16  -7 20.8740 9.32716   8
   2 -16  -7-10.2327 7.58386  19
   2  16  -6 114.276 15.6424   8
   2 -16  -6 94.8892 14.0752  19
   2  16  -5 10.9517 8.14133   8
   2 -16  -5 21.6620 9.68614  19
   2  16  -4 69.0433 14.0128   8
   2 -16  -4 60.6628 12.9437  19
   2  16  -3 336.764 26.3926   8
   2 -16  -3 317.034 24.7541  19
  -2 -16   3 305.354 22.0140  19
  -2 -16   2 20.0715 9.12081  19
   2 -16  -2 2.67505 7.78423  19
   2  16  -1 50.7873 11.0014   8
   2 -16  -1 69.3814 12.2695  19
  -2 -16   1 45.7232 11.6633  19
   2  16   0-3.68271 8.48980   8
  -2 -16   0 8.85487 8.39714  19
  -2 -16  -1 9.86704 8.03702  19
  -2 -16  -2 47.6870 11.6595  19
  -2 -16  -3-1.45872 7.86136  19
  -2 -16  -4 84.1633 13.7598  19
  -2 -16  -5 52.9056 12.2851  19
  -2 -16  -6 48.1638 11.5736  19
  -2 -16  -7 0.24820 7.43095  19
  -2 -16  -7 21.3678 8.46420  15
   3   0 -36 7.06368 8.35369  16
   3   0 -35 6.78052 10.9829  16
   3   0 -34 527.330 44.3354  21
   3   0 -34 496.822 37.1758  16
   3   0 -33 30.9806 19.6863  21
   3   0 -33-6.61708 13.0422  16
   3   0 -32 116.275 26.7900  21
   3   0 -32 171.497 28.0516  16
   3   0 -31-4.87308 19.1644  21
   3   0 -31 17.6907 15.7205  16
   3   0 -30 1916.57 97.9681  21
   3   0 -30 1835.81 87.3121  16
   3   0 -29-21.2406 26.7207  21
   3   0 -29 32.9929 22.7546  16
   3   0 -28 10785.2 200.720  10
   3   0 -28 11205.7 242.731  21
   3   0 -28 10959.1 216.602  16
   3   0 -27 12.9873 17.7239  10
   3   0 -27-19.1181 28.3007  21
   3   0 -27 20.1528 22.5418  16
   3   0 -26 3319.87 115.965  10
   3   0 -26 3396.09 133.765  21
   3   0 -26 3343.32 120.603  16
   3   0 -25-8.77349 17.9755  10
   3   0 -25 20.6113 23.9325  21
   3   0 -25 1.34477 30.4359   5
   3   0 -24 3138.83 112.508  10
   3   0 -24 3183.26 127.350  21
   3   0 -24 3054.77 235.236   5
   3   0 -23-9.38080 15.5863  10
   3   0 -23-16.6975 21.6727  21
   3   0 -23-1.56539 28.5416   5
   3   0 -22 22.2367 15.6939  10
   3   0 -22-6.73534 20.1671  21
   3   0 -22 39.6524 29.8844   5
   3   0 -21 1.90901 14.2978  10
   3   0 -21-18.8959 23.2001  21
   3   0 -20 72.2034 21.3101  10
   3   0 -20 118.030 43.0851   5
   3   0 -20 70.1998 19.9894  21
   3   0 -19-84.1483 41.4068   5
   3   0 -18 431.907 78.1245   5
   3   0 -17 23.7098 29.1814   5
   3   0 -16 986.851 109.724   5
   3   0 -15-4.02914 25.7662   5
   3   0 -14 35156.8 588.403   5
   3   0 -14 35599.7 397.837   2
   3   0 -13 50.6263 34.0491   5
   3   0 -13 37.3362 17.7358   2
   3   0 -12 3602.89 161.789   6
   3   0 -12 3855.17 115.443   2
   3   0 -12 3465.09 170.467   5
   3   0 -11 21.2484 21.2980   6
   3   0 -11-18.3130 30.7124   5
   3   0 -11-8.61355 13.4264   2
   3   0 -10 22633.6 237.082   2
   3   0 -10 23004.9 378.184   6
   3   0  -9 2.35924 17.9296   6
   3   0  -9 6.32585 19.7798   5
   3   0  -9 6.97488 8.09232   2
   3   0  -8 5765.38 178.481   6
   3   0  -8 6065.07 188.628   5
   3   0  -7 27.6276 20.9851   5
   3   0  -7 37.5782 20.5046   6
   3   0  -6 9733.42 223.914   6
   3   0  -6 9746.98 222.118   5
   3   0  -5-12.6153 15.9334   6
  -3   0   5 11.9933 8.14706   4
   3   0  -4 1653.91 91.2008   6
  -3   0   4 1782.29 54.3551   4
  -3   0   4 1696.21 44.0260   1
   3   0  -3 8.89840 15.3376   6
  -3   0   3 4.77539 6.01548   1
  -3   0   3 19.9265 8.32043   4
   3   0  -2 251.645 41.6118   6
  -3   0   2 252.418 24.8033   1
   3   0  -1 119.586 29.9471   6
  -3   0   1 102.973 20.5725   1
  -3   0   0 21603.5 256.767   1
  -3   0  -1 2.50755 11.9253   1
  -3   0  -2 713.133 55.2308   1
  -3   0  -3 35.8162 23.3519   1
  -3   0  -4 171906. 931.716   1
  -3   0  -5 127.739 36.7002   1
  -3   0  -6 999999. 2476.42   1
  -3   0  -7 23.0457 32.8580   1
  -3   0  -8 10770.6 280.444   1
  -3   0  -9-1.29114 23.2402   1
  -3   0 -10 22379.4 377.881   2
  -3   0 -10 22351.0 437.603   1
  -3   0 -11 52.6127 34.1662   1
  -3   0 -11 9.28708 27.1240   2
  -3   0 -12 15370.7 343.324   2
  -3   0 -12 15715.5 395.805   1
  -3   0 -13 33.7581 32.2075   1
  -3   0 -13 15.0252 27.4363   2
  -3   0 -14 43.3964 34.5871   1
  -3   0 -14 14.8238 25.3647   2
  -3   0 -15-28.3563 33.7020   1
  -3   0 -15 17.5273 33.1931   2
  -3   0 -16 2785.32 173.031   2
  -3   0 -17-32.9669 25.7244   2
  -3   0 -18 1658.98 144.039   2
  -3   0 -19 7.12198 31.4872   2
  -3   0 -19 13.4875 12.9769  15
  -3   0 -20-43.7915 39.8519   2
  -3   0 -20 3.02785 11.3340  15
  -3   0 -21 16.7102 28.4731   2
  -3   0 -21-2.40972 16.4246  15
  -3   0 -22 276.936 64.3723   2
  -3   0 -22 318.182 39.2926  15
  -3   0 -23-3.59699 41.6002   2
  -3   0 -23 26.2258 19.7366  14
  -3   0 -23 25.9497 22.1539  15
  -3   0 -24 937.786 124.547   2
  -3   0 -24 789.242 60.7264  15
  -3   0 -24 794.855 69.8779  14
  -3   0 -25-1.03513 24.5085  14
  -3   0 -25-12.8773 21.7438  15
  -3   0 -26 102.196 29.0905  14
  -3   0 -26 147.189 30.7548  15
  -3   0 -27 3.79718 20.8735  14
  -3   0 -27 19.0143 20.9398  15
  -3   0 -28 6.12142 17.2701  21
  -3   0 -28 4.98141 22.4370  14
  -3   0 -28 10.5359 19.0494  15
  -3   0 -29-29.4432 14.0900  21
  -3   0 -29-10.5380 21.2217  14
  -3   0 -29 4.71407 19.3375  15
  -3   0 -30 51.8568 18.5153  21
  -3   0 -30 47.6601 21.6637  15
  -3   0 -30 24.0282 16.5570  14
  -3   0 -31 4.95682 12.3777  21
  -3   0 -31-27.6536 21.2843  15
  -3   0 -32 99.3823 20.3582  21
  -3   0 -32 185.265 29.5925  15
  -3   0 -33-0.75645 15.1875  15
  -3   0 -34-9.20613 14.3263  15
  -3   0 -35 3.50993 10.4759  15
  -3   0 -36 173.278 19.8065  15
   3  -1 -36 55.7723 12.9788  16
   3   1 -36 64.9624 13.2656  16
   3  -1 -35 109.102 21.6290  21
   3   1 -35 131.157 19.1032  16
   3  -1 -35 122.838 19.9938  16
   3  -1 -34 26.8582 16.6979  21
   3  -1 -34 24.7451 13.7205  16
   3   1 -34 29.3729 14.5457  16
   3  -1 -33 24.8302 17.6840  21
   3   1 -33 36.4317 16.8396  16
   3  -1 -33 18.2266 14.3511  16
   3   1 -32 890.868 64.2750  21
   3  -1 -32 868.916 62.2676  21
   3   1 -32 820.741 53.8631  16
   3  -1 -32 881.983 56.6543  16
   3   1 -31-18.3655 21.1636  21
   3  -1 -31 41.3650 24.9819  21
   3   1 -31 15.5483 15.9495  16
   3  -1 -31 18.8019 16.1940  16
   3  -1 -30 65.1906 18.7464  10
   3   1 -30 44.6289 25.4572  21
   3  -1 -30 49.0072 24.7486  21
   3   1 -30 29.1221 17.3245  16
   3  -1 -30 84.6464 26.3031  16
   3  -1 -29 1006.19 62.4692  10
   3   1 -29 1041.56 75.4289  21
   3  -1 -29 997.519 73.9675  21
   3  -1 -29 1067.84 68.4080  16
   3   1 -29 1110.22 68.8281  16
   3  -1 -28 249.661 34.0198  10
   3   1 -28 215.585 37.3414  21
   3  -1 -28 168.566 34.5371  21
   3   1 -28 240.945 35.8494  16
   3  -1 -28 206.062 35.2628  16
   3  -1 -27 2858.04 108.858  10
   3  -1 -27 2874.21 122.602  21
   3   1 -27 2865.02 124.592  21
   3   1 -27 2833.98 110.873  16
   3  -1 -27 2893.40 114.397  16
   3  -1 -26 6570.50 165.343  10
   3  -1 -26 6468.85 183.985  21
   3   1 -26 6556.00 186.799  21
   3  -1 -26 6347.99 165.962  16
   3   1 -26 6311.23 163.550  16
   3   1 -25 1879.97 86.2959  10
   3  -1 -25 1898.47 89.6960  10
   3  -1 -25 1990.06 190.612   5
   3   1 -25 1831.90 187.695   5
   3  -1 -25 1846.15 98.7030  21
   3   1 -25 1767.08 97.3478  21
   3  -1 -25 1735.65 88.0285  16
   3   1 -24 74.7290 23.2959  10
   3  -1 -24 76.9888 24.5370  10
   3  -1 -24 59.8697 23.4812  21
   3   1 -24 34.2626 20.3632  21
   3   1 -24 83.0716 44.0308   5
   3   1 -23 192.351 31.0769  10
   3  -1 -23 246.571 35.5395  10
   3   1 -23 179.322 33.6676  21
   3  -1 -23 126.584 46.0030   5
   3   1 -23 277.165 64.0073   5
   3   1 -22 799.877 54.9561  10
   3  -1 -22 809.400 56.3518  10
   3   1 -22 897.536 126.238   5
   3  -1 -22 759.757 111.719   5
   3   1 -22 763.692 61.9223  21
   3   1 -21 1190.97 66.2016  10
   3  -1 -21 1337.54 70.5462  10
   3  -1 -21 1070.99 128.644   5
   3   1 -21 1345.83 146.660   5
   3   1 -21 1280.94 75.9495  21
   3   1 -21 1120.99 65.1437  11
   3  -1 -20 7380.04 161.685  10
   3   1 -20 6744.31 152.333  10
   3  -1 -20 7525.44 330.986   5
   3   1 -20 7560.77 338.275   5
   3  -1 -20 6617.31 154.593  18
   3   1 -20 7161.33 171.146  21
   3  -1 -19 215.581 60.9246   5
   3   1 -19 208.025 60.5812   5
   3   1 -19 141.573 26.6323  21
   3  -1 -18 189.007 55.7646   5
   3   1 -18 154.505 55.3907   5
   3   1 -17 2100.35 162.828   5
   3  -1 -17 1884.24 151.654   5
   3  -1 -16 6714.64 274.728   5
   3   1 -16 6457.45 274.821   5
   3  -1 -15 12476.4 359.203   5
   3  -1 -15 12549.7 269.337   2
   3  -1 -14 8418.49 209.443   2
   3  -1 -14 7960.13 278.735   5
   3   1 -14 8142.17 285.463   5
   3  -1 -13 19725.7 411.503   6
   3   1 -13 19499.5 427.275   5
   3  -1 -13 20296.1 309.869   2
   3  -1 -13 20808.1 428.632   5
   3   1 -12 3049.09 135.610   6
   3   1 -12 2910.77 94.7324   2
   3  -1 -12 2754.83 149.430   5
   3  -1 -12 2893.55 109.825   2
   3  -1 -12 2687.40 150.318   6
   3   1 -11 876.626 47.4677   2
   3  -1 -11 896.006 83.9852   5
   3   1 -11 973.149 91.0981   5
   3  -1 -11 861.168 57.2777   2
   3   1 -11 827.994 69.0194   6
   3  -1 -11 838.363 81.8089   6
   3   1 -10 3168.67 81.0830   2
   3  -1 -10 3279.76 150.906   5
   3   1 -10 3618.98 161.978   5
   3  -1 -10 3292.02 104.192   2
   3   1 -10 3139.40 129.498   6
   3  -1 -10 3326.20 155.187   6
   3   1  -9 21491.2 328.135   6
   3  -1  -9 22762.5 378.009   5
   3   1  -9 22934.4 388.355   5
   3  -1  -9 21874.8 251.727   2
   3  -1  -9 22426.9 389.003   6
   3  -1  -8 7884.50 225.415   6
   3  -1  -8 7941.72 214.898   5
   3  -1  -8 7672.89 139.734   2
   3   1  -8 8313.40 223.316   5
   3   1  -8 7618.60 191.104   6
   3  -1  -7 5319.01 180.768   6
   3  -1  -7 5285.65 167.824   5
   3   1  -7 5461.49 173.575   5
   3   1  -7 5040.74 152.371   6
   3   1  -6 2016.48 96.0823   6
   3  -1  -6 2013.93 100.484   5
   3   1  -6 2171.75 105.696   5
   3  -1  -6 2023.92 109.851   6
   3  -1  -6 1874.70 63.6754   2
   3  -1  -5 8.93591 18.4318   6
   3   1  -5 73.4287 26.6367   6
   3  -1  -5 4.25545 12.9407   5
   3   1  -5 70.6613 25.0993   5
  -3   1   5 3.95352 7.12688   1
  -3   1   5 10.5978 10.2457   4
   3   1  -4 5420.63 153.479   6
   3  -1  -4 5545.50 175.058   6
   3  -1  -4 5699.42 156.669   5
   3   1  -4 5817.97 160.084   5
  -3   1   4 5506.56 114.235   1
  -3   1   4 5578.49 128.395   4
   3   1  -3 5980.36 161.908   6
   3   1  -3 6640.89 165.803   5
   3  -1  -3 6541.35 163.082   5
  -3   1   3 6326.04 132.098   4
  -3   1   3 6198.35 125.314   1
   3  -1  -2 49641.0 439.973   5
   3   1  -2 50439.0 443.916   5
  -3   1   2 49166.4 373.074   1
  -3   1   2 49390.5 366.958   4
   3   1  -1 8204.59 178.163   5
  -3  -1   1 7990.63 93.9097   2
  -3   1   1 7832.38 157.684   1
  -3   1   1 7694.63 146.518   4
  -3  -1   0 750.373 36.5766   2
  -3   1   0 612.541 48.0162   1
  -3  -1  -1 1967.21 64.0439   2
  -3  -1  -1 2005.50 82.8234   1
  -3   1  -1 2195.03 93.3700   1
  -3  -1  -2 19507.6 218.107   2
  -3  -1  -2 19583.0 272.942   1
  -3   1  -2 19869.7 293.392   1
  -3  -1  -3 1088.07 56.6146   2
  -3  -1  -3 1048.58 70.0712   1
  -3   1  -3 1001.11 70.0368   1
  -3  -1  -4 42358.0 376.599   2
  -3  -1  -4 43642.6 462.033   1
  -3   1  -4 42608.0 470.196   1
  -3  -1  -5 23630.2 299.846   2
  -3  -1  -5 23415.0 360.171   1
  -3   1  -5 24462.5 376.355   1
  -3  -1  -6 45260.4 441.978   2
  -3  -1  -6 45184.9 527.064   1
  -3  -1  -7 3224.51 148.389   1
  -3  -1  -7 3402.30 129.128   2
  -3   1  -7 3307.84 151.158   1
  -3  -1  -8 11992.1 254.230   2
  -3  -1  -8 11938.4 297.535   1
  -3   1  -8 11916.9 297.077   1
  -3   1  -9 3056.79 158.320   1
  -3  -1  -9 2991.36 134.439   2
  -3  -1  -9 3047.50 158.952   1
  -3   1 -10 21827.8 435.278   1
  -3  -1 -10 21370.0 374.963   2
  -3  -1 -10 22299.5 442.757   1
  -3  -1 -11 2344.31 130.776   2
  -3   1 -11 2133.29 144.639   1
  -3  -1 -12 2799.38 150.249   2
  -3   1 -12 2738.74 167.953   1
  -3  -1 -13 4922.87 207.836   2
  -3   1 -13 4790.98 228.536   1
  -3  -1 -14 2270.85 147.748   2
  -3   1 -14 1938.22 149.461   1
  -3   1 -15 1897.32 134.823   2
  -3   1 -15 1711.61 147.440   1
  -3  -1 -15 2104.82 147.640   2
  -3  -1 -15 1883.07 105.513   3
  -3   1 -16 100.645 41.7890   1
  -3   1 -16 138.906 40.9864   2
  -3  -1 -16 78.2783 40.3103   2
  -3   1 -17 2166.76 156.903   2
  -3  -1 -17 2409.19 170.788   2
  -3   1 -17 2116.01 173.537   1
  -3   1 -18 51.9912 50.5659   1
  -3   1 -18 30.0019 24.6412   2
  -3  -1 -18 107.063 49.1265   2
  -3   1 -19 587.141 89.6864   2
  -3  -1 -19 689.533 96.9613   2
  -3   1 -19 646.500 49.2479  15
  -3  -1 -19 726.598 51.8291  15
  -3   1 -20 150.619 57.6768   2
  -3  -1 -20 164.850 50.9117   2
  -3   1 -20 148.961 26.4240  15
  -3  -1 -20 145.652 26.5822  15
  -3   1 -21-0.26375 33.0278   2
  -3  -1 -21 48.1090 21.7603   2
  -3  -1 -21 68.5989 22.9615  15
  -3   1 -21 30.4049 20.2494  15
  -3   1 -22 127.428 37.2496   2
  -3  -1 -22 131.366 52.7083   2
  -3  -1 -22 45.9628 23.2926  14
  -3  -1 -22 61.5359 21.2980  15
  -3   1 -22 36.5799 18.4413  15
  -3   1 -22 16.5823 21.1480  14
  -3  -1 -23-25.2634 53.3213   2
  -3  -1 -23 29.2280 20.2891  14
  -3   1 -23 5.53211 19.7480  14
  -3   1 -23 25.8297 18.5301  15
  -3  -1 -23 22.8786 19.2637  15
  -3   1 -24 1472.61 157.466   2
  -3  -1 -24 1314.34 154.401   2
  -3  -1 -24 1345.05 77.5813  15
  -3   1 -24 1343.70 79.9960  15
  -3   1 -24 1265.73 87.3861  14
  -3  -1 -24 1206.95 82.0131  14
  -3  -1 -25 641.459 55.6293  15
  -3   1 -25 676.188 59.7888  15
  -3  -1 -25 665.555 62.9076  14
  -3   1 -25 639.403 65.1751  14
  -3   1 -26 470.910 45.3024  21
  -3   1 -26 488.090 57.5521  14
  -3   1 -26 486.500 50.4364  15
  -3  -1 -26 529.165 51.8322  15
  -3  -1 -26 504.639 54.6890  14
  -3   1 -27 124.466 26.0828  21
  -3   1 -27 48.5281 23.0925  14
  -3   1 -27 112.973 30.5454  15
  -3  -1 -27 57.4077 24.7495  14
  -3  -1 -27 86.3789 27.8407  15
  -3   1 -28 394.370 41.1205  21
  -3   1 -28 401.480 47.8362  15
  -3  -1 -28 404.372 47.3463  15
  -3  -1 -28 329.654 45.8606  14
  -3   1 -28 314.799 48.2438  14
  -3   1 -29 14.1187 23.1500  14
  -3   1 -29 3.51174 19.6018  15
  -3  -1 -29-3.53806 20.7896  15
  -3  -1 -29 9.38535 17.6641  14
  -3  -1 -30 752.153 55.5027  21
  -3   1 -30 718.285 58.8083  15
  -3  -1 -30 674.347 55.4395  15
  -3  -1 -30 674.389 57.0024  14
  -3   1 -30 715.265 61.8174  14
  -3  -1 -31 23.8000 13.8059  21
  -3  -1 -31 36.1666 20.3136  15
  -3   1 -31 36.9904 20.0864  15
  -3  -1 -32 23.2503 13.0526  21
  -3  -1 -32 13.0257 15.5806  15
  -3   1 -32 46.1888 20.5237  15
  -3  -1 -33 62.5276 16.0923  21
  -3   1 -33 87.7362 22.1855  15
  -3  -1 -33 59.6926 16.5998  15
  -3  -1 -34 40.1259 16.7416  15
  -3   1 -34 55.3235 16.7633  15
  -3  -1 -35 70.0839 17.0743  15
  -3   1 -35 41.2694 12.7877  15
  -3  -1 -36 7.18730 8.66109  15
  -3   1 -36 21.6130 12.1684  15
   3  -2 -36 9.90438 7.61899  16
   3   2 -36 17.9214 8.78371  16
   3  -2 -35 54.8561 16.7866  21
   3  -2 -35 69.7340 15.8885  16
   3   2 -35 45.4136 12.9795  16
   3  -2 -34-5.31903 13.2962  21
   3  -2 -34 27.7523 12.6825  16
   3   2 -34 10.0379 10.5687  16
   3  -2 -33 37.2352 15.2437  21
   3   2 -33 56.0925 17.0348  16
   3  -2 -33 61.8161 16.2229  16
   3  -2 -32 29.7887 19.2370  21
   3  -2 -32 26.5432 15.8680  16
   3   2 -32 12.1658 12.4748  16
   3  -2 -31 60.4646 18.2803  10
   3   2 -31 41.2024 20.2796  21
   3  -2 -31 38.9292 19.1094  21
   3   2 -31 48.5130 17.1740  16
   3  -2 -31 73.3945 19.8174  16
   3  -2 -30 71.5791 22.1942  10
   3   2 -30 93.2738 32.1988  21
   3  -2 -30 38.9735 22.5436  21
   3  -2 -30 58.7278 21.6501  16
   3   2 -30 36.4630 17.5369  16
   3  -2 -29 775.183 56.2905  10
   3   2 -29 911.015 72.3518  21
   3  -2 -29 805.118 65.4216  21
   3   2 -29 778.982 56.8311  16
   3  -2 -29 912.823 63.3408  16
   3  -2 -28 3002.23 110.855  10
   3   2 -28 3174.04 131.507  21
   3  -2 -28 2948.01 123.162  21
   3   2 -28 3004.27 111.153  16
   3  -2 -28 2996.94 111.991  16
   3  -2 -27 50.6662 21.2049  10
   3   2 -27-24.3008 27.9120  21
   3  -2 -27 40.4345 26.2264  21
   3   2 -27 5.36707 18.1813  16
   3  -2 -27 0.23309 20.5166  16
   3  -2 -26 2359.86 102.153  10
   3   2 -26 2412.93 115.269  21
   3  -2 -26 2502.20 114.338  21
   3   2 -26 2282.29 98.8721  16
   3  -2 -26 2350.65 102.336  16
   3  -2 -25 116.652 28.6644  10
   3   2 -25 154.151 36.1965  21
   3  -2 -25 134.159 31.1953  16
   3   2 -25 125.182 29.3921  16
   3   2 -25 104.600 25.3101  11
   3  -2 -24 450.714 46.4869  10
   3  -2 -24 449.919 88.4095   5
   3   2 -24 648.234 106.006   5
   3   2 -24 385.598 46.8661  21
   3   2 -24 484.857 45.8369  11
   3  -2 -24 454.575 46.7036  16
   3  -2 -23 1371.63 76.8109  10
   3  -2 -23 1351.06 148.675   5
   3   2 -23 1421.81 159.578   5
   3   2 -23 1349.69 83.6446  21
   3   2 -23 1334.93 73.9176  11
   3  -2 -22 3352.02 116.233  10
   3  -2 -22 3335.95 232.599   5
   3   2 -22 3543.30 245.586   5
   3   2 -22 3354.15 126.203  21
   3   2 -22 3087.18 111.833  11
   3   2 -21 2133.74 87.6347  10
   3  -2 -21 2128.99 90.6700  10
   3  -2 -21 2107.12 178.109   5
   3   2 -21 2141.01 188.308   5
   3   2 -21 2117.06 98.4771  21
   3   2 -21 1890.99 85.9054  11
   3   2 -20 53.4812 16.4458  10
   3  -2 -20 20.6659 15.6290  10
   3  -2 -20 47.3795 29.2086   5
   3   2 -20 32.7707 38.7834   5
   3  -2 -20 71.9918 20.5488  18
   3   2 -20 33.5564 15.5670  21
   3   2 -20 0.48605 15.2779  11
   3  -2 -19 106.776 19.9894  10
   3  -2 -19 134.771 48.4421   5
   3   2 -19 123.445 42.4064   5
   3  -2 -19 120.267 23.4227  18
   3   2 -19 157.355 28.2079  21
   3  -2 -18 232.876 59.4358   5
   3   2 -18 257.758 60.9411   5
   3  -2 -17 1918.27 152.276   5
   3   2 -17 1925.54 157.755   5
   3  -2 -16 491.377 77.3588   5
   3  -2 -16 350.324 52.7099   2
   3   2 -16 352.392 70.3597   5
   3  -2 -15 3419.13 187.240   5
   3   2 -15 3555.56 198.181   5
   3  -2 -15 3672.22 155.473   2
   3  -2 -14 1485.73 119.811   5
   3   2 -14 1400.48 122.732   5
   3  -2 -14 1373.79 92.7889   2
   3  -2 -13 9195.87 282.025   5
   3   2 -13 9637.23 302.979   5
   3  -2 -13 9266.28 230.486   2
   3  -2 -12 12503.3 340.533   6
   3  -2 -12 12039.5 314.502   5
   3   2 -12 11488.0 319.459   5
   3  -2 -12 12307.8 255.616   2
   3  -2 -11 643.109 56.5304   2
   3   2 -11 560.731 38.9557   2
   3   2 -11 578.130 52.4686   6
   3  -2 -11 547.891 66.5677   5
   3   2 -11 630.064 75.3962   5
   3  -2 -11 639.622 77.2574   6
   3   2 -10 971.481 46.4640   2
   3  -2 -10 991.439 66.6230   2
   3   2 -10 1026.08 89.3722   5
   3  -2 -10 1010.50 84.5089   5
   3   2 -10 954.752 65.5469   6
   3  -2 -10 935.580 89.5891   6
   3   2  -9 33268.9 239.919   2
   3  -2  -9 33223.8 455.335   5
   3   2  -9 34453.1 480.848   5
   3  -2  -9 33410.5 370.977   2
   3  -2  -9 34916.0 516.118   6
   3   2  -9 32133.2 362.057   6
   3  -2  -8 10067.5 270.341   6
   3   2  -8 9505.16 194.652   6
   3   2  -8 9543.80 111.601   2
   3  -2  -8 10110.9 239.492   5
   3   2  -8 10146.2 250.121   5
   3  -2  -8 9990.93 192.380   2
   3   2  -7 14566.9 239.150   6
   3  -2  -7 15549.2 329.458   6
   3  -2  -7 15039.5 281.489   5
   3   2  -7 15563.5 296.314   5
   3  -2  -7 14751.6 226.710   2
   3  -2  -6 2185.65 121.654   6
   3   2  -6 2084.23 105.944   5
   3  -2  -6 2158.08 103.576   5
   3  -2  -6 2050.49 82.5642   2
   3   2  -6 1961.14 88.2033   6
   3   2  -5 3333.20 114.662   6
   3  -2  -5 3603.98 151.828   6
   3  -2  -5 3569.84 127.806   5
   3   2  -5 3615.09 132.404   5
  -3   2   5 3429.00 122.209   4
   3  -2  -5 3244.19 106.338   2
   3  -2  -4 208.086 40.4355   6
   3   2  -4 183.288 31.0970   6
   3  -2  -4 154.177 27.9751   5
   3   2  -4 211.110 34.6927   5
  -3   2   4 137.058 26.1343   4
   3  -2  -3 1866.81 107.309   6
   3  -2  -3 1760.53 85.8408   5
   3   2  -3 1844.90 90.0140   5
  -3   2   3 1770.62 81.7776   1
  -3   2   3 1779.87 86.1196   4
   3   2  -2 6294.89 159.228   5
   3  -2  -2 6158.97 190.638   6
  -3   2   2 5584.15 145.681   1
  -3  -2   2 5934.74 98.6215   2
  -3   2   2 5733.95 149.881   4
   3  -2  -1 3660.88 146.640   6
   3   2  -1 3869.57 122.700   5
  -3   2   1 3787.54 123.271   1
  -3  -2   1 3732.92 85.0522   2
  -3   2   1 3483.48 117.959   4
   3  -2   0 9719.32 235.970   6
  -3  -2   0 9328.78 146.701   2
  -3   2   0 9300.99 198.522   1
  -3   2   0 9156.16 191.618   4
   3  -2   1 2688.15 125.670   6
  -3  -2  -1 3005.98 92.0865   2
  -3   2  -1 2711.49 111.793   1
   3  -2   2 584.596 61.1198   6
  -3  -2  -2 642.596 44.2183   2
  -3   2  -2 667.199 59.0173   1
   3  -2   3 10072.4 243.575   6
  -3  -2  -3 9834.38 182.682   2
  -3   2  -3 10196.3 231.602   1
  -3  -2  -4 5087.43 139.368   2
  -3   2  -4 5072.00 170.785   1
  -3  -2  -5 1531.74 81.5321   2
  -3   2  -5 1521.06 97.5912   1
  -3  -2  -6 58554.8 527.612   2
  -3   2  -6 60156.9 631.398   1
  -3  -2  -7 6150.98 179.585   2
  -3   2  -7 6176.36 210.289   1
  -3  -2  -8 7579.05 210.385   2
  -3   2  -8 7854.46 247.470   1
  -3  -2  -9 2466.24 126.023   2
  -3   2  -9 2322.99 138.343   1
  -3  -2 -10 8394.02 242.742   2
  -3   2 -10 8210.88 271.762   1
  -3   2 -11 6196.34 245.076   1
  -3  -2 -11 6683.12 226.874   2
  -3   2 -12 213.207 52.1104   1
  -3  -2 -12 374.544 64.9969   2
  -3   2 -13 5632.02 249.480   1
  -3  -2 -13 6064.36 236.145   2
  -3   2 -14 9115.60 328.445   1
  -3  -2 -14 9728.45 310.295   2
  -3   2 -15 477.729 77.3362   1
  -3  -2 -15 394.968 55.5215   3
  -3  -2 -15 521.084 79.4725   2
  -3  -2 -16 961.015 107.771   2
  -3  -2 -16 775.140 79.1303   3
  -3   2 -16 823.463 108.388   1
  -3   2 -17 99.2462 48.8116   1
  -3  -2 -17 12.6671 29.1038   2
  -3   2 -18 136.513 41.4485   2
  -3   2 -18 146.049 46.4332   1
  -3  -2 -18 106.982 44.3327   2
  -3   2 -18 141.248 25.9938  15
  -3  -2 -18 109.210 22.0469  15
  -3  -2 -19 3597.61 227.917   2
  -3   2 -19 3154.60 223.508   1
  -3   2 -19 3485.79 213.680   2
   3  -2  19 3393.90 103.941   9
  -3   2 -19 3503.65 115.801  15
  -3  -2 -19 3514.91 111.346  15
  -3   2 -20 527.719 98.3394   1
  -3   2 -20 356.275 72.9224   2
  -3  -2 -20 479.635 92.0596   2
   3  -2  20 524.681 43.2482   9
  -3   2 -20 530.091 48.7207  15
  -3  -2 -20 475.971 43.4005  15
  -3   2 -21 419.981 84.5499   2
  -3  -2 -21 506.883 94.2671   2
   3  -2  21 469.768 41.3177   9
  -3  -2 -21 448.281 44.9213  15
  -3   2 -21 456.654 45.1678  15
  -3   2 -22 399.962 82.5662   2
  -3  -2 -22 282.065 64.4177   2
  -3   2 -22 320.488 45.8743  14
  -3   2 -22 308.251 40.6053  15
  -3  -2 -22 286.982 40.2782  14
  -3  -2 -22 284.660 36.1868  15
  -3   2 -23 617.772 105.058   2
  -3  -2 -23 505.623 93.2067   2
  -3   2 -23 413.277 46.1660  15
  -3  -2 -23 404.839 43.4491  15
  -3   2 -23 372.645 51.9534  14
  -3  -2 -23 417.281 50.8865  14
  -3   2 -24 3841.06 133.952  15
  -3  -2 -24 3682.09 137.549  14
  -3  -2 -24 3905.70 130.424  15
  -3   2 -24 3948.53 154.245  14
  -3  -2 -25 454.407 53.6542  14
  -3   2 -25 523.420 53.1292  15
  -3  -2 -25 552.996 52.6174  15
  -3   2 -25 453.848 57.8958  14
  -3   2 -26 1528.14 88.5766  15
  -3  -2 -26 1571.65 85.4812  15
  -3   2 -26 1601.00 100.712  14
  -3  -2 -26 1366.74 85.1205  14
  -3  -2 -27 137.250 30.7817  14
  -3   2 -27 200.678 37.3592  15
  -3  -2 -27 200.071 33.8552  15
  -3   2 -27 191.408 42.4114  14
  -3   2 -28 373.273 52.0663  14
  -3  -2 -28 373.932 44.3998  15
  -3   2 -28 390.482 45.6885  15
  -3  -2 -28 332.590 42.1457  14
  -3   2 -29-6.33114 24.4475  14
  -3   2 -29 10.5380 22.1083  15
  -3  -2 -29 14.7324 20.5285  15
  -3  -2 -29-1.26760 14.1285  14
  -3   2 -30 110.454 30.8980  14
  -3   2 -30 98.1562 26.4176  15
  -3  -2 -30 90.3694 25.4965  15
  -3  -2 -31 48.4098 17.3592  21
  -3   2 -31 39.6811 20.7294  15
  -3  -2 -31 29.9212 18.7164  15
  -3  -2 -32 7.13404 14.6448  21
  -3  -2 -32 43.5920 18.4737  15
  -3   2 -32 52.5618 22.1041  15
  -3  -2 -33 65.2816 17.7024  21
  -3  -2 -33 61.9337 19.5410  15
  -3   2 -33 57.0167 19.5247  15
  -3  -2 -34 8.22520 10.9636  21
  -3   2 -34 39.7519 15.5503  15
  -3  -2 -34 15.0349 13.6457  15
  -3   2 -35 231.981 24.5661  15
  -3  -2 -35 260.778 26.4096  15
  -3   2 -36 45.7737 12.0459  15
  -3  -2 -36 67.1428 13.3514  15
   3   3 -36 38.9273 13.0542  20
   3  -3 -35 59.3082 16.4277  21
   3   3 -35 47.1749 11.5277  16
   3  -3 -35 39.4468 11.5542  16
   3  -3 -34 71.4037 18.3308  21
   3   3 -34 73.8315 15.0826  16
   3  -3 -34 91.2515 16.8089  16
   3  -3 -33-9.09981 15.9971  21
   3   3 -33 15.4899 11.2474  16
   3  -3 -32-3.63941 15.9608  10
   3  -3 -32 8.41756 15.6986  21
   3   3 -32 10.4291 11.1349  16
   3  -3 -32 7.11188 15.3844  16
   3  -3 -31 24.8824 16.7564  10
   3  -3 -31 5.09141 18.8934  21
   3   3 -31-0.33990 13.5176  16
   3  -3 -31 15.6161 15.9377  16
   3  -3 -30 55.2318 18.3752  10
   3  -3 -30 51.0553 24.6038  21
   3   3 -30 64.5312 19.8289  16
   3  -3 -30 66.8159 21.1705  16
   3  -3 -29 443.562 43.3515  10
   3  -3 -29 505.309 51.3200  21
   3  -3 -29 469.730 44.9003  16
   3   3 -29 505.559 45.1285  16
   3  -3 -28 1495.41 80.1443  10
   3  -3 -28 1503.24 86.5686  21
   3   3 -28 1509.14 91.9621  21
   3   3 -28 1571.58 79.1662  16
   3   3 -28 1462.22 74.7901  11
   3  -3 -28 1439.78 77.2312  16
   3  -3 -27 4492.75 139.144  10
   3   3 -27 4770.69 160.885  21
   3  -3 -27 4529.64 137.714  16
   3   3 -27 4346.06 132.081  11
   3   3 -27 4344.54 131.528  16
   3  -3 -26 26.3356 20.0319  10
   3   3 -26 50.2502 29.6499  21
   3  -3 -26 56.9993 24.3582  16
   3   3 -26 49.4506 22.3527  16
   3   3 -26 58.0440 20.3486  11
   3  -3 -25 3278.23 120.056  10
   3   3 -25 3137.05 130.033  21
   3  -3 -25 3076.69 114.567  16
   3   3 -25 3067.28 115.131  11
   3   3 -25 3112.33 112.164  16
   3  -3 -24 1916.00 92.3175  10
   3  -3 -24 1847.37 175.319   5
   3   3 -24 2018.53 195.303   5
   3   3 -24 1910.46 101.140  21
   3   3 -24 1804.67 89.8633  11
   3   3 -24 1784.73 84.7244  16
   3  -3 -24 1842.59 89.0922  16
   3  -3 -23 2676.66 107.615  10
   3  -3 -23 2555.37 202.085   5
   3   3 -23 2510.58 211.690   5
   3   3 -23 2470.77 113.304  21
   3   3 -23 2526.00 98.6952  16
   3   3 -23 2453.38 103.753  11
   3  -3 -23 2501.43 101.594  16
   3  -3 -22 257.202 36.4592  10
   3   3 -22 186.994 57.9779   5
   3  -3 -22 161.626 55.7019   5
   3   3 -22 276.778 39.7004  21
   3  -3 -22 239.307 33.4981  16
   3   3 -22 199.155 31.2532  11
   3  -3 -21 1416.90 75.8754  10
   3  -3 -21 1394.97 141.705   5
   3   3 -21 1339.01 150.801   5
   3   3 -21 1315.12 79.7399  21
   3  -3 -21 1334.25 75.3334  18
   3   3 -21 1368.41 76.4648  11
   3  -3 -21 1269.75 70.7392  16
   3  -3 -20 5514.41 144.921  10
   3  -3 -20 4951.21 262.773   5
   3   3 -20 5122.30 283.887   5
   3  -3 -20 5148.08 143.873  18
   3   3 -20 5203.32 151.891  21
   3   3 -20 5273.58 147.312  11
   3  -3 -20 5284.23 139.278  16
   3  -3 -19 1018.27 62.0120  10
   3   3 -19 994.507 121.926   5
   3  -3 -19 810.229 101.978   5
   3   3 -19 985.464 65.9894  21
   3  -3 -19 1025.02 64.6934  18
   3   3 -19 963.985 62.1043  11
   3  -3 -18 431.904 39.6493  10
   3  -3 -18 451.703 77.8382   5
   3   3 -18 362.341 73.4576   5
   3  -3 -18 364.590 38.3013  18
   3   3 -18 388.286 39.9154  21
   3  -3 -17 2875.34 182.274   5
   3   3 -17 2844.53 194.428   5
   3  -3 -17 2683.00 155.730   2
   3  -3 -16 3228.40 186.692   5
   3   3 -16 3163.85 196.967   5
   3  -3 -16 3376.76 167.649   2
   3  -3 -15 4.49631 29.6865   2
   3   3 -15 28.5875 29.1306   5
   3  -3 -15 6.67826 24.3894   5
   3  -3 -14 3424.31 177.512   5
   3   3 -14 3690.60 198.045   5
   3  -3 -14 3644.88 164.411   2
   3  -3 -13 13344.8 336.211   5
   3   3 -13 13723.6 366.107   5
   3  -3 -13 14167.7 313.012   2
   3  -3 -12 286.695 61.0402   6
   3  -3 -12 277.446 49.7472   5
   3  -3 -12 240.736 43.5846   2
   3   3 -12 272.030 56.0304   5
   3  -3 -11 114.370 33.1264   2
   3  -3 -11 75.2729 31.9167   6
   3   3 -11 138.834 41.1939   5
   3  -3 -11 121.169 32.7484   5
   3  -3 -10 6880.98 213.655   5
   3   3 -10 6780.67 226.994   5
   3  -3 -10 7050.98 202.714   2
   3  -3 -10 7361.82 261.559   6
   3  -3  -9 840.097 72.8004   5
   3   3  -9 907.295 83.3036   5
   3  -3  -9 870.860 70.3165   2
   3   3  -9 933.678 52.0410   6
   3  -3  -9 946.004 94.9375   6
   3   3  -8 22420.8 255.295   6
   3  -3  -8 23741.1 443.162   6
   3  -3  -8 22773.6 357.153   5
   3   3  -8 23385.2 384.042   5
   3  -3  -8 23201.1 344.693   2
   3  -3  -7 1725.05 118.335   6
   3   3  -7 1473.55 67.6263   6
   3   3  -7 1512.59 93.9695   5
   3  -3  -7 1558.09 91.5355   5
   3  -3  -7 1553.63 87.7170   2
   3  -3  -6 4335.68 181.175   6
   3   3  -6 4175.84 149.761   5
   3  -3  -6 4164.29 142.920   5
   3   3  -6 4007.74 70.1085   1
  -3   3   6 4204.89 156.283   4
   3  -3  -6 3862.94 137.297   2
   3   3  -6 3835.36 112.665   6
   3  -3  -5 608.492 71.1277   6
   3   3  -5 512.855 43.8629   6
   3  -3  -5 531.575 50.1623   5
  -3   3   5 630.295 61.0965   4
   3  -3  -5 519.958 50.6555   2
   3   3  -5 650.577 58.1624   5
   3  -3  -4 697.476 71.8652   6
   3  -3  -4 608.815 52.5179   5
   3   3  -4 601.491 53.9233   5
   3   3  -4 569.056 47.0461   6
  -3   3   4 620.305 58.7718   4
   3  -3  -4 609.804 54.4377   2
   3  -3  -3 9.94813 34.4263   6
   3   3  -3 23.3417 14.6737   5
  -3   3   3 9.60792 16.4418   4
   3  -3  -2 4450.48 172.451   6
  -3   3   2 4273.21 147.170   1
   3   3  -2 4132.33 129.949   5
  -3  -3   2 4023.04 111.508   2
  -3   3   2 4174.51 146.491   4
   3  -3  -1 4104.07 163.603   6
  -3   3   1 3953.79 143.377   1
  -3  -3   1 3939.23 111.115   2
   3   3  -1 3853.68 68.2623   4
  -3   3   1 3949.23 143.527   4
  -3   3   0 7504.97 198.858   1
  -3  -3   0 7471.33 158.870   2
  -3   3   0 7448.16 196.384   4
   3  -3   0 7808.96 221.919   6
   3  -3   1 2033.45 114.496   6
  -3  -3  -1 2085.37 88.0569   2
  -3   3  -1 2083.81 107.833   1
  -3   3  -1 2016.64 103.358   4
   3  -3   2 67161.0 649.547   6
  -3  -3  -2 66991.1 515.049   2
  -3   3  -2 67618.3 627.230   1
   3  -3   3 605.553 65.1717   6
  -3  -3  -3 645.069 53.8072   2
  -3   3  -3 625.226 63.6457   1
   3  -3   4 2258.11 121.854   6
  -3  -3  -4 2384.60 105.410   2
  -3   3  -4 2388.88 125.605   1
   3  -3   5 4998.80 180.819   6
  -3  -3  -5 4816.50 155.270   2
  -3   3  -5 4886.18 184.271   1
  -3  -3  -6 4217.52 152.217   2
   3  -3   6 4376.90 171.666   6
  -3   3  -6 4289.14 179.160   1
   3  -3   7 16.8680 23.9713   6
  -3  -3  -7-5.17711 20.6932   2
  -3  -3  -8 1219.55 90.5541   2
  -3   3  -8 1122.37 99.7052   1
  -3  -3  -9 426.675 55.5822   2
  -3   3  -9 417.951 63.0960   1
  -3  -3 -10 676.256 74.3156   2
  -3   3 -10 566.817 78.0708   1
  -3   3 -11 1299.04 117.941   1
  -3  -3 -11 1421.72 109.355   2
  -3  -3 -12 11917.7 327.513   2
  -3   3 -12 10995.0 344.759   1
  -3   3 -13 1483.27 129.804   1
  -3  -3 -13 1554.20 124.851   2
  -3   3 -14 2886.06 188.268   1
  -3  -3 -14 3544.08 194.742   2
  -3  -3 -15 69.9943 32.7391   3
  -3   3 -15 116.006 42.1940   1
  -3  -3 -15 130.546 43.7184   2
  -3   3 -16 706.005 101.219   1
  -3  -3 -16 722.082 96.4935   2
  -3  -3 -16 612.470 75.6723   3
  -3  -3 -17 4.00135 24.5323   3
  -3   3 -17-18.5320 48.0110   1
  -3  -3 -17 97.0041 45.9427   2
  -3   3 -18-9.45093 36.7347   1
  -3  -3 -18 57.6831 43.8607   2
   3  -3  18-14.0829 14.7721   9
  -3   3 -18 24.6032 16.7755  15
  -3  -3 -18 4.36022 12.3075  15
  -3  -3 -19 1423.61 149.698   2
  -3   3 -19 1287.83 146.084   1
   3  -3  19 1362.37 68.4252   9
  -3   3 -19 1340.25 75.1910  15
  -3  -3 -19 1419.08 71.4549  15
  -3   3 -20 975.484 117.410   2
  -3  -3 -20 1051.64 135.146   2
  -3   3 -20 967.841 131.547   1
   3  -3  20 1137.36 63.5836   9
  -3   3 -20 1022.06 68.2564  15
  -3  -3 -20 1068.30 64.7577  15
  -3   3 -21 192.611 54.9063   1
  -3   3 -21 154.822 48.9718   2
  -3  -3 -21 249.433 71.5367   2
   3  -3  21 275.256 34.9240   9
  -3   3 -21 165.988 35.7958  14
  -3   3 -21 205.290 36.1337  15
  -3  -3 -21 179.487 28.2990  15
  -3   3 -22 49.3447 36.1550   1
  -3   3 -22 50.5217 42.8490   2
  -3  -3 -22 14.1382 37.0691   2
   3  -3  22 79.3027 23.6800   9
  -3   3 -22 55.9195 27.1914  14
  -3   3 -22 49.7430 22.1768  15
  -3  -3 -22 44.3676 20.6596  15
  -3   3 -23 68.1502 46.2152   2
  -3  -3 -23-8.65835 47.4866   2
   3  -3  23 53.1897 17.7981   9
  -3   3 -23 9.11885 24.1098  14
  -3  -3 -23 40.9963 19.7294  15
  -3   3 -23 17.0769 21.8207  15
  -3   3 -24 19.0595 25.8087  14
  -3  -3 -24 42.0650 20.8351  15
  -3   3 -24 11.8730 21.3174  15
  -3  -3 -25 791.473 61.3361  15
  -3   3 -25 656.714 59.7980  15
  -3   3 -25 702.671 70.0239  14
  -3   3 -26 805.111 73.9333  14
  -3   3 -26 820.429 65.8974  15
  -3  -3 -26 855.071 64.1352  15
  -3   3 -27 10.9172 23.6780  14
  -3   3 -27-1.82046 24.1151  15
  -3  -3 -27 1.55013 20.9200  15
  -3   3 -28 85.9120 34.2664  14
  -3   3 -28 75.4904 26.7092  15
  -3  -3 -28 77.6710 25.3172  15
  -3   3 -29 132.731 34.7912  14
  -3  -3 -29 137.287 29.7658  15
  -3   3 -29 135.474 31.9943  15
  -3   3 -30 442.409 46.3916  15
  -3  -3 -30 379.693 41.3140  15
  -3   3 -30 380.698 47.7455  14
  -3   3 -31 39.0148 22.2562  15
  -3  -3 -31-15.9916 17.1759  15
  -3  -3 -32 11.2379 15.5914  21
  -3   3 -32 64.9782 20.9228  15
  -3  -3 -32 50.6116 20.0694  15
  -3  -3 -33 77.9961 19.2505  21
  -3   3 -33 35.1601 16.0828  15
  -3  -3 -33 55.7665 15.8471  15
  -3  -3 -34 19.0563 10.3633  21
  -3   3 -34 11.8438 14.6287  15
  -3  -3 -34 17.9637 13.8901  15
  -3   3 -35 63.7003 16.0018  15
  -3  -3 -35 47.2028 12.0733  15
   3   4 -35 21.6783 10.9891  20
   3  -4 -35 16.3422 10.0752  21
   3  -4 -35 16.1932 7.95041  16
   3  -4 -34-2.85721 11.7736  21
   3   4 -34 22.7367 9.90745  16
   3  -4 -34 7.01993 9.37791  16
   3  -4 -33 104.404 17.8193  10
   3  -4 -33 82.9426 18.5036  21
   3  -4 -33 117.459 18.8080  16
   3   4 -33 87.8249 15.4377  16
   3  -4 -32 610.603 42.2103  10
   3  -4 -32 628.875 41.9442  16
   3   4 -32 622.677 39.2594  16
   3  -4 -32 616.018 47.7284  21
   3  -4 -31 10.6386 15.0895  10
   3  -4 -31 13.6517 16.2484  21
   3   4 -31-1.92041 10.6423  16
   3  -4 -31 1.67127 11.4421  16
   3  -4 -30 396.275 40.0894  10
   3  -4 -30 467.431 46.9816  21
   3   4 -30 437.092 37.8875  16
   3   4 -30 455.769 38.9759  11
   3  -4 -30 443.395 39.7179  16
   3  -4 -29 738.693 55.1927  10
   3  -4 -29 655.349 55.7042  21
   3   4 -29 690.743 48.9113  16
   3   4 -29 655.422 48.8375  11
   3  -4 -29 658.549 49.8401  16
   3  -4 -28 3774.39 125.494  10
   3  -4 -28 3650.85 131.684  21
   3  -4 -28 3691.08 118.701  16
   3   4 -28 3576.20 119.710  11
   3   4 -28 3576.63 111.557  16
   3  -4 -27 118.599 29.4075  10
   3  -4 -27 129.868 28.7153  16
   3   4 -27 130.641 27.5881  11
   3   4 -27 104.944 23.4524  16
   3  -4 -26 675.551 56.5886  10
   3  -4 -26 707.544 55.3301  16
   3   4 -26 643.291 51.2602  16
   3   4 -26 616.495 53.9371  11
   3  -4 -25 5252.55 153.743  10
   3  -4 -25 5065.02 143.497  16
   3   4 -25 4900.31 148.989  11
   3   4 -25 5080.97 138.667  16
   3  -4 -24 2120.82 98.0621  10
   3   4 -24 2169.30 108.172  21
   3  -4 -24 2033.90 91.2364  16
   3   4 -24 2007.21 87.9728  16
   3   4 -24 1988.95 96.4115  11
   3  -4 -23 17.6062 21.1087  10
   3   4 -23-14.4837 40.6588   5
   3   4 -23 28.9169 26.2152  21
   3  -4 -23 51.3031 24.2693  16
   3   4 -23 37.4821 21.0265  16
   3   4 -23 13.9317 20.5636  11
   3  -4 -22 524.984 50.8122  10
   3  -4 -22 620.240 101.728   5
   3   4 -22 606.890 106.163   5
   3   4 -22 492.784 54.2017  21
   3   4 -22 468.213 50.3663  11
   3  -4 -22 550.819 48.5802  16
   3   4 -22 491.476 44.2412  16
   3  -4 -21 882.756 61.8378  10
   3   4 -21 1005.53 129.875   5
   3  -4 -21 843.960 112.582   5
   3   4 -21 912.556 69.1500  21
   3  -4 -21 842.393 61.8546  18
   3   4 -21 865.110 63.4170  11
   3  -4 -21 901.498 60.3592  16
   3   4 -21 864.410 56.2241  16
   3  -4 -20 9353.94 193.649  10
   3  -4 -20 9239.73 348.385   5
   3   4 -20 9145.79 379.618   5
   3  -4 -20 8809.88 191.182  18
   3   4 -20 8805.15 202.887  21
   3  -4 -20 8721.81 178.647  16
   3   4 -20 9001.88 198.597  11
   3   4 -20 8373.91 170.324  16
   3  -4 -19 488.388 44.6119  10
   3  -4 -19 440.240 73.1653   5
   3   4 -19 456.693 85.5992   5
   3  -4 -19 465.738 45.9628  18
   3   4 -19 490.943 48.4013  21
   3  -4 -19 549.286 45.4576  16
   3   4 -19 495.682 48.3678  11
   3   4 -19 493.198 41.8354  16
   3  -4 -18 2395.82 94.2384  10
   3  -4 -18 2317.39 165.769   5
   3   4 -18 2329.36 182.148   5
   3  -4 -18 2354.42 163.008   2
   3  -4 -18 2225.89 93.7142  18
   3   4 -18 2106.19 94.9725  21
   3   4 -18 2227.46 95.6133  11
   3  -4 -18 2304.29 87.9977  16
   3   4 -18 2219.03 83.1620  16
   3  -4 -17 39.0244 26.4585   5
   3   4 -17 47.6073 35.2361   5
   3  -4 -17 20.8414 20.0584   2
   3   4 -17 39.3067 14.6308  21
   3  -4 -17 59.3268 18.6111  18
   3   4 -17 43.2921 20.8153  11
   3  -4 -16 1278.01 115.645   5
   3   4 -16 1205.34 124.094   5
   3  -4 -16 1081.44 102.632   2
   3  -4 -15 5460.48 228.522   5
   3   4 -15 5068.00 240.882   5
   3  -4 -15 5713.67 232.572   2
   3  -4 -14 18648.7 405.016   5
   3   4 -14 17971.2 439.352   5
   3  -4 -14 18804.9 409.364   2
   3   4 -13 1336.20 115.109   5
   3  -4 -13 1339.95 108.029   2
   3  -4 -13 1354.99 105.790   5
   3   4 -12 1411.04 114.410   5
   3  -4 -12 1374.71 101.449   5
   3  -4 -12 1477.85 108.885   2
   3  -4 -11 233.605 54.3866   3
   3  -4 -11 190.126 40.2344   2
   3  -4 -11 284.219 62.4929   6
   3  -4 -11 162.580 33.0706   5
   3   4 -11 186.015 45.1629   5
   3  -4 -10 13353.7 375.295   6
   3  -4 -10 13041.2 335.030   3
   3  -4 -10 12496.0 283.136   5
   3   4 -10 12850.2 315.398   5
   3  -4 -10 12409.5 299.471   2
   3  -4  -9 5172.53 174.966   5
   3   4  -9 5120.07 191.478   5
   3  -4  -9 5189.55 191.073   2
   3  -4  -9 5614.17 214.896   3
   3  -4  -9 5516.67 235.741   6
   3  -4  -8 31593.8 414.967   5
   3  -4  -8 34178.3 516.635   3
   3   4  -8 32843.2 460.952   5
   3  -4  -8 32668.5 466.763   2
   3  -4  -8 34568.5 571.033   6
   3  -4  -7 27603.4 371.705   5
   3   4  -7 28759.1 411.809   5
  -3   4   7 29059.9 469.950   4
   3  -4  -7 28165.7 427.275   2
   3  -4  -7 28617.9 461.263   3
   3  -4  -7 29586.5 516.041   6
   3  -4  -6 4292.31 193.315   6
   3   4  -6 3609.80 94.8693   6
   3  -4  -6 3809.28 163.615   3
   3  -4  -6 3611.04 131.033   5
   3   4  -6 3934.39 146.189   5
   3   4  -6 4011.60 109.652   1
  -3   4   6 4071.43 172.918   4
   3  -4  -6 3588.61 152.139   2
   3  -4  -5 38.2523 28.1927   6
   3   4  -5 46.7026 14.6991   6
   3  -4  -5 43.3580 25.4553   2
   3   4  -5 41.8519 21.5658   5
  -3   4   5 44.5007 28.0681   4
   3  -4  -5 80.8902 32.4805   3
   3  -4  -4 4298.90 184.787   6
   3   4  -4 4300.07 142.288   5
  -3   4   4 4321.68 171.827   4
   3  -4  -4 3922.91 155.359   2
   3  -4  -4 4274.80 163.703   3
   3  -4  -3 17368.2 365.094   6
   3   4  -3 17259.9 273.049   5
  -3   4   3 16974.3 335.753   4
   3  -4  -2 10501.3 280.879   6
  -3   4   2 10361.0 258.962   4
  -3  -4   2 10355.8 216.065   2
   3   4  -2 10486.6 144.696   4
   3  -4  -1 21.0588 24.0234   6
  -3   4   1 7.44633 19.1627   1
   3   4  -1 19.9295 10.1425   4
  -3   4   1 29.8473 23.1993   4
  -3  -4   1 3.56050 15.8379   2
   3  -4   0 1080.41 91.1306   6
  -3   4   0 1024.86 83.6279   1
  -3  -4   0 1025.09 70.2558   2
   3   4   0 1087.18 55.4452   4
  -3   4   0 966.182 80.3522   4
   3  -4   1 339.500 56.1613   6
  -3  -4  -1 342.921 45.3383   2
  -3   4  -1 290.163 50.3430   1
  -3   4  -1 273.501 48.3836   4
   3  -4   2 1549.76 106.337   6
  -3   4  -2 1602.16 106.911   1
  -3  -4  -2 1565.00 90.5296   2
  -3   4  -2 1600.62 104.233   4
   3  -4   3 85.2106 32.4994   6
  -3   4  -3 53.6487 25.8338   1
  -3  -4  -3 56.6646 21.2169   2
   3  -4   4 18316.5 357.672   6
  -3  -4  -4 17863.9 319.313   2
  -3   4  -4 18604.9 377.094   1
   3  -4   5 855.375 79.6985   6
  -3  -4  -5 911.079 75.5758   2
  -3   4  -5 782.641 79.1896   1
  -3   4  -6 482.424 65.8468   1
   3  -4   6 436.336 60.1019   6
  -3  -4  -6 399.894 54.2340   2
   3  -4   7 3535.89 160.746   6
  -3  -4  -7 3337.44 150.792   2
  -3   4  -7 3533.80 179.407   1
  -3  -4  -8 996.870 90.4049   2
   3  -4   8 934.830 84.8113   6
  -3   4  -8 919.964 95.3493   1
   3  -4   9 876.093 84.3089   6
  -3  -4  -9 813.146 82.2793   2
  -3   4  -9 894.169 98.0661   1
   3  -4  10 152.685 38.4655   6
  -3   4 -10 141.516 42.4945   1
  -3  -4 -10 146.741 38.7489   2
   3  -4  11 12704.6 318.759   6
  -3  -4 -11 12945.8 343.530   2
  -3   4 -11 12292.5 368.033   1
  -3  -4 -12 825.837 94.7404   2
  -3   4 -12 805.920 99.7730   1
   3  -4  12 693.705 78.4811   6
  -3  -4 -13 658.653 89.3910   2
  -3   4 -13 304.320 59.5489   1
  -3   4 -14 2570.08 184.636   1
  -3  -4 -14 2864.43 182.498   2
  -3   4 -15 56.0958 34.4893   1
  -3  -4 -15 0.94496 18.3326   3
  -3  -4 -15 0.67269 36.6036   2
  -3  -4 -16 720.081 101.080   2
  -3  -4 -16 670.351 87.5083   3
  -3   4 -16 663.207 97.0857   1
  -3   4 -17 1.95940 25.8085   1
  -3  -4 -17 34.2063 43.5746   2
  -3  -4 -17-29.2506 23.9323   3
   3  -4  17 48.7225 16.1560   9
  -3   4 -17-7.07901 19.7245  15
  -3  -4 -17 29.6977 15.9818  15
  -3  -4 -18-25.2124 45.6114   2
   3  -4  18-5.49511 13.1534   9
  -3   4 -18 28.8170 16.5392  15
  -3  -4 -18-6.50819 14.6185  15
  -3   4 -19 2849.72 221.652   1
  -3  -4 -19 3371.38 235.885   2
  -3  -4 -19 2912.39 185.628   3
   3  -4  19 3041.83 103.754   9
  -3  -4 -19 3029.23 105.522  15
  -3   4 -19 2862.70 112.101  15
  -3  -4 -20 11.0688 42.2997   2
  -3   4 -20 7.66882 37.1370   1
   3  -4  20 13.9784 15.0466   9
  -3   4 -20-5.71866 17.7575  15
  -3   4 -20 16.5528 22.0340  14
  -3  -4 -20 27.9149 20.2003  15
  -3   4 -21 977.000 120.627   2
  -3  -4 -21 1080.41 137.930   2
  -3   4 -21 855.025 128.151   1
   3  -4  21 948.620 61.0254   9
  -3  -4 -21 894.546 61.0563  15
  -3   4 -21 897.967 66.3480  15
  -3   4 -21 974.533 77.5475  14
  -3   4 -22 103.419 44.7317   1
  -3   4 -22 108.669 47.6477   2
  -3  -4 -22 19.2020 40.5743   2
   3  -4  22 90.1400 22.9974   9
  -3   4 -22 110.215 33.4323  14
  -3   4 -22 75.7703 25.5954  15
  -3  -4 -22 102.125 25.4937  15
   3  -4  23 558.532 47.5347   9
  -3   4 -23 499.858 53.4934  15
  -3  -4 -23 560.499 51.5881  15
  -3   4 -23 607.310 62.7638  14
   3  -4  24 1726.53 81.6302   9
  -3  -4 -24 1743.81 88.7052  15
  -3   4 -24 1814.29 96.5447  15
  -3   4 -24 1929.22 110.837  14
   3  -4  25 224.423 31.8875   9
  -3   4 -25 232.953 44.0395  14
  -3   4 -25 222.628 39.9192  15
  -3  -4 -25 252.720 38.2542  15
  -3   4 -26 804.034 65.7552  15
  -3  -4 -26 787.513 60.7760  15
  -3   4 -26 904.233 78.5684  14
  -3   4 -27 432.717 45.4489  11
  -3   4 -27 410.290 48.8393  15
  -3  -4 -27 485.576 49.8469  15
  -3   4 -27 437.441 56.2527  14
  -3   4 -28 191.387 32.0192  11
  -3   4 -28 178.481 41.2368  14
  -3   4 -28 170.781 36.3394  15
  -3  -4 -28 178.156 32.6012  15
  -3   4 -29 140.709 31.3607  15
  -3  -4 -29 99.2838 24.2548  15
  -3   4 -29 78.7099 24.8149  14
  -3   4 -30 547.865 49.5910  15
  -3  -4 -30 546.376 48.0175  15
  -3   4 -31 157.018 27.8740  15
  -3  -4 -31 166.630 28.1397  15
  -3   4 -32 180.638 27.6894  15
  -3  -4 -32 155.291 25.0635  15
  -3  -4 -33 77.5510 18.2694  21
  -3   4 -33 45.8311 16.5702  15
  -3  -4 -33 44.8687 16.1525  15
  -3  -4 -34 125.176 17.7941  21
  -3  -4 -34 76.3104 13.7591  16
  -3   4 -34 134.006 20.5254  15
  -3  -4 -34 143.256 20.7029  15
  -3   4 -35 10.9896 9.40292  15
  -3  -4 -35 31.5324 11.4940  15
   3  -5 -34 7.04247 10.1068  21
   3   5 -34-2.93016 11.3390  20
   3  -5 -33 287.820 27.1553  10
   3  -5 -33 278.567 29.2692  21
   3  -5 -33 317.455 24.6052  16
   3   5 -33 349.675 34.3100  20
   3  -5 -32-38.6216 15.1373  10
   3   5 -32-1.69039 14.0308  20
   3  -5 -32-3.84500 14.1160  21
   3   5 -32-14.7240 11.1280  11
   3  -5 -32-25.9348 13.1862  16
   3  -5 -31 352.061 34.4083  10
   3  -5 -31 384.402 32.1160  16
   3  -5 -31 383.656 39.7382  21
   3   5 -31 331.278 31.4916  11
   3  -5 -30 142.615 25.7876  10
   3  -5 -30 135.795 26.3884  21
   3   5 -30 156.268 21.2148  16
   3   5 -30 143.001 23.3876  11
   3  -5 -30 123.296 21.0025  16
   3  -5 -29 17.9005 17.9806  10
   3  -5 -29 18.9669 18.9575  21
   3   5 -29 23.8615 11.8882  16
   3   5 -29-1.58257 16.2940  11
   3  -5 -29 14.5780 14.2141  16
   3  -5 -28 473.467 45.6933  10
   3  -5 -28 513.781 43.1431  16
   3   5 -28 492.248 38.6012  16
   3   5 -28 490.479 46.3016  11
   3  -5 -27 1837.05 89.9316  10
   3   5 -27 1821.25 89.6101  11
   3  -5 -27 1745.14 79.3164  16
   3   5 -27 1819.64 77.0764  16
   3  -5 -26 820.742 62.4521  10
   3  -5 -26 868.489 57.5660  16
   3   5 -26 762.715 51.3234  16
   3   5 -26 802.034 61.8537  11
   3  -5 -25 10.3566 21.6642  10
   3   5 -25 15.8066 15.2947  16
   3  -5 -25 31.6994 17.2572  16
   3   5 -25 34.1079 20.7637  11
   3  -5 -24 419.764 47.0365  10
   3   5 -24 419.742 39.9885  16
   3  -5 -24 454.216 44.4702  16
   3   5 -24 420.884 48.3627  11
   3  -5 -23 2231.83 101.517  10
   3   5 -23 2112.07 85.5015  16
   3   5 -23 2086.04 101.313  11
   3  -5 -23 2092.95 90.1111  16
   3   5 -22 322.342 81.4841   5
   3  -5 -22 206.645 35.0321  10
   3  -5 -22 212.060 32.6816  16
   3   5 -22 244.077 39.7935  11
   3  -5 -21 8065.68 185.774  10
   3   5 -21 7411.61 349.217   5
   3  -5 -21 7665.50 185.133  18
   3   5 -21 7341.69 186.860  11
   3  -5 -21 7448.50 164.025  16
   3  -5 -20 274.686 36.5102  10
   3   5 -20 170.234 57.7417   5
   3  -5 -20 319.961 40.9563  18
   3  -5 -20 316.318 35.5617  16
   3   5 -20 296.172 39.7800  11
   3  -5 -19 1523.96 79.6827  10
   3   5 -19 1417.43 147.273   5
   3  -5 -19 1336.90 75.9075  18
   3  -5 -19 1307.02 69.1624  19
   3   5 -19 1369.63 80.4120  11
   3  -5 -19 1379.06 68.5313  16
   3  -5 -18 45.2848 23.3999   2
   3   5 -18 89.2542 45.2738   5
   3  -5 -18 31.8327 12.2161  19
   3  -5 -18 84.0065 23.6626  18
   3  -5 -18 91.9342 19.3675  16
   3   5 -18 65.0587 22.0736  11
   3  -5 -17 496.526 78.7648   2
   3   5 -17 502.898 85.6068   5
   3  -5 -17 420.244 38.4957  19
   3  -5 -17 452.363 43.4654  18
   3  -5 -17 449.574 38.9110  16
   3   5 -17 477.457 46.2080  11
   3   5 -16 672.790 92.0036   5
   3  -5 -16 622.698 87.7332   2
   3  -5 -16 597.849 48.2996  18
   3   5 -16 568.139 49.2854  11
   3  -5 -15 391.064 67.6684   2
   3  -5 -15 482.715 67.8438   5
   3   5 -15 386.556 69.4355   5
   3  -5 -14 279.845 62.2191   3
   3  -5 -14 204.116 43.0808   2
   3  -5 -14 274.340 49.3322   5
   3   5 -14 284.738 61.1261   5
   3  -5 -13 64.9038 32.6601   2
   3  -5 -13 9.99654 24.8349   3
   3  -5 -13 88.1474 31.6068   5
   3   5 -13 74.4897 27.3182   5
   3  -5 -12 284.425 55.3655   3
   3  -5 -12 320.438 57.9743   2
   3  -5 -12 279.694 45.5298   5
   3   5 -12 209.279 46.7583   5
   3  -5 -11 979.775 103.561   3
   3  -5 -11 850.050 75.8217   5
[truncated: 777,067 more chars]
