# Supplementary material for: (E)-5-(4-Meth­oxy­phen­yl)-N′-(2-oxoindolin-3-yl­idene)-1-phenyl-1H-pyrazole-3-carbohydrazide
Source: IUCrdata. 2023 May 26;8(Pt 5):x230455. doi: 10.1107/S2414314623004558 (PMC10242731; doi:10.1107/S2414314623004558)
Supplement: Supplementary file 2 [file x-08-x230455-Isup2.hkl]

data_I                                                                          
_shelx_title ' bmk1938c in P2(1)/c'                                             
_shelx_refln_list_code          4                                               
_shelx_F_calc_maximum      465.84                                               
_exptl_crystal_F_000      1824.00                                               
_reflns_d_resolution_high  0.8070                                               
                                                                                
loop_                                                                           
 _space_group_symop_operation_xyz                                               
 'x, y, z'                                                                      
 '-x, y+1/2, -z+1/2'                                                            
 '-x, -y, -z'                                                                   
 'x, -y-1/2, z-1/2'                                                             
                                                                                
_cell_length_a    10.8353                                                       
_cell_length_b    13.3587                                                       
_cell_length_c    30.3697                                                       
_cell_angle_alpha  90.000                                                       
_cell_angle_beta   91.838                                                       
_cell_angle_gamma  90.000                                                       
                                                                                
_shelx_F_squared_multiplier     1.000                                           
                                                                                
loop_                                                                           
 _refln_index_h                                                                 
 _refln_index_k                                                                 
 _refln_index_l                                                                 
 _refln_F_squared_calc                                                          
 _refln_F_squared_meas                                                          
 _refln_F_squared_sigma                                                         
 _refln_observed_status                                                         
   1   0   0       2427.52       2689.92        24.24 o                         
   2   0   0        169.70        159.98         8.61 o                         
   3   0   0       4837.43       4691.49        55.76 o                         
   4   0   0         41.09         52.36         4.20 o                         
   5   0   0        128.98        153.21        10.53 o                         
   6   0   0         13.31         15.26         7.53 o                         
   7   0   0          1.40          8.81         6.43 o                         
   8   0   0        185.14        158.74         6.83 o                         
   9   0   0        105.60        111.93         5.17 o                         
  10   0   0          5.40          9.18         2.81 o                         
  11   0   0          3.49          3.03         1.75 o                         
  12   0   0        269.39        272.19        13.29 o                         
   1   1   0      10771.19       9927.74        29.78 o                         
   2   1   0      15779.98      14234.85        49.86 o                         
   3   1   0        102.10        153.33        14.97 o                         
   4   1   0        763.86        792.98        17.18 o                         
   5   1   0        115.58        118.70         9.77 o                         
   6   1   0          0.10          7.03         3.19 o                         
   7   1   0        245.38        242.59        20.46 o                         
   8   1   0          3.50          3.86         1.33 o                         
   9   1   0        272.38        258.05         5.90 o                         
  10   1   0         13.57          8.53         2.02 o                         
  11   1   0          2.47          1.40         1.41 o                         
  12   1   0         50.77         50.33         5.20 o                         
   0   2   0      55719.52      52570.66       163.01 o                         
   1   2   0       8292.86       7844.03        28.34 o                         
   2   2   0        124.17        148.44         5.11 o                         
   3   2   0       1976.96       2029.56        20.07 o                         
   4   2   0       4311.47       4306.84        52.18 o                         
   5   2   0        396.17        392.17        18.60 o                         
   6   2   0         45.12         28.51         5.58 o                         
   7   2   0         57.34         47.97         9.88 o                         
   8   2   0        215.58        206.44         5.09 o                         
   9   2   0          0.06          1.19         1.31 o                         
  10   2   0         42.76         41.92         3.85 o                         
  11   2   0         23.50         22.71         2.44 o                         
  12   2   0         12.36         11.06         2.42 o                         
  13   2   0          0.19         -1.89         1.89 o                         
   1   3   0       2383.36       1965.12        15.10 o                         
   2   3   0       1062.33       1136.16        19.93 o                         
   3   3   0       1585.85       1636.88        20.60 o                         
   4   3   0       1219.73       1208.25        19.04 o                         
   5   3   0        205.05        199.20        14.34 o                         
   6   3   0        124.31        123.02        12.24 o                         
   7   3   0        104.84        117.95        14.76 o                         
   8   3   0          0.77          1.47         1.37 o                         
   9   3   0        260.82        265.49         6.34 o                         
  10   3   0         12.27         16.66         3.00 o                         
  11   3   0         21.48         21.05         2.65 o                         
  12   3   0          9.01          7.48         1.64 o                         
   0   4   0      49989.70      49215.08       558.54 o                         
   1   4   0         95.47         97.52         4.12 o                         
   2   4   0      10553.57      10003.77        64.30 o                         
   3   4   0        229.22        227.08         7.06 o                         
   4   4   0       2701.69       2816.15        46.52 o                         
   5   4   0       2049.31       2309.66        50.73 o                         
   6   4   0        236.64        213.85        16.80 o                         
   7   4   0        112.12        102.72         6.41 o                         
   8   4   0         28.99         23.99         2.08 o                         
   9   4   0        182.77        165.63         5.23 o                         
  10   4   0         59.87         60.40         5.58 o                         
  11   4   0         72.69         75.06         5.60 o                         
  12   4   0         44.45         44.40         3.04 o                         
   1   5   0         12.16         29.25         2.86 o                         
   2   5   0         58.65         67.57         4.46 o                         
   3   5   0       2427.22       2337.08        25.46 o                         
   4   5   0        496.64        514.75        15.37 o                         
   5   5   0        800.91        841.84        32.54 o                         
   6   5   0        143.48        166.43        16.10 o                         
   7   5   0         50.23         43.55         4.15 o                         
   8   5   0          0.29          0.32         1.72 o                         
   9   5   0         11.60          6.47         2.03 o                         
  10   5   0          0.19         -2.23         2.56 o                         
  11   5   0          0.09         -2.16         3.63 o                         
  12   5   0         24.67         21.67         2.13 o                         
   0   6   0        742.93       1075.87        36.51 o                         
   1   6   0       1486.28       1457.68        23.35 o                         
   2   6   0        459.81        467.17        12.00 o                         
   3   6   0        453.63        403.03        11.95 o                         
   4   6   0        118.68         91.33         7.36 o                         
   5   6   0         38.93         15.50        11.06 o                         
   6   6   0          5.23          4.54         2.48 o                         
   7   6   0         16.01         15.02         3.05 o                         
   8   6   0        121.77        113.88         6.53 o                         
   9   6   0        102.24        106.09         5.59 o                         
  10   6   0          0.01          0.84         2.38 o                         
  11   6   0          1.10          1.96         1.95 o                         
  12   6   0          4.25          4.52         1.26 o                         
   1   7   0        435.81        447.87        14.40 o                         
   2   7   0        221.79        231.02         9.34 o                         
   3   7   0          1.31         10.25         3.88 o                         
   4   7   0         14.53         19.80         4.53 o                         
   5   7   0        175.13        194.27        10.48 o                         
   6   7   0         71.60         81.34         4.74 o                         
   7   7   0        258.77        245.40         8.44 o                         
   8   7   0         77.65         64.88         5.46 o                         
   9   7   0         13.35         14.82         2.52 o                         
  10   7   0          0.80         -2.26         2.57 o                         
  11   7   0          2.15          6.56         1.70 o                         
  12   7   0          2.87          4.98         1.44 o                         
   0   8   0       2991.33       3154.42       140.81 o                         
   1   8   0          0.83          5.89         3.60 o                         
   2   8   0        149.35        107.91         9.06 o                         
   3   8   0        255.14        274.97        16.20 o                         
   4   8   0        470.28        479.00         9.65 o                         
   5   8   0         90.32         90.01         4.43 o                         
   6   8   0        160.14        151.56         6.41 o                         
   7   8   0          5.84          1.30         3.64 o                         
   8   8   0          0.94         -1.51         2.29 o                         
   9   8   0          1.68          2.27         1.77 o                         
  10   8   0          1.75          1.40         1.73 o                         
  11   8   0          0.01          1.97         5.14 o                         
   1   9   0        626.67        647.06        12.30 o                         
   2   9   0        848.28        879.92        12.90 o                         
   3   9   0          3.33          3.34         2.45 o                         
   4   9   0        461.33        439.71         9.20 o                         
   5   9   0        549.12        490.36        10.08 o                         
   6   9   0          6.13          4.63         1.93 o                         
   7   9   0         35.63         26.59         2.77 o                         
   8   9   0          5.13          2.59         1.74 o                         
   9   9   0         10.73          8.90         1.70 o                         
  10   9   0          0.10         -0.09         1.55 o                         
  11   9   0         11.73         12.48         2.62 o                         
   0  10   0       1464.20       1495.34        25.41 o                         
   1  10   0          3.51         -0.07         4.02 o                         
   2  10   0         12.56         12.07         2.14 o                         
   3  10   0        136.86        133.26         5.31 o                         
   4  10   0        634.17        627.89        13.51 o                         
   5  10   0         38.83         32.36         3.62 o                         
   6  10   0          0.86         -0.41         2.30 o                         
   7  10   0         34.42         36.42         3.21 o                         
   8  10   0         56.60         57.27         4.16 o                         
   9  10   0         56.82         55.22         2.89 o                         
  10  10   0          3.49          7.15         5.81 o                         
   1  11   0        457.28        497.52        10.41 o                         
   2  11   0         82.66         78.85         3.84 o                         
   3  11   0        145.76        137.83         5.19 o                         
   4  11   0         25.50         22.70         2.75 o                         
   5  11   0          6.23          5.06         2.04 o                         
   6  11   0         34.30         37.48         3.70 o                         
   7  11   0          0.27          1.13         2.17 o                         
   8  11   0         12.97         19.45         2.97 o                         
   9  11   0         17.20         16.41         3.32 o                         
  10  11   0          3.97          4.59         3.44 o                         
   0  12   0       2879.95       3079.99        38.68 o                         
   1  12   0        165.52        168.31         6.52 o                         
   2  12   0          2.88          3.02         2.04 o                         
   3  12   0        271.29        262.36         8.01 o                         
   4  12   0          2.76          4.66         1.85 o                         
   5  12   0         13.66         14.12         2.68 o                         
   6  12   0         75.13         73.15         6.29 o                         
   7  12   0          5.06          5.29         1.96 o                         
   8  12   0          2.52          3.15         1.42 o                         
   9  12   0          4.56          3.75         1.31 o                         
   1  13   0        299.87        320.93         8.59 o                         
   2  13   0        227.22        242.45         7.47 o                         
   3  13   0          9.74          9.38         2.07 o                         
   4  13   0         43.45         38.56         3.75 o                         
   5  13   0         18.06         12.12         4.71 o                         
   6  13   0         23.15         24.66         5.18 o                         
   7  13   0          4.20          3.03         1.93 o                         
   8  13   0          5.33          7.53         1.64 o                         
   0  14   0        103.15        102.56         6.51 o                         
   1  14   0         22.62         25.29         2.55 o                         
   2  14   0         42.67         42.73         3.19 o                         
   3  14   0         24.17         34.83         3.30 o                         
   4  14   0         15.30         17.29         2.78 o                         
   5  14   0          4.68          7.61         2.99 o                         
   6  14   0          7.69          2.32         1.87 o                         
   7  14   0          1.49          1.42         3.96 o                         
   1  15   0         60.71         52.24         2.94 o                         
   2  15   0          4.98          5.56         1.51 o                         
   3  15   0          0.86          0.76         2.01 o                         
   4  15   0          0.22         -0.44         1.28 o                         
   5  15   0         10.57         10.78         2.95 o                         
   0  16   0         48.08         32.34         3.84 o                         
   1  16   0          1.81          4.74         1.32 o                         
   2  16   0          0.06          0.57         1.36 o                         
   3  16   0         14.40         17.43         2.76 o                         
 -12   1   1         55.75         43.61         3.97 o                         
 -11   1   1          8.84         11.74         1.89 o                         
 -10   1   1         80.72         85.24         3.47 o                         
  -9   1   1         13.85         20.06         2.27 o                         
  -8   1   1          6.85          8.09         1.54 o                         
  -7   1   1         73.99         67.40        10.81 o                         
  -6   1   1        852.61        820.22        56.32 o                         
  -5   1   1       1612.32       1659.40        29.61 o                         
  -4   1   1          2.58         10.81         1.57 o                         
  -3   1   1       1791.69       1723.38        20.94 o                         
  -2   1   1       2636.23       2327.12        13.31 o                         
  -1   1   1        138.72        136.37         2.58 o                         
   0   1   1       2888.08       2580.78        17.77 o                         
   1   1   1       2347.24       2048.70        23.41 o                         
   2   1   1       3352.12       3080.78        50.53 o                         
   3   1   1        471.12        441.75        13.13 o                         
   4   1   1       8416.00       8146.59        64.77 o                         
   5   1   1       1305.88       1364.12        43.69 o                         
   6   1   1         73.85         55.97         6.66 o                         
   7   1   1         62.17         65.16        13.00 o                         
   8   1   1         30.40         25.66         3.00 o                         
   9   1   1         24.35         18.80         2.49 o                         
  10   1   1         95.23         89.98         3.62 o                         
  11   1   1          1.54          1.59         1.29 o                         
  12   1   1         19.55         20.83         2.01 o                         
 -12   2   1         29.60         26.86         3.23 o                         
 -11   2   1          2.70          3.30         1.52 o                         
 -10   2   1         40.95         39.72         2.72 o                         
  -9   2   1          0.30         -1.41         1.46 o                         
  -8   2   1          1.25         -0.17         1.53 o                         
  -7   2   1        104.02        113.68        14.44 o                         
  -6   2   1         33.42         29.34         5.35 o                         
  -5   2   1       1303.33       1321.14        44.68 o                         
  -4   2   1       1562.26       1476.77        17.66 o                         
  -3   2   1        958.03        806.74        11.53 o                         
  -2   2   1      31589.36      28515.44        86.18 o                         
  -1   2   1       3334.66       3062.15        14.04 o                         
   0   2   1       2013.43       1785.02        13.39 o                         
   1   2   1       5335.12       4661.16        25.07 o                         
   2   2   1      20305.14      18723.68        56.93 o                         
   3   2   1        607.22        618.24        23.20 o                         
   4   2   1        506.46        476.45        12.85 o                         
   5   2   1         18.84         19.69         9.30 o                         
   6   2   1         30.89         20.45         6.15 o                         
   7   2   1        362.48        386.31        25.63 o                         
   8   2   1        102.65         87.51         3.39 o                         
   9   2   1        273.43        252.31         7.87 o                         
  10   2   1         38.34         34.75         3.06 o                         
  11   2   1         25.03         16.07         2.17 o                         
  12   2   1          2.63         -0.48         1.37 o                         
  13   2   1          0.61         -0.63         1.52 o                         
 -12   3   1         50.08         50.37         3.15 o                         
 -11   3   1          5.72          3.05         1.82 o                         
 -10   3   1        106.98        107.32         4.22 o                         
  -9   3   1         13.94         10.17         1.68 o                         
  -8   3   1         29.33         22.62         2.04 o                         
  -7   3   1        397.19        414.13        39.79 o                         
  -6   3   1        232.13        279.97        14.84 o                         
  -5   3   1        716.66        756.87        49.57 o                         
  -4   3   1         98.84         96.88         5.51 o                         
  -3   3   1        850.72        850.20        10.47 o                         
  -2   3   1       6025.28       5198.35        28.23 o                         
  -1   3   1      19604.87      18920.67        46.66 o                         
   0   3   1      53573.65      48615.56       132.95 o                         
   1   3   1       7260.43       6560.36        33.02 o                         
   2   3   1       4086.48       3581.84        28.61 o                         
   3   3   1        472.48        447.02        11.07 o                         
   4   3   1        263.18        253.20        10.34 o                         
   5   3   1        362.58        382.98        19.90 o                         
   6   3   1        160.70        167.76        14.30 o                         
   7   3   1         15.89         12.61         6.62 o                         
   8   3   1          0.45          3.45         1.21 o                         
   9   3   1         76.89         66.50         4.10 o                         
  10   3   1          0.13         -0.87         2.12 o                         
  11   3   1          8.23          5.47         2.70 o                         
  12   3   1         70.62         76.68         3.97 o                         
 -12   4   1          9.64         10.47         1.68 o                         
 -11   4   1          1.13         -2.19         2.19 o                         
 -10   4   1         13.34         14.04         2.11 o                         
  -9   4   1          2.18          0.98         1.50 o                         
  -8   4   1         72.23         67.39         3.09 o                         
  -7   4   1         59.26         52.04         4.44 o                         
  -6   4   1        268.90        323.48        16.59 o                         
  -5   4   1        159.97        114.23        11.88 o                         
  -4   4   1        381.73        364.49        11.57 o                         
  -3   4   1          0.70          3.45         1.53 o                         
  -2   4   1       5967.71       6163.47        34.59 o                         
  -1   4   1        144.06        148.83         4.94 o                         
   0   4   1         23.35         17.73         1.64 o                         
   1   4   1       2052.89       1754.06        19.75 o                         
   2   4   1        717.35        658.06        13.06 o                         
   3   4   1         54.80         68.24         5.39 o                         
   4   4   1       2941.17       3274.38        48.25 o                         
   5   4   1       1985.14       2199.42        50.24 o                         
   6   4   1         58.21         57.20         9.61 o                         
   7   4   1        341.05        348.83        13.49 o                         
   8   4   1         66.41         58.62         3.00 o                         
   9   4   1         27.04         21.28         2.56 o                         
  10   4   1         63.47         69.37         6.07 o                         
  11   4   1        106.41        111.78         6.75 o                         
  12   4   1         67.46         71.54         3.70 o                         
 -12   5   1          1.05          1.60         1.23 o                         
 -11   5   1        141.02        148.99         7.44 o                         
 -10   5   1         17.06         14.30         2.43 o                         
  -9   5   1          1.73          5.53         1.88 o                         
  -8   5   1         29.24         25.19         2.39 o                         
  -7   5   1          7.66          9.19         1.84 o                         
  -6   5   1         32.59         37.02         5.88 o                         
  -5   5   1        721.31        768.01        30.97 o                         
  -4   5   1       2570.10       2775.15        44.26 o                         
  -3   5   1        597.41        541.07        12.13 o                         
  -2   5   1      10319.85      10155.27        50.35 o                         
  -1   5   1       4350.35       4187.07        30.52 o                         
   0   5   1         34.29         56.09         4.73 o                         
   1   5   1        933.32        943.97        14.60 o                         
   2   5   1       3811.48       3740.86        35.42 o                         
   3   5   1          7.67         26.38         3.48 o                         
   4   5   1        361.99        355.11        12.98 o                         
   5   5   1          2.29          3.35         4.50 o                         
   6   5   1          0.03         -4.26         6.68 o                         
   7   5   1          6.08          5.91         3.76 o                         
   8   5   1        226.02        217.23         6.43 o                         
   9   5   1        157.73        168.50         6.93 o                         
  10   5   1         12.72         13.91         3.43 o                         
  11   5   1         46.31         46.67         4.48 o                         
  12   5   1         10.44         16.10         2.86 o                         
 -12   6   1          0.03         -0.66         1.17 o                         
 -11   6   1         27.81         28.68         3.60 o                         
 -10   6   1         34.33         28.04         2.93 o                         
  -9   6   1         89.07         67.84         4.59 o                         
  -8   6   1        221.80        188.39         6.76 o                         
  -7   6   1         15.03          8.98         2.27 o                         
  -6   6   1        139.91        125.66         5.51 o                         
  -5   6   1        232.36        265.73        19.26 o                         
  -4   6   1        566.40        615.88        18.48 o                         
  -3   6   1         13.71         15.44         2.58 o                         
  -2   6   1      17073.79      17960.11       163.92 o                         
  -1   6   1        216.95        181.68         7.78 o                         
   0   6   1       4617.48       4586.46        69.72 o                         
   1   6   1       1713.11       1745.93        25.36 o                         
   2   6   1       9628.73       9739.32        68.03 o                         
   3   6   1       5545.06       5710.91        52.92 o                         
   4   6   1       2573.60       2844.13        39.55 o                         
   5   6   1        126.43        141.15        14.22 o                         
   6   6   1          0.43         -0.76         4.04 o                         
   7   6   1        212.51        200.54         7.39 o                         
   8   6   1         36.27         35.10         4.07 o                         
   9   6   1          4.88          3.20         2.12 o                         
  10   6   1         28.61         28.97         3.89 o                         
  11   6   1         39.18         38.95         6.59 o                         
  12   6   1         20.31         20.00         1.92 o                         
 -12   7   1          0.16         -0.31         1.18 o                         
 -11   7   1        113.30        129.18         6.26 o                         
 -10   7   1         39.65         32.13         3.00 o                         
  -9   7   1         17.14         13.66         2.22 o                         
  -8   7   1         35.38         32.41         3.80 o                         
  -7   7   1        185.74        150.90         6.91 o                         
  -6   7   1        696.11        645.04        12.72 o                         
  -5   7   1        218.12        210.71         7.99 o                         
  -4   7   1       3099.30       3320.53        54.93 o                         
  -3   7   1         55.77         43.41         5.66 o                         
  -2   7   1       1974.87       2333.96        32.37 o                         
  -1   7   1       1014.45       1064.70        25.16 o                         
   0   7   1        656.31        726.90        16.25 o                         
   1   7   1       1351.65       1455.16        25.68 o                         
   2   7   1          0.27          4.66         2.49 o                         
   3   7   1         16.47         13.51         3.25 o                         
   4   7   1          0.01         -1.20         7.70 o                         
   5   7   1        434.31        414.14        15.23 o                         
   6   7   1          0.61          0.12         1.74 o                         
   7   7   1         15.87          9.89         2.61 o                         
   8   7   1         67.54         54.18         4.37 o                         
   9   7   1         14.98          9.70         3.03 o                         
  10   7   1         62.50         65.37         5.39 o                         
  11   7   1         92.10         93.95         4.64 o                         
  12   7   1         53.22         54.40         3.41 o                         
 -11   8   1         25.30         25.78         2.80 o                         
 -10   8   1         91.65         89.81         3.73 o                         
  -9   8   1         36.99         33.19         2.54 o                         
  -8   8   1        197.46        187.90         9.07 o                         
  -7   8   1          0.86         -0.31         2.64 o                         
  -6   8   1        279.37        244.99         8.36 o                         
  -5   8   1          8.48          7.82         2.00 o                         
  -4   8   1          0.89         -1.77         1.77 o                         
  -3   8   1       1817.44       1914.57        45.08 o                         
  -2   8   1        317.77        372.51        16.48 o                         
  -1   8   1       3262.18       3692.77        51.34 o                         
   0   8   1        323.48        364.37        13.81 o                         
   1   8   1        834.54        869.00        22.58 o                         
   2   8   1        447.12        457.96        14.63 o                         
   3   8   1         64.87         86.65         8.23 o                         
   4   8   1        160.00        158.44         5.76 o                         
   5   8   1         60.50         54.74         3.42 o                         
   6   8   1        116.02        113.28         5.46 o                         
   7   8   1          7.50          4.87         3.29 o                         
   8   8   1         22.46         24.04         4.47 o                         
   9   8   1        158.25        156.61         6.26 o                         
  10   8   1         65.07         65.60         4.04 o                         
  11   8   1          5.41          6.36         1.38 o                         
 -11   9   1          4.95          3.72         1.31 o                         
 -10   9   1          0.01         -0.13         1.94 o                         
  -9   9   1          8.53          7.35         1.64 o                         
  -8   9   1          0.36          2.10         1.74 o                         
  -7   9   1          2.26          2.94         1.92 o                         
  -6   9   1         93.66         75.77         4.36 o                         
  -5   9   1        596.65        554.22        17.60 o                         
  -4   9   1          0.27         -1.10         1.61 o                         
  -3   9   1         89.09         91.63         4.07 o                         
  -2   9   1         11.06          7.06         2.14 o                         
  -1   9   1       2032.94       2115.18        19.48 o                         
   0   9   1        278.99        303.80        10.14 o                         
   1   9   1         69.82         77.58         3.93 o                         
   2   9   1        754.98        762.54        10.81 o                         
   3   9   1         89.37         72.17         3.78 o                         
   4   9   1        531.63        531.99        11.57 o                         
   5   9   1         18.01         17.37         2.41 o                         
   6   9   1         13.30          5.41         2.45 o                         
   7   9   1          1.32          0.93         2.46 o                         
   8   9   1        125.28        127.41         6.55 o                         
   9   9   1         93.26         83.56         4.80 o                         
  10   9   1         30.01         29.53         3.67 o                         
  11   9   1         39.72         45.80         3.28 o                         
 -10  10   1          0.02         -1.96         1.96 o                         
  -9  10   1         15.40         15.56         2.15 o                         
  -8  10   1         30.83         22.13         3.42 o                         
  -7  10   1         51.24         45.98         3.93 o                         
  -6  10   1        668.98        643.73        24.24 o                         
  -5  10   1       2270.78       2317.14        28.77 o                         
  -4  10   1        319.79        303.32         7.97 o                         
  -3  10   1         33.87         26.50         2.66 o                         
  -2  10   1       1599.74       1674.17        23.37 o                         
  -1  10   1        576.93        522.45         8.93 o                         
   0  10   1        184.81        185.58         6.61 o                         
   1  10   1         38.76         40.76         2.58 o                         
   2  10   1        117.62        116.79         4.36 o                         
   3  10   1        234.53        216.84         6.84 o                         
   4  10   1         46.67         50.78         3.74 o                         
   5  10   1          1.23         -0.75         2.08 o                         
   6  10   1         23.52         30.22         3.65 o                         
   7  10   1         60.99         60.32         4.64 o                         
   8  10   1         41.96         42.06         3.81 o                         
   9  10   1          8.23          7.69         1.95 o                         
  10  10   1        120.90        127.11         8.43 o                         
 -10  11   1          3.83          1.53         1.32 o                         
  -9  11   1          3.30          2.26         1.97 o                         
  -8  11   1         10.22          5.48         2.33 o                         
  -7  11   1          3.67          5.45         2.50 o                         
  -6  11   1        351.85        358.76        16.01 o                         
  -5  11   1          9.29          9.96         2.42 o                         
  -4  11   1          2.40          1.11         1.91 o                         
  -3  11   1        220.58        224.83         6.50 o                         
  -2  11   1        912.94        833.46        12.04 o                         
  -1  11   1          0.92         -1.08         1.59 o                         
   0  11   1        285.55        293.53         9.78 o                         
   1  11   1        232.62        218.22         7.86 o                         
   2  11   1         15.20         12.96         1.94 o                         
   3  11   1          0.14          1.79         1.80 o                         
   4  11   1        195.25        185.07         6.59 o                         
   5  11   1         34.58         32.65         3.14 o                         
   6  11   1         12.71          5.92         3.27 o                         
   7  11   1          1.82          2.23         2.96 o                         
   8  11   1         13.57         13.85         1.94 o                         
   9  11   1          8.85         10.04         2.07 o                         
  10  11   1          0.95          1.09         2.33 o                         
  -9  12   1          1.13         -1.31         1.31 o                         
  -8  12   1         11.72          6.19         2.29 o                         
  -7  12   1          1.54         -0.30         1.45 o                         
  -6  12   1          0.17          1.62         1.72 o                         
  -5  12   1          3.88          5.02         1.90 o                         
  -4  12   1        410.94        414.46        10.99 o                         
  -3  12   1         79.99         77.26         4.60 o                         
  -2  12   1        132.06        117.94         5.48 o                         
  -1  12   1        581.74        557.03        11.51 o                         
   0  12   1        276.27        285.51         8.56 o                         
   1  12   1        371.36        402.57         9.77 o                         
   2  12   1        200.03        181.91         6.68 o                         
   3  12   1         40.79         34.41         2.91 o                         
   4  12   1         58.44         57.91         3.87 o                         
   5  12   1         16.88         12.63         2.27 o                         
   6  12   1         17.38         16.87         2.38 o                         
   7  12   1         16.76         15.29         2.47 o                         
   8  12   1          0.36          1.04         1.31 o                         
   9  12   1          8.70         11.45         1.77 o                         
  -8  13   1          9.12         11.26         1.89 o                         
  -7  13   1         36.37         39.09         3.89 o                         
  -6  13   1          0.09         -1.91         1.91 o                         
  -5  13   1         60.77         60.67         5.16 o                         
  -4  13   1        455.77        462.42        13.85 o                         
  -3  13   1        192.28        206.92         7.51 o                         
  -2  13   1        145.27        163.54         6.21 o                         
  -1  13   1          6.19          7.74         2.24 o                         
   0  13   1        387.07        417.66         9.57 o                         
   1  13   1         89.20         98.26         4.96 o                         
   2  13   1         35.71         32.13         3.07 o                         
   3  13   1         10.16          5.67         2.79 o                         
   4  13   1         29.69         26.66         2.69 o                         
   5  13   1          1.77          0.11         2.70 o                         
   6  13   1          6.63          9.05         2.78 o                         
   7  13   1          3.88          5.12         1.63 o                         
   8  13   1          7.86         12.88         1.92 o                         
  -7  14   1          4.69          7.36         3.28 o                         
  -6  14   1         54.26         62.53         4.40 o                         
  -5  14   1         22.87         27.29         2.73 o                         
  -4  14   1         23.24         19.47         2.80 o                         
  -3  14   1          6.53          1.74         2.20 o                         
  -2  14   1         61.48         57.11         3.60 o                         
  -1  14   1         90.06         92.62         4.34 o                         
   0  14   1          7.78          4.53         3.67 o                         
   1  14   1          2.50          3.02         1.62 o                         
   2  14   1         30.10         26.70         2.31 o                         
   3  14   1         18.23         15.48         2.11 o                         
   4  14   1          5.67          5.22         1.85 o                         
   5  14   1         29.33         28.85         3.51 o                         
   6  14   1         21.78         15.51         2.60 o                         
   7  14   1          0.33          0.61         1.89 o                         
  -5  15   1          7.29          9.33         1.80 o                         
  -4  15   1          4.54         10.30         2.03 o                         
  -3  15   1         16.40         14.99         2.01 o                         
  -2  15   1          8.63          7.80         1.76 o                         
  -1  15   1          5.94         10.07         1.51 o                         
   0  15   1          2.46          1.09         1.49 o                         
   1  15   1          0.03          0.36         1.37 o                         
   2  15   1          1.79          5.59         1.34 o                         
   3  15   1          0.18         -0.87         1.27 o                         
   4  15   1          1.98          0.22         2.32 o                         
   5  15   1          4.38          7.13         2.34 o                         
  -3  16   1         30.65         37.26         3.63 o                         
  -2  16   1          8.88         12.25         1.50 o                         
  -1  16   1         37.15         32.94         2.26 o                         
   0  16   1          9.42          3.20         1.33 o                         
   1  16   1          4.93          2.72         1.28 o                         
   2  16   1          3.65          2.14         1.75 o                         
   3  16   1         24.75         22.29         3.07 o                         
 -12   0   2          0.00         -0.54         2.50 o                         
 -11   0   2         49.88         51.75         3.68 o                         
 -10   0   2          0.01         -0.05         1.98 o                         
  -9   0   2        481.68        467.95        10.26 o                         
  -8   0   2       1684.95       1614.41        48.80 o                         
  -7   0   2        289.01        188.64        25.12 o                         
  -6   0   2       3247.16       3521.44        95.16 o                         
  -5   0   2        348.21        366.11        14.85 o                         
  -4   0   2        292.76        324.49         6.91 o                         
  -3   0   2         40.35         54.77         4.63 o                         
  -2   0   2       1290.20       1345.50        17.50 o                         
  -1   0   2       4441.01       3954.50        36.71 o                         
   1   0   2      10096.66      10461.50        66.34 o                         
   2   0   2      79508.65      72946.73       217.61 o                         
   3   0   2        129.44        154.87        11.99 o                         
   4   0   2       1930.37       1975.47        46.78 o                         
   5   0   2        180.15        196.32         9.78 o                         
   6   0   2        705.01        727.76        26.88 o                         
   7   0   2         90.56         76.34        16.66 o                         
   8   0   2        109.45        112.55         8.11 o                         
   9   0   2         18.23         12.95         5.19 o                         
  10   0   2         60.59         57.31         4.33 o                         
  11   0   2        105.65         94.59         8.67 o                         
  12   0   2          7.09          5.13         3.02 o                         
 -12   1   2         46.75         45.26         3.85 o                         
 -11   1   2         12.52         10.75         1.59 o                         
 -10   1   2        225.05        221.49         5.40 o                         
  -9   1   2        120.64        125.23         4.01 o                         
  -8   1   2        201.88        200.65         8.18 o                         
  -7   1   2       1574.21       1570.37        78.39 o                         
  -6   1   2        153.78        197.34        16.29 o                         
  -5   1   2        682.49        728.53        19.31 o                         
  -4   1   2        377.07        284.42        10.60 o                         
  -3   1   2      11367.42      10770.47        47.74 o                         
  -2   1   2       2063.40       1946.50        18.85 o                         
  -1   1   2       8911.70       7956.49        41.75 o                         
   0   1   2       2070.73       2009.17        27.53 o                         
   1   1   2        271.45        234.48         6.91 o                         
   2   1   2          3.43         22.28         4.39 o                         
   3   1   2       4459.20       4261.18        32.00 o                         
   4   1   2         11.05         34.71         4.62 o                         
   5   1   2       1959.05       1987.11        28.19 o                         
   6   1   2        397.14        419.04        20.98 o                         
   7   1   2         52.51         56.96        10.42 o                         
   8   1   2          0.10         -0.01         1.43 o                         
   9   1   2        514.45        483.86        10.57 o                         
  10   1   2        207.70        212.27         9.09 o                         
  11   1   2          1.02          1.35         1.34 o                         
  12   1   2          6.66          7.53         1.61 o                         
 -12   2   2          8.17         11.39         2.43 o                         
 -11   2   2          1.32          0.89         1.17 o                         
 -10   2   2         93.14         89.16         3.97 o                         
  -9   2   2        191.91        188.72         5.29 o                         
  -8   2   2        154.34        158.40         5.79 o                         
  -7   2   2       2329.36       2323.37        84.75 o                         
  -6   2   2        149.09        137.76        28.33 o                         
  -5   2   2       2191.83       2216.28        40.59 o                         
  -4   2   2        394.07        344.52        11.67 o                         
  -3   2   2       1269.48       1286.55        24.89 o                         
  -2   2   2        101.79         80.93         2.99 o                         
  -1   2   2       1010.99        897.85        11.47 o                         
   0   2   2       8284.94       7136.22        42.14 o                         
   1   2   2      14921.87      13635.56        40.23 o                         
   2   2   2       4596.16       4109.58        40.94 o                         
   3   2   2        135.03        138.15         6.65 o                         
   4   2   2       2081.82       1997.77        30.95 o                         
   5   2   2        292.58        284.98        11.27 o                         
   6   2   2         19.66         18.40         6.00 o                         
   7   2   2         20.32         18.18         8.91 o                         
   8   2   2         32.64         43.88         3.13 o                         
   9   2   2        236.15        232.42        10.57 o                         
  10   2   2         47.94         48.01         3.42 o                         
  11   2   2         16.70         13.56         2.11 o                         
  12   2   2          0.07         -0.32         1.56 o                         
  13   2   2          3.27          3.13         1.82 o                         
 -12   3   2          6.34          6.92         2.09 o                         
 -11   3   2         73.97         68.16         3.11 o                         
 -10   3   2         11.32         14.27         1.87 o                         
  -9   3   2         89.99         85.60         3.87 o                         
  -8   3   2        743.63        726.08        12.55 o                         
  -7   3   2          6.45          6.70         5.41 o                         
  -6   3   2        291.19        287.92        14.96 o                         
  -5   3   2       3423.15       3356.21        82.12 o                         
  -4   3   2        345.86        264.25         8.51 o                         
  -3   3   2        772.51        906.83        13.31 o                         
  -2   3   2       5298.00       4608.76        43.61 o                         
  -1   3   2      14044.21      13139.47        94.51 o                         
   0   3   2        247.61        248.07         8.55 o                         
   1   3   2       1452.92       1422.49        16.49 o                         
   2   3   2      28031.23      26553.81        90.04 o                         
   3   3   2      15151.12      14598.20        73.70 o                         
   4   3   2       1269.85       1339.86        25.72 o                         
   5   3   2         86.74         73.78         9.22 o                         
   6   3   2        201.84        226.19        17.33 o                         
   7   3   2        761.81        796.50        14.01 o                         
   8   3   2        159.20        154.29         7.71 o                         
   9   3   2          0.22         -1.72         1.84 o                         
  10   3   2        390.18        419.00        10.28 o                         
  11   3   2          1.56         -0.32         1.67 o                         
  12   3   2         49.37         46.74         3.24 o                         
  13   3   2          0.06          0.51         1.46 o                         
 -12   4   2         24.94         21.03         2.82 o                         
 -11   4   2          7.15          4.39         1.65 o                         
 -10   4   2         60.86         62.25         3.70 o                         
  -9   4   2         70.20         75.23         4.11 o                         
  -8   4   2        483.50        405.44         7.62 o                         
  -7   4   2       1119.18       1133.69        17.61 o                         
  -6   4   2        923.64        929.42        27.70 o                         
  -5   4   2        203.31        178.55        11.24 o                         
  -4   4   2        941.99        923.72        18.97 o                         
  -3   4   2       2202.98       2267.32        22.08 o                         
  -2   4   2       1953.35       1955.05        16.28 o                         
  -1   4   2       3701.57       3514.11        20.14 o                         
   0   4   2       1896.06       1739.14        29.76 o                         
   1   4   2         75.63        108.31         5.74 o                         
   2   4   2       6522.89       6259.97        42.89 o                         
   3   4   2        368.25        342.81        11.00 o                         
   4   4   2         96.93        125.31         8.58 o                         
   5   4   2        407.03        452.73        23.28 o                         
   6   4   2        130.45        135.29        14.07 o                         
   7   4   2         59.79         58.64         4.47 o                         
   8   4   2        180.68        186.03         6.60 o                         
   9   4   2        470.55        541.62        18.23 o                         
  10   4   2         74.31         71.20         6.11 o                         
  11   4   2         31.25         26.29         3.65 o                         
  12   4   2          0.00         -0.70         2.70 o                         
 -12   5   2          0.93          1.77         1.31 o                         
 -11   5   2         21.45         19.74         2.27 o                         
 -10   5   2         32.30         24.86         2.99 o                         
  -9   5   2          1.28          3.06         1.67 o                         
  -8   5   2         12.13         13.16         2.03 o                         
  -7   5   2        144.63        130.71         5.13 o                         
  -6   5   2        119.01        100.67        12.30 o                         
  -5   5   2        513.86        503.05        20.06 o                         
  -4   5   2        590.90        541.40        19.26 o                         
  -3   5   2        851.93        799.41        15.69 o                         
  -2   5   2       1552.46       1570.55        18.64 o                         
  -1   5   2         39.75         36.32         2.34 o                         
   0   5   2        799.93        679.94        22.88 o                         
   1   5   2        309.33        300.45         8.23 o                         
   2   5   2         57.35         65.59         4.50 o                         
   3   5   2         73.43         55.14         4.48 o                         
   4   5   2        351.59        370.18        15.40 o                         
   5   5   2         68.14         62.55        10.06 o                         
   6   5   2         32.44         32.98        10.60 o                         
   7   5   2        148.44        145.08         5.66 o                         
   8   5   2         64.58         68.29         7.31 o                         
   9   5   2         15.75         16.90         3.64 o                         
  10   5   2          0.11          4.68         2.60 o                         
  11   5   2          2.26          1.75         2.21 o                         
  12   5   2          2.24          3.62         1.29 o                         
 -12   6   2          1.51          3.89         1.16 o                         
 -11   6   2         29.97         28.25         3.50 o                         
 -10   6   2         61.66         53.21         3.84 o                         
  -9   6   2          5.40          3.78         2.80 o                         
  -8   6   2         41.80         35.98         3.25 o                         
  -7   6   2         36.86         32.23         2.76 o                         
  -6   6   2         10.33         12.27         1.87 o                         
  -5   6   2        190.65        198.07        13.64 o                         
  -4   6   2        442.27        469.63        19.54 o                         
  -3   6   2         74.25         92.43         8.11 o                         
  -2   6   2        353.71        400.65        12.55 o                         
  -1   6   2       2622.53       2693.55        32.60 o                         
   0   6   2       1281.83       1246.20        23.81 o                         
   1   6   2        112.76        117.54         6.82 o                         
   2   6   2       1719.88       1703.13        20.91 o                         
   3   6   2       1656.97       1612.83        24.09 o                         
   4   6   2        108.68         83.05         8.35 o                         
   5   6   2        176.02        187.95        16.74 o                         
   6   6   2        224.55        224.95        11.67 o                         
   7   6   2          1.93          1.21         6.95 o                         
   8   6   2         54.75         47.70         4.14 o                         
   9   6   2          9.82          3.41         2.77 o                         
  10   6   2         36.20         32.61         4.41 o                         
  11   6   2          8.04          4.86         2.19 o                         
  12   6   2         16.65         14.56         1.52 o                         
 -12   7   2         13.22         13.45         3.12 o                         
 -11   7   2         28.14         24.58         3.08 o                         
 -10   7   2         11.81          9.50         2.04 o                         
  -9   7   2        176.33        152.86         7.94 o                         
  -8   7   2        138.02        125.75         6.69 o                         
  -7   7   2          6.84          6.97         2.39 o                         
  -6   7   2          0.16          0.40         2.13 o                         
  -5   7   2        165.65        145.82         7.51 o                         
  -4   7   2        114.62        146.84        11.85 o                         
  -3   7   2       2726.10       2911.39        64.81 o                         
  -2   7   2       2486.36       2644.37        35.02 o                         
  -1   7   2       1163.05       1301.61        25.04 o                         
   0   7   2         14.64         16.29         3.22 o                         
   1   7   2        134.16        141.03         8.20 o                         
   2   7   2         72.67         80.24         5.25 o                         
   3   7   2       1050.99       1030.64        20.96 o                         
   4   7   2       1440.81       1557.98        36.72 o                         
   5   7   2        509.60        536.68        17.39 o                         
   6   7   2         93.36         79.90         4.56 o                         
   7   7   2        101.80         93.47         6.45 o                         
   8   7   2          6.18          1.38         1.97 o                         
   9   7   2          0.11          2.34         2.93 o                         
  10   7   2         53.72         59.61         5.27 o                         
  11   7   2         35.84         34.93         2.87 o                         
  12   7   2          0.21         -0.53         1.22 o                         
 -11   8   2         24.75         23.04         4.83 o                         
 -10   8   2         39.23         35.36         2.98 o                         
  -9   8   2         23.55         21.72         2.10 o                         
  -8   8   2        215.13        198.10        11.69 o                         
  -7   8   2        564.88        546.66        22.95 o                         
  -6   8   2        103.56         93.64         5.20 o                         
  -5   8   2         24.03         19.89         2.23 o                         
  -4   8   2        264.13        264.02         7.24 o                         
  -3   8   2        536.63        533.68        18.98 o                         
  -2   8   2        387.09        403.49        17.25 o                         
  -1   8   2         63.16         75.37         7.77 o                         
   0   8   2          3.39         -0.85         2.54 o                         
   1   8   2          3.86          8.23         3.11 o                         
   2   8   2        397.54        364.08        15.39 o                         
   3   8   2         74.11         79.77        17.75 o                         
   4   8   2        167.88        173.04        10.01 o                         
   5   8   2          2.99          3.48         2.58 o                         
   6   8   2          1.13          4.02         2.21 o                         
   7   8   2         89.03         72.81         6.70 o                         
   8   8   2          5.44          6.40         3.14 o                         
   9   8   2        152.83        164.41        10.19 o                         
  10   8   2         36.45         37.81         3.24 o                         
  11   8   2          0.40          1.45         1.71 o                         
 -11   9   2          0.00         -0.17         1.44 o                         
 -10   9   2         11.92         10.93         1.68 o                         
  -9   9   2        112.65        101.80         3.80 o                         
  -8   9   2         69.20         74.41         4.28 o                         
  -7   9   2          9.67          7.45         1.93 o                         
  -6   9   2        273.47        260.11         7.78 o                         
  -5   9   2         41.64         42.49         3.09 o                         
  -4   9   2         44.08         36.58         3.15 o                         
  -3   9   2         24.47         30.00         3.75 o                         
  -2   9   2        516.87        615.56        11.12 o                         
  -1   9   2       1603.18       1646.23        17.30 o                         
   0   9   2        614.61        614.97        12.71 o                         
   1   9   2          6.12          5.56         1.50 o                         
   2   9   2        535.50        545.92         8.96 o                         
   3   9   2         88.43         92.84         3.77 o                         
   4   9   2        173.26        190.82         5.38 o                         
   5   9   2         85.35         91.46         5.06 o                         
   6   9   2        390.71        358.97         9.25 o                         
   7   9   2         14.86         12.41         2.50 o                         
   8   9   2          9.18          8.72         2.47 o                         
   9   9   2         14.95         16.10         2.46 o                         
  10   9   2         55.96         56.86         3.86 o                         
  11   9   2         54.41         51.42         8.85 o                         
 -10  10   2          0.69          2.34         1.52 o                         
  -9  10   2         11.67         12.63         2.05 o                         
  -8  10   2        141.27        131.56         8.17 o                         
  -7  10   2          6.15          8.03         1.94 o                         
  -6  10   2          1.08          3.18         2.01 o                         
  -5  10   2         62.26         57.08         4.51 o                         
  -4  10   2          0.71          1.79         2.15 o                         
  -3  10   2        421.20        400.78         8.71 o                         
  -2  10   2       1165.79       1195.79        13.42 o                         
  -1  10   2        234.23        260.96         7.09 o                         
   0  10   2          0.79          4.08         2.22 o                         
   1  10   2          6.14          8.83         1.98 o                         
   2  10   2         58.79         54.75         3.04 o                         
   3  10   2         66.91         61.26         3.81 o                         
   4  10   2         63.10         57.54         3.77 o                         
   5  10   2        553.88        550.02        14.06 o                         
   6  10   2         80.23         82.53         4.72 o                         
   7  10   2          0.03          1.03         2.16 o                         
   8  10   2          9.62          8.64         1.64 o                         
   9  10   2         16.22         13.21         2.10 o                         
  10  10   2         33.76         29.08         3.33 o                         
  -9  11   2         19.85         22.86         2.84 o                         
  -8  11   2          0.23          0.27         1.93 o                         
  -7  11   2         18.80         15.46         5.02 o                         
  -6  11   2        168.14        175.36         7.27 o                         
  -5  11   2          6.14          6.49         2.25 o                         
  -4  11   2       1017.03        997.35        17.22 o                         
  -3  11   2          5.63          1.66         1.77 o                         
  -2  11   2          0.39         -1.15         1.96 o                         
  -1  11   2        109.67        108.27         4.33 o                         
   0  11   2         60.18         64.25         3.95 o                         
   1  11   2         27.73         22.59         3.28 o                         
   2  11   2          1.37          2.35         1.69 o                         
   3  11   2         37.61         31.79         2.80 o                         
   4  11   2          9.43          5.61         1.96 o                         
   5  11   2        134.40        129.60         5.61 o                         
   6  11   2        342.11        392.53        11.04 o                         
   7  11   2          1.90          3.52         2.55 o                         
   8  11   2         65.16         68.20         4.86 o                         
   9  11   2          0.41          1.50         3.07 o                         
  -9  12   2          0.05         -1.56         1.56 o                         
  -8  12   2         13.76         13.93         1.81 o                         
  -7  12   2        186.47        211.03         9.45 o                         
  -6  12   2         65.37         57.13         3.93 o                         
  -5  12   2        117.52        127.06         5.47 o                         
  -4  12   2        147.63        154.95         7.36 o                         
  -3  12   2        713.14        762.49        21.81 o                         
  -2  12   2         95.01         99.32         5.11 o                         
  -1  12   2         12.70         12.57         2.45 o                         
   0  12   2        489.28        506.06        11.12 o                         
   1  12   2        287.28        291.31         8.36 o                         
   2  12   2          2.27          2.96         2.00 o                         
   3  12   2         31.05         28.69         2.75 o                         
   4  12   2        111.63        125.61         4.93 o                         
   5  12   2         61.23         57.89         3.42 o                         
   6  12   2         54.95         56.62         4.42 o                         
   7  12   2         22.74         21.37         2.81 o                         
   8  12   2         88.02         93.89         4.11 o                         
   9  12   2        103.33        110.17         4.58 o                         
  -8  13   2          7.45          5.99         1.70 o                         
  -7  13   2          2.72          5.56         2.18 o                         
  -6  13   2         23.73         22.97         3.47 o                         
  -5  13   2          4.13          1.85         2.08 o                         
  -4  13   2        224.25        213.49         9.57 o                         
  -3  13   2         78.41         74.67         5.16 o                         
  -2  13   2         84.50         94.04         4.87 o                         
  -1  13   2          2.72          0.69         2.04 o                         
   0  13   2        117.76        129.52         5.51 o                         
   1  13   2         13.80         14.72         2.41 o                         
   2  13   2         23.01         23.30         2.75 o                         
   3  13   2          3.67          4.41         1.80 o                         
   4  13   2          2.04          1.91         1.69 o                         
   5  13   2         11.90         10.33         3.05 o                         
   6  13   2         46.83         50.14         4.85 o                         
   7  13   2         18.95         15.11         1.57 o                         
   8  13   2         23.67         22.61         2.70 o                         
  -7  14   2          0.69          1.89         1.24 o                         
  -6  14   2         36.69         32.06         3.33 o                         
  -5  14   2          9.81          7.51         1.89 o                         
  -4  14   2          1.88         -1.21         2.20 o                         
  -3  14   2         50.37         78.22         5.31 o                         
  -2  14   2         45.60         53.53         4.05 o                         
  -1  14   2         50.69         53.61         3.44 o                         
   0  14   2          9.87         11.32         2.24 o                         
   1  14   2         18.45         21.02         2.35 o                         
   2  14   2          0.06         -1.32         1.32 o                         
   3  14   2          0.19         -1.24         1.58 o                         
   4  14   2         26.11         23.32         2.25 o                         
   5  14   2         12.81         14.57         2.81 o                         
   6  14   2          6.61          5.87         1.44 o                         
   7  14   2          0.01         -2.09         2.09 o                         
  -5  15   2          2.11          5.00         1.46 o                         
  -4  15   2         19.00          8.82         2.05 o                         
  -3  15   2          0.28         -0.89         1.33 o                         
  -2  15   2          0.19         -1.51         1.51 o                         
  -1  15   2          7.03          3.06         1.53 o                         
   0  15   2          5.81          2.65         1.17 o                         
   1  15   2          0.07          0.32         1.66 o                         
   2  15   2         11.45          8.49         2.06 o                         
   3  15   2          1.66         -1.37         1.37 o                         
   4  15   2          0.07         -1.58         1.58 o                         
   5  15   2          0.81          1.16         1.27 o                         
  -3  16   2         74.31         89.80         5.27 o                         
  -2  16   2          2.57          2.32         1.89 o                         
  -1  16   2          2.24          2.88         1.08 o                         
   0  16   2          0.00         -0.50         1.10 o                         
   1  16   2          2.26          2.01         1.22 o                         
   2  16   2          9.86         10.36         2.53 o                         
   3  16   2          0.00          0.06         1.51 o                         
 -12   1   3          0.60          1.08         1.62 o                         
 -11   1   3        168.06        171.20         5.01 o                         
 -10   1   3         96.83        113.69         4.38 o                         
  -9   1   3        439.31        418.85         7.70 o                         
  -8   1   3          0.10          3.99         1.64 o                         
  -7   1   3          8.00          3.42         5.07 o                         
  -6   1   3       2626.02       2775.62        68.10 o                         
  -5   1   3        102.17        103.76         7.19 o                         
  -4   1   3         94.52         82.71         3.97 o                         
  -3   1   3       1551.19       1373.75        21.80 o                         
  -2   1   3       2286.92       2245.67        22.41 o                         
  -1   1   3       2443.52       2250.16        21.28 o                         
   0   1   3        366.48        402.57        19.28 o                         
   1   1   3         29.67         45.43         3.63 o                         
   2   1   3       1662.85       1602.47        18.75 o                         
   3   1   3        245.95        228.78         8.10 o                         
   4   1   3        849.10        823.19        16.65 o                         
   5   1   3        457.49        513.41        15.13 o                         
   6   1   3        214.50        269.01        17.69 o                         
   7   1   3         45.07         56.40        10.54 o                         
   8   1   3        555.79        528.39        10.53 o                         
   9   1   3          9.83         13.04         2.67 o                         
  10   1   3         62.80         68.65         4.02 o                         
  11   1   3         25.61         21.36         2.11 o                         
  12   1   3          2.61          0.67         1.49 o                         
 -12   2   3          7.00         10.47         2.34 o                         
 -11   2   3         40.12         34.33         2.41 o                         
 -10   2   3        226.99        241.01         6.16 o                         
  -9   2   3         29.81         29.46         2.46 o                         
  -8   2   3          4.20          6.66         1.40 o                         
  -7   2   3        227.33        166.14        16.84 o                         
  -6   2   3        103.49        124.27        13.62 o                         
  -5   2   3         83.32         65.97         6.28 o                         
  -4   2   3       1321.62       1190.44        18.17 o                         
  -3   2   3        411.15        390.71         8.65 o                         
  -2   2   3       2090.28       1915.32        17.13 o                         
  -1   2   3      11099.21       9775.38        91.82 o                         
   0   2   3       3707.27       3242.08        27.96 o                         
   1   2   3        574.41        449.94        11.26 o                         
   2   2   3        474.04        454.14        19.70 o                         
   3   2   3       2338.22       2171.90        26.84 o                         
   4   2   3        963.39        890.46        18.99 o                         
   5   2   3        533.61        563.78        17.64 o                         
   6   2   3        910.28        879.20        32.59 o                         
   7   2   3        929.34        879.29        29.55 o                         
   8   2   3          7.42          4.80         2.72 o                         
   9   2   3         14.60         14.55         2.67 o                         
  10   2   3         31.07         24.56         3.08 o                         
  11   2   3         13.33         10.51         1.71 o                         
  12   2   3          3.09          1.66         1.44 o                         
  13   2   3          0.28         -2.43         2.43 o                         
 -12   3   3         53.60         55.53         6.99 o                         
 -11   3   3         71.08         76.21         3.29 o                         
 -10   3   3        152.95        160.11         5.12 o                         
  -9   3   3         76.79         62.62         3.28 o                         
  -8   3   3        131.87        114.75         3.78 o                         
  -7   3   3        192.55        214.13        11.52 o                         
  -6   3   3         56.23         87.28        15.57 o                         
  -5   3   3        985.44       1060.04        30.06 o                         
  -4   3   3        258.99        297.40        10.27 o                         
  -3   3   3          0.65          3.39         2.27 o                         
  -2   3   3        450.70        408.79         7.62 o                         
  -1   3   3        880.60        760.58         9.22 o                         
   0   3   3       2242.32       1903.70        22.79 o                         
   1   3   3      21893.40      20571.43        84.53 o                         
   2   3   3      14160.77      13461.14        65.36 o                         
   3   3   3        107.84        136.45         7.55 o                         
   4   3   3        146.59        157.46         8.80 o                         
   5   3   3        153.65        135.84         8.67 o                         
   6   3   3         51.80         50.55         8.77 o                         
   7   3   3        593.88        609.92        12.94 o                         
   8   3   3          3.54          3.50         1.62 o                         
   9   3   3         16.25         19.70         2.59 o                         
  10   3   3          3.24          3.50         2.24 o                         
  11   3   3          2.35          5.41         1.91 o                         
  12   3   3          7.67          5.20         1.77 o                         
  13   3   3          0.08         -1.93         1.93 o                         
 -12   4   3         15.01         10.67         2.20 o                         
 -11   4   3        135.10        142.30         5.97 o                         
 -10   4   3         83.62         92.00         4.98 o                         
  -9   4   3        391.87        397.03         8.99 o                         
  -8   4   3         79.20         73.73         3.67 o                         
  -7   4   3        102.33         98.31         3.57 o                         
  -6   4   3         72.50         65.05         7.61 o                         
  -5   4   3       5272.54       5450.68        60.49 o                         
  -4   4   3       5007.78       5031.13        53.72 o                         
  -3   4   3       3752.67       3735.97        39.79 o                         
  -2   4   3        132.58        148.80         4.99 o                         
  -1   4   3        819.24        748.44        10.56 o                         
   0   4   3        129.67        127.18         8.38 o                         
   1   4   3        680.56        625.00        11.24 o                         
   2   4   3       3308.22       3096.24        30.45 o                         
   3   4   3          9.42         13.72         3.18 o                         
   4   4   3       1075.70       1128.03        25.02 o                         
   5   4   3          0.33          0.57         4.31 o                         
   6   4   3         34.44         42.41         8.79 o                         
   7   4   3        760.62        740.19        13.27 o                         
   8   4   3         28.12         29.01         3.05 o                         
   9   4   3          3.58          4.20         2.11 o                         
  10   4   3          0.05          3.01         2.13 o                         
  11   4   3         14.17         14.53         4.31 o                         
  12   4   3         40.80         41.39         2.99 o                         
 -12   5   3          4.56          2.44         1.56 o                         
 -11   5   3         31.20         29.26         2.76 o                         
 -10   5   3         10.92          9.78         3.17 o                         
  -9   5   3        745.48        697.64        11.70 o                         
  -8   5   3         67.08         68.99         3.63 o                         
  -7   5   3        324.96        306.35         9.30 o                         
  -6   5   3        214.01        245.01        18.69 o                         
  -5   5   3        740.95        872.72        26.11 o                         
  -4   5   3         88.70        107.88         9.00 o                         
  -3   5   3       3184.66       3571.00        44.81 o                         
  -2   5   3        202.70        174.11         5.86 o                         
  -1   5   3       2690.23       2608.55        20.66 o                         
   0   5   3         12.99         18.93         3.20 o                         
   1   5   3        149.27        126.82         5.84 o                         
   2   5   3        467.59        491.46        11.15 o                         
   3   5   3         34.99         40.48         5.53 o                         
   4   5   3       4858.43       5178.72        63.05 o                         
   5   5   3         21.55         16.45         8.11 o                         
   6   5   3        515.45        560.87        17.55 o                         
   7   5   3        387.54        380.58        11.39 o                         
   8   5   3        478.67        465.75        14.11 o                         
   9   5   3        111.79        103.28         5.82 o                         
  10   5   3          8.96         14.13         3.43 o                         
  11   5   3         23.57         23.87         3.45 o                         
  12   5   3         49.90         46.78         2.94 o                         
 -12   6   3          0.17         -0.08         1.38 o                         
 -11   6   3        104.62        111.97         4.64 o                         
 -10   6   3          1.14          1.67         1.86 o                         
  -9   6   3         73.39         71.13         5.20 o                         
  -8   6   3        375.32        361.87        12.00 o                         
  -7   6   3          0.72          1.51         1.77 o                         
  -6   6   3         78.82         71.69         3.05 o                         
  -5   6   3        833.75        901.79        28.44 o                         
  -4   6   3         56.17         58.99         7.50 o                         
  -3   6   3        753.97        822.49        23.34 o                         
  -2   6   3       1210.16       1175.01        19.85 o                         
  -1   6   3       4332.60       4522.62        42.70 o                         
   0   6   3        728.21        702.66        19.16 o                         
   1   6   3         78.04         82.00         4.95 o                         
   2   6   3       4845.82       4815.11        45.13 o                         
   3   6   3        634.40        615.97        16.77 o                         
   4   6   3       1005.48       1174.16        29.67 o                         
   5   6   3        654.98        665.01        31.34 o                         
   6   6   3        403.15        398.14        11.29 o                         
   7   6   3         78.75         84.99         8.09 o                         
   8   6   3         20.88         21.41         3.91 o                         
   9   6   3          2.14          8.56         3.24 o                         
  10   6   3          2.41          1.69         2.47 o                         
  11   6   3         21.87         24.19         3.29 o                         
  12   6   3         21.64         21.40         1.84 o                         
 -12   7   3         13.40         15.89         3.35 o                         
 -11   7   3          6.11          6.36         1.41 o                         
 -10   7   3         81.44         82.35         4.55 o                         
  -9   7   3        243.23        245.23         7.84 o                         
  -8   7   3         60.43         45.90         4.42 o                         
  -7   7   3          3.60         10.34         2.50 o                         
  -6   7   3         50.44         49.79         3.35 o                         
  -5   7   3        208.80        203.95         5.89 o                         
  -4   7   3       1031.95       1172.89        33.16 o                         
  -3   7   3        399.94        446.05        19.20 o                         
  -2   7   3        537.38        479.43        17.32 o                         
  -1   7   3       1031.12       1143.68        23.75 o                         
   0   7   3        168.28        173.75         8.13 o                         
   1   7   3        110.44        104.12         6.50 o                         
   2   7   3        831.44        804.59        15.53 o                         
   3   7   3         40.21         44.92         5.30 o                         
   4   7   3        454.09        474.05        20.42 o                         
   5   7   3        141.35        138.74         9.03 o                         
   6   7   3        647.77        634.92        21.13 o                         
   7   7   3        227.18        245.75         8.26 o                         
   8   7   3        169.85        161.30         7.44 o                         
   9   7   3         12.40         10.90         3.08 o                         
  10   7   3          9.48         11.31         2.89 o                         
  11   7   3         14.46         13.39         2.51 o                         
  12   7   3         32.88         24.20         5.17 o                         
 -11   8   3         53.11         61.07         3.89 o                         
 -10   8   3          3.60          0.32         1.45 o                         
  -9   8   3         33.81         31.52         2.77 o                         
  -8   8   3        329.84        348.10        10.48 o                         
  -7   8   3        322.10        281.88         9.85 o                         
  -6   8   3        156.61        145.86         6.36 o                         
  -5   8   3        208.73        180.67         5.63 o                         
  -4   8   3        524.83        494.29         8.88 o                         
  -3   8   3          7.15         10.23         5.23 o                         
  -2   8   3         11.99         17.04         6.73 o                         
  -1   8   3         46.54         53.26         5.94 o                         
   0   8   3        167.69        174.90         8.88 o                         
   1   8   3         86.02         85.65         7.74 o                         
   2   8   3        199.48        199.48        13.41 o                         
   3   8   3        488.61        507.20        27.66 o                         
   4   8   3         71.53         83.15         5.26 o                         
   5   8   3        130.53        135.44         5.98 o                         
   6   8   3        122.26        112.19         5.93 o                         
   7   8   3        104.41         89.05        12.23 o                         
   8   8   3        352.65        385.73        20.92 o                         
   9   8   3          0.23          1.74         3.88 o                         
  10   8   3         16.49         17.73         2.89 o                         
  11   8   3         71.64         63.64         3.69 o                         
 -11   9   3         65.49         60.27         3.34 o                         
 -10   9   3         20.02         15.45         1.85 o                         
  -9   9   3          0.85          2.43         2.00 o                         
  -8   9   3        130.40        113.24         5.36 o                         
  -7   9   3        170.45        163.95         6.23 o                         
  -6   9   3        472.72        487.21        10.54 o                         
  -5   9   3        114.49        107.64         6.13 o                         
  -4   9   3        762.78        708.30        14.22 o                         
  -3   9   3        296.52        276.69         9.21 o                         
  -2   9   3         12.46         13.14         2.33 o                         
  -1   9   3         34.93         35.59         2.99 o                         
   0   9   3         67.93         73.47         4.27 o                         
   1   9   3         41.37         50.84         2.99 o                         
   2   9   3        280.91        282.84         8.76 o                         
   3   9   3          3.98          8.49         1.58 o                         
   4   9   3         12.62         11.22         1.84 o                         
   5   9   3        339.35        329.21         7.35 o                         
   6   9   3          4.37          5.35         2.66 o                         
   7   9   3        203.49        203.48         7.25 o                         
   8   9   3        247.94        268.47         7.83 o                         
   9   9   3         13.93         16.04         2.58 o                         
  10   9   3          1.10          0.36         1.55 o                         
  11   9   3          6.51         12.25         2.48 o                         
 -10  10   3         76.85         70.49         4.60 o                         
  -9  10   3        220.32        243.38         6.84 o                         
  -8  10   3        166.17        158.23         8.91 o                         
  -7  10   3         89.36         85.93         5.18 o                         
  -6  10   3         12.05         15.65         2.37 o                         
  -5  10   3        497.58        513.86        12.30 o                         
  -4  10   3       1446.17       1400.36        29.57 o                         
  -3  10   3        272.62        260.12         7.96 o                         
  -2  10   3          0.71         -1.72         5.55 o                         
  -1  10   3         89.07         88.96         5.47 o                         
   0  10   3         43.90         37.25         3.41 o                         
   1  10   3        158.75        159.07         5.00 o                         
   2  10   3         23.24         23.52         2.23 o                         
   3  10   3        701.17        661.60        13.42 o                         
   4  10   3        118.25        114.10         5.05 o                         
   5  10   3         52.52         54.12         3.34 o                         
   6  10   3         74.13         66.32         5.11 o                         
   7  10   3        695.59        801.43        24.54 o                         
   8  10   3        192.68        184.36         6.86 o                         
   9  10   3          3.45          3.67         1.65 o                         
  10  10   3         27.62         24.34         2.02 o                         
  -9  11   3          7.35          6.73         1.37 o                         
  -8  11   3         76.23         68.50         4.00 o                         
  -7  11   3          1.29          3.12         4.02 o                         
  -6  11   3         29.41         32.23         3.44 o                         
  -5  11   3         15.94         18.81         3.01 o                         
  -4  11   3        148.75        143.26         5.91 o                         
  -3  11   3         19.32         18.13         3.09 o                         
  -2  11   3          1.56         -1.22         1.84 o                         
  -1  11   3        204.97        191.73         6.40 o                         
   0  11   3        172.70        159.76         5.94 o                         
   1  11   3        109.11        104.94         5.31 o                         
   2  11   3        288.94        292.31         7.14 o                         
   3  11   3        110.44         99.90         4.50 o                         
   4  11   3        756.84        715.40        12.75 o                         
   5  11   3          7.35          3.01         1.81 o                         
   6  11   3          0.11         -2.35         2.35 o                         
   7  11   3         31.95         32.46         4.31 o                         
   8  11   3         72.19         65.40         6.04 o                         
   9  11   3          1.82          2.57         1.61 o                         
  -9  12   3          4.30          5.41         1.50 o                         
  -8  12   3          0.81         -1.25         1.34 o                         
  -7  12   3         14.59         16.58         2.63 o                         
  -6  12   3          0.02          2.71         2.50 o                         
  -5  12   3          2.78          0.07         2.91 o                         
  -4  12   3          0.35         -0.77         2.67 o                         
  -3  12   3        601.97        612.82        14.07 o                         
  -2  12   3         19.11         25.85         3.03 o                         
  -1  12   3         76.74         81.31         4.68 o                         
   0  12   3         22.94         33.61         3.00 o                         
   1  12   3         27.53         28.25         3.11 o                         
   2  12   3         71.98         72.56         4.42 o                         
   3  12   3        291.51        276.41         7.20 o                         
   4  12   3          3.32          0.96         1.71 o                         
   5  12   3         19.28         22.36         2.75 o                         
   6  12   3        276.05        288.59        14.07 o                         
   7  12   3          0.22         -0.17         1.99 o                         
   8  12   3          0.08         -1.54         1.54 o                         
   9  12   3          0.62         -0.44         1.19 o                         
  -8  13   3          9.71         12.08         2.72 o                         
  -7  13   3          9.20          8.41         1.61 o                         
  -6  13   3         76.13         85.92         8.29 o                         
  -5  13   3         19.06         26.67         3.59 o                         
  -4  13   3        204.42        245.43         8.62 o                         
  -3  13   3         32.33         27.47         3.44 o                         
  -2  13   3         37.80         43.11         4.09 o                         
  -1  13   3          0.04          0.15         2.01 o                         
   0  13   3          0.90         -0.34         1.91 o                         
   1  13   3         62.42         55.47         3.36 o                         
   2  13   3        118.88        124.21         5.38 o                         
   3  13   3          2.05          1.76         1.65 o                         
   4  13   3         72.13         76.71         4.15 o                         
   5  13   3         22.04         29.00         3.26 o                         
   6  13   3        141.32        152.01         7.73 o                         
   7  13   3         61.72         58.25         3.98 o                         
   8  13   3          2.39          0.72         2.26 o                         
  -7  14   3         56.20         65.20         4.97 o                         
  -6  14   3         16.75         24.13         2.99 o                         
  -5  14   3         19.88         24.08         2.65 o                         
  -4  14   3         17.17         19.44         2.66 o                         
  -3  14   3          3.74         -0.83         1.93 o                         
  -2  14   3         12.04          8.00         2.69 o                         
  -1  14   3         11.47         13.10         2.81 o                         
   0  14   3         13.86         11.03         1.88 o                         
   1  14   3         13.86          9.26         3.27 o                         
   2  14   3          2.15          4.51         1.44 o                         
   3  14   3         11.00         10.15         1.71 o                         
   4  14   3         40.71         34.62         3.22 o                         
   5  14   3          0.04          3.33         2.07 o                         
   6  14   3          4.71         -0.30         1.29 o                         
   7  14   3         20.94         17.49         3.19 o                         
  -5  15   3          0.68          4.88         1.73 o                         
  -4  15   3         19.68         18.71         1.98 o                         
  -3  15   3          0.08          3.32         1.42 o                         
  -2  15   3          0.60          0.37         1.41 o                         
  -1  15   3          2.11          0.55         1.42 o                         
   0  15   3          0.38          0.26         1.42 o                         
   1  15   3          0.37         -1.29         1.29 o                         
   2  15   3          0.51          0.89         1.14 o                         
   3  15   3         17.56         26.07         3.02 o                         
   4  15   3          0.00         -1.14         1.39 o                         
   5  15   3          1.01         -0.48         1.27 o                         
  -3  16   3          0.11         -0.11         1.60 o                         
  -2  16   3         57.21         69.14         3.03 o                         
  -1  16   3          2.17          0.05         1.68 o                         
   0  16   3          0.84          0.66         0.94 o                         
   1  16   3         12.61         13.05         1.96 o                         
   2  16   3          1.60         -0.32         1.71 o                         
   3  16   3          0.60          2.59         1.76 o                         
 -12   0   4         96.08        100.04         5.09 o                         
 -11   0   4        221.88        227.88         7.35 o                         
 -10   0   4        117.52        114.11         6.35 o                         
  -9   0   4        145.29        167.08         6.53 o                         
  -8   0   4        111.57        117.18         5.60 o                         
  -7   0   4        364.23        351.27        33.92 o                         
  -6   0   4       1633.66       1687.73        65.60 o                         
  -5   0   4        500.95        574.32        33.77 o                         
  -4   0   4       1097.12       1092.88        19.01 o                         
  -3   0   4        397.68        373.99         7.90 o                         
  -2   0   4       4740.96       4403.93        33.34 o                         
  -1   0   4         29.87         26.29         2.96 o                         
   0   0   4       2496.67       2373.57        29.68 o                         
   1   0   4      13645.58      12986.18        90.47 o                         
   3   0   4      37046.42      37331.70       202.33 o                         
   4   0   4       1323.22       1066.99        37.91 o                         
   5   0   4        215.06        192.17        10.95 o                         
   6   0   4       1526.85       1556.16        53.42 o                         
   7   0   4         90.41         72.92        16.63 o                         
   8   0   4        255.56        238.19        12.03 o                         
   9   0   4        317.25        343.01        12.62 o                         
  10   0   4         31.16         37.11         4.48 o                         
  11   0   4          5.46          0.89         2.08 o                         
  12   0   4         24.58         29.25         2.64 o                         
 -12   1   4         36.57         34.87         2.27 o                         
 -11   1   4         80.30         81.99         3.52 o                         
 -10   1   4        467.23        494.20         9.55 o                         
  -9   1   4          0.01          2.63         2.23 o                         
  -8   1   4        124.98        124.11         4.04 o                         
  -7   1   4       2940.19       3157.15        71.21 o                         
  -6   1   4        410.35        401.12        31.35 o                         
  -5   1   4        928.99        921.63        23.78 o                         
  -4   1   4       2956.67       2678.96        25.00 o                         
  -3   1   4       1366.67       1212.75        12.71 o                         
  -2   1   4         57.38         75.68         4.75 o                         
  -1   1   4        140.49        129.58         3.24 o                         
   0   1   4       1645.02       1546.52        15.93 o                         
   1   1   4       3340.91       3275.05        53.26 o                         
   2   1   4       7164.05       6949.26        49.55 o                         
   3   1   4       9112.33       9295.61        75.82 o                         
   4   1   4       8093.92       8020.21        76.10 o                         
   5   1   4        181.25        191.55        11.12 o                         
   6   1   4        836.44        889.98        22.57 o                         
   7   1   4         74.14         72.28         8.83 o                         
   8   1   4         26.50         23.43         2.90 o                         
   9   1   4          1.66          1.71         1.86 o                         
  10   1   4        141.25        145.56         5.65 o                         
  11   1   4          1.45          0.04         1.34 o                         
  12   1   4          0.12         -1.18         1.18 o                         
 -12   2   4        141.95        137.77         5.40 o                         
 -11   2   4          6.20          1.88         1.49 o                         
 -10   2   4         29.96         29.68         2.43 o                         
  -9   2   4         36.40         37.21         2.64 o                         
  -8   2   4          0.20          9.89         5.01 o                         
  -7   2   4        904.11       1002.91        40.36 o                         
  -6   2   4        636.70        645.19        28.88 o                         
  -5   2   4         19.64         15.14         2.87 o                         
  -4   2   4         37.95         42.22         3.13 o                         
  -3   2   4         32.57         38.10         3.01 o                         
  -2   2   4       3307.87       3003.89        42.12 o                         
  -1   2   4        359.40        359.49         6.36 o                         
   0   2   4        318.17        319.89         5.49 o                         
   1   2   4      10444.49       9250.72        57.30 o                         
   2   2   4      62654.49      60646.86       401.64 o                         
   3   2   4       1084.38       1103.47        23.45 o                         
   4   2   4         20.38          6.13         2.43 o                         
   5   2   4        214.35        206.02        10.58 o                         
   6   2   4        767.52        829.41        32.27 o                         
   7   2   4         92.14         93.79         5.11 o                         
   8   2   4         82.05         79.02         4.32 o                         
   9   2   4        367.32        374.64        10.37 o                         
  10   2   4         15.51         14.93         3.54 o                         
  11   2   4          0.18         -0.61         1.43 o                         
  12   2   4         19.78         17.86         2.23 o                         
  13   2   4          5.88          7.79         2.26 o                         
 -12   3   4          2.12          2.07         1.82 o                         
 -11   3   4         71.71         65.25         3.56 o                         
 -10   3   4        281.10        283.81         7.50 o                         
  -9   3   4         58.41         59.06         3.26 o                         
  -8   3   4          2.05          7.46         1.53 o                         
  -7   3   4       1361.22       1286.23        23.37 o                         
  -6   3   4        121.60        133.68        13.65 o                         
  -5   3   4       1582.09       1590.52        29.37 o                         
  -4   3   4         46.85         36.26         3.27 o                         
  -3   3   4        172.93        132.66         4.88 o                         
  -2   3   4         20.04         20.44         1.75 o                         
  -1   3   4         85.03         71.71         3.59 o                         
   0   3   4        342.46        330.27         6.08 o                         
   1   3   4       6088.53       5810.63        28.37 o                         
   2   3   4      11908.04      11412.18        61.93 o                         
   3   3   4        601.24        510.06        14.62 o                         
   4   3   4        607.83        482.70        15.57 o                         
   5   3   4       1323.22       1468.26        29.26 o                         
   6   3   4          0.95         -5.70         5.70 o                         
   7   3   4          3.32          0.19         1.38 o                         
   8   3   4         24.46         25.62         2.83 o                         
   9   3   4          2.65          3.29         1.86 o                         
  10   3   4         24.84         22.10         2.98 o                         
  11   3   4          5.47          5.95         1.90 o                         
  12   3   4          4.57          5.28         1.85 o                         
  13   3   4          1.35          3.00         1.58 o                         
 -12   4   4          0.13          1.02         2.66 o                         
 -11   4   4         78.48         72.82         4.07 o                         
 -10   4   4          4.73          5.38         1.84 o                         
  -9   4   4         46.52         42.02         3.30 o                         
  -8   4   4          2.66          3.79         1.54 o                         
  -7   4   4       1295.36       1301.91        15.64 o                         
  -6   4   4       3240.38       3400.76        66.61 o                         
  -5   4   4        815.12        820.74        19.69 o                         
  -4   4   4         85.99         85.29         5.29 o                         
  -3   4   4        915.47        917.04        15.70 o                         
  -2   4   4       1764.82       1678.10        19.54 o                         
  -1   4   4         20.39         16.35         3.35 o                         
   0   4   4        664.38        707.35        24.26 o                         
   1   4   4        117.07         88.73         4.03 o                         
   2   4   4       5425.17       5654.68        47.52 o                         
   3   4   4       4284.34       3957.58        43.73 o                         
   4   4   4       1522.30       1471.28        29.02 o                         
   5   4   4        177.85        224.79        12.33 o                         
   6   4   4          5.79         -0.36         4.56 o                         
   7   4   4        146.55        161.23         7.94 o                         
   8   4   4        120.29        121.67         5.48 o                         
   9   4   4        146.13        138.95         6.46 o                         
  10   4   4        100.19        101.58         5.63 o                         
  11   4   4          1.43          3.18         1.92 o                         
  12   4   4         13.99         11.51         1.86 o                         
 -12   5   4          0.34         -1.75         1.75 o                         
 -11   5   4         19.04         12.28         4.01 o                         
 -10   5   4        147.50        147.22         6.25 o                         
  -9   5   4         13.14         11.69         2.00 o                         
  -8   5   4         28.00         21.37         2.32 o                         
  -7   5   4        105.82        100.00         4.66 o                         
  -6   5   4        229.82        233.21        10.99 o                         
  -5   5   4          0.37          2.81         3.82 o                         
  -4   5   4        721.97        793.39        23.49 o                         
  -3   5   4         11.47         20.77         3.43 o                         
  -2   5   4         95.20        107.13         5.50 o                         
  -1   5   4         89.59         95.85         4.75 o                         
   0   5   4        416.88        430.05        17.33 o                         
   1   5   4          1.63          0.97         1.41 o                         
   2   5   4        823.19        882.89        15.86 o                         
   3   5   4        158.91        108.96         8.15 o                         
   4   5   4          6.78          2.57         3.24 o                         
   5   5   4        351.90        319.70        16.81 o                         
   6   5   4        407.38        362.00        14.28 o                         
   7   5   4         51.08         40.91         4.86 o                         
   8   5   4          8.09          8.51         4.86 o                         
   9   5   4         11.39         10.82         2.91 o                         
  10   5   4          0.06          1.92         2.67 o                         
  11   5   4          2.66          2.70         2.73 o                         
  12   5   4          1.73          0.48         1.24 o                         
 -12   6   4          7.82          8.69         1.77 o                         
 -11   6   4          7.52          7.52         1.65 o                         
 -10   6   4         52.84         42.20         3.50 o                         
  -9   6   4         54.15         51.83         3.72 o                         
  -8   6   4         43.73         39.30         2.97 o                         
  -7   6   4        339.08        314.47         8.43 o                         
  -6   6   4         63.99         62.39         2.90 o                         
  -5   6   4         50.53         58.05         7.80 o                         
  -4   6   4         88.60         66.37         7.85 o                         
  -3   6   4        235.24        266.71        13.81 o                         
  -2   6   4          0.16          2.80         3.13 o                         
  -1   6   4        185.89        191.37         9.24 o                         
   0   6   4        436.65        434.97        13.63 o                         
   1   6   4        784.32        756.60        13.98 o                         
   2   6   4        971.00       1132.40        19.77 o                         
   3   6   4         73.49         66.38         7.28 o                         
   4   6   4          5.29          8.91         4.44 o                         
   5   6   4         80.96         72.55        10.45 o                         
   6   6   4          0.01          1.48         2.15 o                         
   7   6   4         40.76         47.13         4.52 o                         
   8   6   4          0.16          0.55         2.34 o                         
   9   6   4         15.53         14.78         2.69 o                         
  10   6   4         24.44         28.77         4.04 o                         
  11   6   4          9.34          6.50         2.17 o                         
  12   6   4          5.75          4.75         1.04 o                         
 -12   7   4         42.19         47.26         4.87 o                         
 -11   7   4         16.68         14.66         1.92 o                         
 -10   7   4         95.72         91.66         6.22 o                         
  -9   7   4          5.71          3.81         1.99 o                         
  -8   7   4        107.29        104.34         7.08 o                         
  -7   7   4        104.39        106.53         5.91 o                         
  -6   7   4        161.52        151.26         5.44 o                         
  -5   7   4        104.09         94.34         4.16 o                         
  -4   7   4          0.00          0.28         4.25 o                         
  -3   7   4          1.32          7.50         4.11 o                         
  -2   7   4          9.95         21.62         5.16 o                         
  -1   7   4        319.71        332.03        13.12 o                         
   0   7   4        325.26        317.30        10.85 o                         
   1   7   4        879.59        889.42        18.06 o                         
   2   7   4        385.17        371.89        16.63 o                         
   3   7   4        261.18        257.42        11.89 o                         
   4   7   4       1051.07       1129.72        31.37 o                         
   5   7   4         63.45         58.34         4.38 o                         
   6   7   4         14.62         14.54         3.17 o                         
   7   7   4         61.28         58.72         5.10 o                         
   8   7   4         38.54         42.99         3.94 o                         
   9   7   4         28.40         27.94         4.32 o                         
  10   7   4          0.37         -2.16         2.31 o                         
  11   7   4          4.11          7.79         2.25 o                         
  12   7   4         17.43         17.02         4.32 o                         
 -11   8   4          5.74          2.37         1.40 o                         
 -10   8   4          1.83          0.55         1.51 o                         
  -9   8   4          3.94          6.07         1.77 o                         
  -8   8   4          9.58         10.31         2.56 o                         
  -7   8   4        801.98        789.53        17.45 o                         
  -6   8   4        481.94        452.48         9.48 o                         
  -5   8   4        137.01        126.10         4.75 o                         
  -4   8   4        116.75        135.80         5.56 o                         
  -3   8   4          7.05          6.12         3.90 o                         
  -2   8   4        370.91        382.45        22.13 o                         
  -1   8   4          4.53          4.14         3.76 o                         
   0   8   4        389.85        427.29        16.49 o                         
   1   8   4        256.52        226.42        12.13 o                         
   2   8   4        493.26        521.08        21.54 o                         
   3   8   4         23.40         15.68        12.66 o                         
   4   8   4         16.52         22.49         3.08 o                         
   5   8   4         23.43         19.35         2.56 o                         
   6   8   4         75.46         67.09         5.45 o                         
   7   8   4          9.61          9.54         2.48 o                         
   8   8   4         11.57         13.05         3.47 o                         
   9   8   4        167.68        154.99        11.02 o                         
  10   8   4          7.04          6.76         1.91 o                         
  11   8   4         31.23         32.24         2.44 o                         
 -11   9   4          1.38         -1.11         2.04 o                         
 -10   9   4         27.89         31.59         3.25 o                         
  -9   9   4        120.13        112.83         4.63 o                         
  -8   9   4         48.32         44.32         4.14 o                         
  -7   9   4        366.63        342.20        14.74 o                         
  -6   9   4          0.46          2.23         1.89 o                         
  -5   9   4        138.18        149.45         5.46 o                         
  -4   9   4         23.13         13.34         2.09 o                         
  -3   9   4         17.19         12.50         1.95 o                         
  -2   9   4          0.71          0.63         1.39 o                         
  -1   9   4         16.11         22.68         2.52 o                         
   0   9   4        695.47        715.38        10.31 o                         
   1   9   4        249.54        257.11         6.30 o                         
   2   9   4        248.03        248.14         5.61 o                         
   3   9   4        856.21        846.87        10.81 o                         
   4   9   4         15.71         12.52         2.12 o                         
   5   9   4          1.14          0.86         1.69 o                         
   6   9   4        121.15        122.14         4.97 o                         
   7   9   4        154.67        171.47         6.74 o                         
   8   9   4        162.27        165.29         6.04 o                         
   9   9   4          6.04          5.04         1.86 o                         
  10   9   4          5.59          5.31         2.30 o                         
  11   9   4          9.69         12.42         2.44 o                         
 -10  10   4          7.97          4.94         1.20 o                         
  -9  10   4         10.22          5.83         1.48 o                         
  -8  10   4        165.49        159.88        10.23 o                         
  -7  10   4        119.53        115.90         6.18 o                         
  -6  10   4          1.07          1.20         1.77 o                         
  -5  10   4         12.22         12.56         2.51 o                         
  -4  10   4          2.01         -1.62         2.02 o                         
  -3  10   4        176.28        162.73         5.72 o                         
  -2  10   4          5.20          7.89         2.35 o                         
  -1  10   4          3.24          5.29         1.80 o                         
   0  10   4          3.10          1.81         1.75 o                         
   1  10   4          1.22          0.13         1.58 o                         
   2  10   4         51.20         47.76         2.95 o                         
   3  10   4         95.41         96.50         4.65 o                         
   4  10   4        158.96        171.73         5.49 o                         
   5  10   4        136.06        137.54         5.83 o                         
   6  10   4        231.85        253.35         9.42 o                         
   7  10   4         10.32          9.48         2.68 o                         
   8  10   4          0.04         -0.18         2.01 o                         
   9  10   4          0.00         -1.68         1.68 o                         
  10  10   4         25.67         20.46         4.41 o                         
  -9  11   4         12.85          9.79         1.82 o                         
  -8  11   4         21.18         22.86         2.22 o                         
  -7  11   4          6.50          3.07         6.39 o                         
  -6  11   4         13.50         11.94         3.58 o                         
  -5  11   4        187.57        174.93         6.41 o                         
  -4  11   4          1.26          0.06         1.89 o                         
  -3  11   4         18.09         19.57         3.30 o                         
  -2  11   4          1.12         -2.42         2.43 o                         
  -1  11   4         20.08         16.17         2.43 o                         
   0  11   4         84.30         91.81         4.50 o                         
   1  11   4         80.31         90.36         5.00 o                         
   2  11   4        179.65        164.81         5.34 o                         
   3  11   4        285.86        308.37         7.56 o                         
   4  11   4        151.05        165.52         6.35 o                         
   5  11   4         93.03         91.80         5.88 o                         
   6  11   4        215.21        216.20         8.48 o                         
   7  11   4         25.37         22.21         3.51 o                         
   8  11   4          1.53          1.45         1.94 o                         
   9  11   4          2.88          4.04         1.80 o                         
  -9  12   4         28.76         24.55         2.26 o                         
  -8  12   4         51.88         40.77         4.84 o                         
  -7  12   4         10.52         10.91         2.51 o                         
  -6  12   4        356.28        389.23        16.07 o                         
  -5  12   4        409.06        421.11        16.22 o                         
  -4  12   4        317.27        333.52        11.15 o                         
  -3  12   4         27.63         33.72         4.10 o                         
  -2  12   4          3.83          9.45         3.04 o                         
  -1  12   4         10.32         10.30         2.50 o                         
   0  12   4         50.20         48.16         3.34 o                         
   1  12   4         10.53         11.46         2.73 o                         
   2  12   4       1068.38       1164.55        17.14 o                         
   3  12   4        372.55        407.76         8.64 o                         
   4  12   4         14.59         19.88         3.24 o                         
   5  12   4        347.51        371.89         9.37 o                         
   6  12   4          2.72         -0.37         1.86 o                         
   7  12   4          7.21          6.66         1.66 o                         
   8  12   4          1.83         -0.23         1.31 o                         
   9  12   4          8.64          7.55         2.01 o                         
  -8  13   4          0.35          0.55         1.79 o                         
  -7  13   4         10.34         13.11         1.95 o                         
  -6  13   4         36.34         37.03         4.01 o                         
  -5  13   4          5.34          4.14         2.04 o                         
  -4  13   4          9.54         11.81         2.56 o                         
  -3  13   4         51.61         54.30         4.42 o                         
  -2  13   4         31.39         39.47         4.00 o                         
  -1  13   4          1.78          1.48         2.40 o                         
   0  13   4          2.05         -1.03         1.88 o                         
   1  13   4        521.01        550.41        10.95 o                         
   2  13   4        128.02        139.55         5.62 o                         
   3  13   4         36.37         34.19         3.01 o                         
   4  13   4         80.99         75.22         4.94 o                         
   5  13   4          0.35          0.78         2.02 o                         
   6  13   4         19.78         20.85         3.52 o                         
   7  13   4          0.03          3.13         1.78 o                         
   8  13   4          8.92         10.89         2.79 o                         
  -7  14   4          0.03          1.56         1.49 o                         
  -6  14   4          3.83          0.70         1.28 o                         
  -5  14   4          0.03         -1.05         1.71 o                         
  -4  14   4         19.03         27.01         2.88 o                         
  -3  14   4          0.02         -1.61         1.85 o                         
  -2  14   4          0.02         -2.18         2.18 o                         
  -1  14   4         38.35         42.47         3.50 o                         
   0  14   4          2.56          3.49         1.57 o                         
   1  14   4          6.79          7.40         1.70 o                         
   2  14   4         15.14         15.74         1.73 o                         
   3  14   4         20.15         23.63         3.40 o                         
   4  14   4         65.23         60.67         4.98 o                         
   5  14   4          2.60          4.41         2.96 o                         
   6  14   4          9.41         15.24         2.12 o                         
  -5  15   4          0.75         -0.35         1.08 o                         
  -4  15   4          0.83          1.02         1.19 o                         
  -3  15   4          2.37          0.19         1.96 o                         
  -2  15   4         11.03         12.93         2.39 o                         
  -1  15   4         20.65         20.29         2.20 o                         
   0  15   4          1.74          3.12         1.47 o                         
   1  15   4         27.46         25.06         2.07 o                         
   2  15   4         15.32         17.82         2.76 o                         
   3  15   4         15.82          9.31         2.06 o                         
   4  15   4          1.82          0.23         1.39 o                         
   5  15   4         16.66         19.87         3.09 o                         
  -2  16   4          9.70         14.07         2.06 o                         
  -1  16   4          0.53          1.23         1.49 o                         
   0  16   4          0.30          0.68         1.39 o                         
   1  16   4          4.14          5.00         1.78 o                         
   2  16   4         17.11         18.28         2.99 o                         
   3  16   4          0.34         -0.06         1.46 o                         
 -12   1   5          6.93          7.86         1.64 o                         
 -11   1   5         91.68         92.47         3.67 o                         
 -10   1   5          0.25          1.81         1.61 o                         
  -9   1   5         83.02         75.61         3.88 o                         
  -8   1   5          1.96          0.69         1.39 o                         
  -7   1   5        198.93        176.72        17.13 o                         
  -6   1   5        402.36        380.86        22.32 o                         
  -5   1   5        599.49        588.45        16.40 o                         
  -4   1   5        285.47        237.05         6.39 o                         
  -3   1   5          0.49          3.88         2.46 o                         
  -2   1   5          0.04         40.79         4.40 o                         
  -1   1   5       7499.40       6848.54        61.09 o                         
   0   1   5       7932.17       7200.14        34.87 o                         
   1   1   5       5050.03       4751.56        48.66 o                         
   2   1   5       2386.38       2328.40        25.96 o                         
   3   1   5       5115.90       5168.60        62.33 o                         
   4   1   5        406.23        437.17        13.58 o                         
   5   1   5        310.76        312.38        14.68 o                         
   6   1   5       1615.10       1703.70        32.40 o                         
   7   1   5         88.81         96.29        12.43 o                         
   8   1   5          1.59         -0.96         1.72 o                         
   9   1   5          6.50          6.18         1.96 o                         
  10   1   5         82.03         89.00         4.58 o                         
  11   1   5          0.11         -1.38         1.38 o                         
  12   1   5         13.68         13.07         1.63 o                         
 -12   2   5         25.12         22.65         1.93 o                         
 -11   2   5        386.41        415.61         8.56 o                         
 -10   2   5         55.17         64.05         3.92 o                         
  -9   2   5        158.88        132.30         5.21 o                         
  -8   2   5         37.89         46.50         2.23 o                         
  -7   2   5          0.02          4.14         3.76 o                         
  -6   2   5        261.01        233.26        17.60 o                         
  -5   2   5         83.34         82.29         5.02 o                         
  -4   2   5        182.48        173.80         6.01 o                         
  -3   2   5        806.29        747.74        12.67 o                         
  -2   2   5        647.28        633.20         8.24 o                         
  -1   2   5       6476.51       5707.49        32.16 o                         
   0   2   5      27374.43      25130.26       352.35 o                         
   1   2   5       1942.23       1787.06        38.55 o                         
   2   2   5      25502.99      24164.47       175.14 o                         
   3   2   5        290.34        331.69        13.59 o                         
   4   2   5       3605.83       3582.58        47.70 o                         
   5   2   5       3780.65       3865.24        70.90 o                         
   6   2   5         82.12         97.41        16.16 o                         
   7   2   5        243.48        220.31         6.48 o                         
   8   2   5          0.21          1.74         1.56 o                         
   9   2   5          3.31          4.64         1.90 o                         
  10   2   5          8.09          9.69         2.33 o                         
  11   2   5         11.23         10.19         1.78 o                         
  12   2   5          0.45         -1.50         1.50 o                         
  13   2   5          5.54          8.01         2.33 o                         
 -12   3   5        132.20        136.89         6.09 o                         
 -11   3   5         71.52         82.37         3.90 o                         
 -10   3   5          0.23         -1.70         1.78 o                         
  -9   3   5         25.48         23.08         2.26 o                         
  -8   3   5         39.50         38.55         2.33 o                         
  -7   3   5         72.30         68.47         3.43 o                         
  -6   3   5         57.49         48.40         8.97 o                         
  -5   3   5        376.98        429.09        11.97 o                         
  -4   3   5         26.99         36.90         3.27 o                         
  -3   3   5        135.14        123.19         5.26 o                         
  -2   3   5         49.71         40.53         2.45 o                         
  -1   3   5       2203.19       1929.61        19.84 o                         
   0   3   5       3321.54       2821.49        62.88 o                         
   1   3   5       3465.51       3605.48        41.85 o                         
   2   3   5        274.57        233.87         9.34 o                         
   3   3   5       1015.47       1062.54        21.55 o                         
   4   3   5        437.58        400.40        14.65 o                         
   5   3   5        445.54        362.10        15.01 o                         
   6   3   5        126.01        120.24        13.35 o                         
   7   3   5          0.04         -0.77         1.57 o                         
   8   3   5         55.54         52.62         3.63 o                         
   9   3   5          2.22          1.59         2.15 o                         
  10   3   5          6.90          6.83         2.19 o                         
  11   3   5         10.47         11.79         1.95 o                         
  12   3   5          0.62          1.91         1.39 o                         
 -12   4   5        128.85        142.30         4.62 o                         
 -11   4   5         23.20         21.36         3.36 o                         
 -10   4   5         49.61         57.88         3.58 o                         
  -9   4   5        389.83        401.86         9.07 o                         
  -8   4   5        219.40        205.45         6.63 o                         
  -7   4   5        374.32        386.03         9.66 o                         
  -6   4   5         17.76         10.72         4.53 o                         
  -5   4   5        202.73        219.17        10.23 o                         
  -4   4   5        665.29        645.07        15.19 o                         
  -3   4   5         10.92         10.41         2.00 o                         
  -2   4   5        316.50        273.40         7.09 o                         
  -1   4   5       1304.72       1277.69        18.66 o                         
   0   4   5       1097.11       1104.26        43.04 o                         
   1   4   5       3466.51       3068.69        27.39 o                         
   2   4   5          0.24          8.37         3.11 o                         
   3   4   5        194.68        185.66         9.79 o                         
   4   4   5         98.56         89.65         7.67 o                         
   5   4   5         23.64         33.93         5.60 o                         
   6   4   5        375.08        387.77        24.41 o                         
   7   4   5        207.38        204.50         6.70 o                         
   8   4   5         60.93         50.56         4.92 o                         
   9   4   5         15.61         16.76         2.74 o                         
  10   4   5         22.43         22.40         2.99 o                         
  11   4   5         16.78         16.61         2.30 o                         
  12   4   5          1.25          2.23         1.36 o                         
 -12   5   5        148.80        155.06         6.59 o                         
 -11   5   5          4.84          5.95         1.86 o                         
 -10   5   5         51.19         60.67         3.62 o                         
  -9   5   5        663.66        671.23        11.70 o                         
  -8   5   5        184.67        166.09         5.45 o                         
  -7   5   5        580.77        534.76        10.10 o                         
  -6   5   5          6.41          1.27         1.49 o                         
  -5   5   5          0.01         16.28         5.03 o                         
  -4   5   5         50.70         47.43         4.88 o                         
  -3   5   5         47.81         44.21         4.17 o                         
  -2   5   5       2663.05       2950.22        28.61 o                         
  -1   5   5        182.38        179.61         8.34 o                         
   0   5   5       6201.22       6297.23        55.63 o                         
   1   5   5       1035.54        912.60        18.54 o                         
   2   5   5        892.16        852.45        20.18 o                         
   3   5   5        750.94        728.73        20.66 o                         
   4   5   5       2880.27       3027.48        58.91 o                         
   5   5   5       1041.45       1034.12        28.59 o                         
   6   5   5         52.62         33.19         6.09 o                         
   7   5   5         28.13         28.31         4.44 o                         
   8   5   5         36.95         47.77         4.36 o                         
   9   5   5         27.01         30.00         3.93 o                         
  10   5   5         20.82         23.02         3.65 o                         
  11   5   5          0.65          0.99         2.05 o                         
  12   5   5          3.25          3.69         1.26 o                         
 -12   6   5        150.61        173.14         9.54 o                         
 -11   6   5        442.62        482.51        14.84 o                         
 -10   6   5        118.12        125.24         5.65 o                         
  -9   6   5        305.81        295.43         9.44 o                         
  -8   6   5        100.45         86.64         4.17 o                         
  -7   6   5        719.81        697.26        17.53 o                         
  -6   6   5        243.48        237.06         5.48 o                         
  -5   6   5          5.10          9.60         3.61 o                         
  -4   6   5        951.25       1051.86        29.42 o                         
  -3   6   5       1034.76       1091.44        27.87 o                         
  -2   6   5        173.65        208.70        10.39 o                         
  -1   6   5         26.08         23.38         4.94 o                         
   0   6   5       8847.79      10136.26       189.83 o                         
   1   6   5       4441.95       4386.23        49.34 o                         
   2   6   5         90.00         84.85         7.34 o                         
   3   6   5         51.17         39.26         5.89 o                         
   4   6   5       6893.51       7651.35        77.06 o                         
   5   6   5          0.02          2.50        10.06 o                         
   6   6   5         49.23         52.95         4.47 o                         
   7   6   5        235.71        194.19         9.17 o                         
   8   6   5         11.46         11.22         2.83 o                         
   9   6   5          9.29          8.63         2.33 o                         
  10   6   5         12.42         14.21         3.16 o                         
  11   6   5          0.38         -0.34         1.94 o                         
  12   6   5          3.38          5.47         1.50 o                         
 -12   7   5          0.51         -1.41         1.92 o                         
 -11   7   5         16.63         11.82         2.86 o                         
 -10   7   5         40.05         36.94         3.54 o                         
  -9   7   5        626.05        627.39        16.98 o                         
  -8   7   5        106.97        101.38         7.73 o                         
  -7   7   5          0.11          3.90         2.31 o                         
  -6   7   5         48.29         44.84         2.80 o                         
  -5   7   5         18.19         29.21         2.87 o                         
  -4   7   5         69.34         79.80         8.62 o                         
  -3   7   5         14.52         17.83         5.24 o                         
  -2   7   5        135.45        148.05        11.22 o                         
  -1   7   5        433.36        407.99        17.47 o                         
   0   7   5       1529.72       1654.55        24.59 o                         
   1   7   5        295.12        339.13        16.07 o                         
   2   7   5        810.82        824.42        25.03 o                         
   3   7   5         37.18         41.08         6.17 o                         
   4   7   5        287.69        282.50        15.95 o                         
   5   7   5        524.59        552.46        13.18 o                         
   6   7   5        187.13        190.48         8.30 o                         
   7   7   5          9.68          5.12         2.60 o                         
   8   7   5        115.84        120.39         6.18 o                         
   9   7   5          0.26         -0.40         1.80 o                         
  10   7   5          5.29          1.03         2.28 o                         
  11   7   5          4.24          4.38         1.90 o                         
 -11   8   5         79.72         61.23         3.25 o                         
 -10   8   5         71.08         70.25         3.92 o                         
  -9   8   5          2.48          1.03         1.53 o                         
  -8   8   5        381.39        325.69        17.09 o                         
  -7   8   5        279.89        265.95         9.56 o                         
  -6   8   5         25.88         29.53         2.94 o                         
  -5   8   5         15.42         10.96         1.92 o                         
  -4   8   5          5.12          5.82         1.91 o                         
  -3   8   5         43.64         49.65         3.43 o                         
  -2   8   5         23.82         31.17         5.58 o                         
  -1   8   5        228.35        243.95        12.62 o                         
   0   8   5          1.60          0.68         3.22 o                         
   1   8   5        828.58        973.22        25.06 o                         
   2   8   5        470.20        522.73        21.59 o                         
   3   8   5         62.32         64.09         6.09 o                         
   4   8   5       1587.18       1624.68        23.42 o                         
   5   8   5         72.12         81.07         5.80 o                         
   6   8   5        288.15        279.16         8.95 o                         
   7   8   5          6.49          6.24         3.10 o                         
   8   8   5          8.14          5.26         2.14 o                         
   9   8   5         12.61         10.69         2.43 o                         
  10   8   5         64.90         79.78         4.38 o                         
  11   8   5          0.94          1.89         1.17 o                         
 -11   9   5         11.27         11.15         2.77 o                         
 -10   9   5          9.24          8.82         1.61 o                         
  -9   9   5        150.52        144.67         6.90 o                         
  -8   9   5        122.37        116.69         6.14 o                         
  -7   9   5        196.62        179.68         7.89 o                         
  -6   9   5         11.05         13.85         2.94 o                         
  -5   9   5         16.40         13.89         2.32 o                         
  -4   9   5         12.20         19.49         4.82 o                         
  -3   9   5         67.90         67.69         3.61 o                         
  -2   9   5        196.44        191.95         5.78 o                         
  -1   9   5        185.58        206.18         6.37 o                         
   0   9   5        369.98        373.91         7.48 o                         
   1   9   5       1885.95       1897.05        17.18 o                         
   2   9   5        364.98        354.66         6.74 o                         
   3   9   5        573.81        601.82        10.50 o                         
   4   9   5        802.64        780.33        17.49 o                         
   5   9   5        101.75        102.23         4.95 o                         
   6   9   5         17.01         19.24         2.36 o                         
   7   9   5         34.21         33.66         2.91 o                         
   8   9   5          2.72          4.85         2.46 o                         
   9   9   5          9.72          8.13         1.79 o                         
  10   9   5          0.38         -1.27         1.43 o                         
  11   9   5         10.82          8.37         3.19 o                         
 -10  10   5         39.84         32.76         3.44 o                         
  -9  10   5         47.79         43.44         3.89 o                         
  -8  10   5        295.74        306.80        11.40 o                         
  -7  10   5        235.55        244.08         8.80 o                         
  -6  10   5        126.71        123.13         6.52 o                         
  -5  10   5        163.15        160.96         9.01 o                         
  -4  10   5         83.28        101.78         6.84 o                         
  -3  10   5        734.15        708.80        14.92 o                         
  -2  10   5         26.71         25.66         3.44 o                         
  -1  10   5          0.20         -0.52         1.62 o                         
   0  10   5        676.35        652.21        11.90 o                         
   1  10   5        710.65        669.43         9.77 o                         
   2  10   5        143.21        139.14         4.54 o                         
   3  10   5          2.87          4.44         2.36 o                         
   4  10   5        225.33        240.40         7.38 o                         
   5  10   5         46.15         35.93         3.27 o                         
   6  10   5         35.38         36.47         3.31 o                         
   7  10   5        129.49        143.31         6.98 o                         
   8  10   5        164.57        164.47         5.59 o                         
   9  10   5          1.71          2.73         1.83 o                         
  10  10   5          0.91          1.19         1.23 o                         
  -9  11   5          8.73          6.28         1.54 o                         
  -8  11   5          1.01         -1.28         1.28 o                         
  -7  11   5        175.20        165.65        24.64 o                         
  -6  11   5         44.56         41.21         9.34 o                         
  -5  11   5        164.26        167.30         7.69 o                         
  -4  11   5        163.27        147.67         7.17 o                         
  -3  11   5          4.02          3.12         2.33 o                         
  -2  11   5          0.10         -1.15         2.39 o                         
  -1  11   5          3.37          6.78         2.40 o                         
   0  11   5        165.73        145.33         5.66 o                         
   1  11   5         24.27         25.73         2.86 o                         
   2  11   5        418.32        391.64         8.23 o                         
   3  11   5         83.62         97.78         4.41 o                         
   4  11   5          1.46          3.14         2.63 o                         
   5  11   5          1.61          4.04         2.54 o                         
   6  11   5         32.51         32.59         3.78 o                         
   7  11   5         23.72         21.41         2.40 o                         
   8  11   5         14.13         18.37         2.94 o                         
   9  11   5         33.48         32.86         3.33 o                         
  -9  12   5          8.97         15.31         2.35 o                         
  -8  12   5          1.45          0.25         1.53 o                         
  -7  12   5          5.97          5.57         1.91 o                         
  -6  12   5         23.48         21.10         2.98 o                         
  -5  12   5         21.66         15.48         3.12 o                         
  -4  12   5         14.29         14.22         2.98 o                         
  -3  12   5          3.09          3.23         2.44 o                         
  -2  12   5        161.14        151.29         7.31 o                         
  -1  12   5         36.25         29.63         3.72 o                         
   0  12   5         27.79         20.94         2.84 o                         
   1  12   5        400.17        375.51         9.19 o                         
   2  12   5        375.37        391.95         9.41 o                         
   3  12   5         72.93         85.65         4.17 o                         
   4  12   5         98.55        100.25         5.22 o                         
   5  12   5        229.43        226.98         7.35 o                         
   6  12   5          4.41          4.32         1.81 o                         
   7  12   5          0.27         -0.51         1.33 o                         
   8  12   5          9.42          7.04         1.52 o                         
  -8  13   5         36.25         38.46         3.58 o                         
  -7  13   5          4.30          0.73         1.54 o                         
  -6  13   5          1.94          2.50         2.86 o                         
  -5  13   5          2.78          3.61         2.02 o                         
  -4  13   5         13.65         15.56         2.72 o                         
  -3  13   5          0.15          0.38         2.47 o                         
  -2  13   5          8.34          8.68         2.57 o                         
  -1  13   5         15.65         19.04         3.86 o                         
   0  13   5        155.30        168.35         6.09 o                         
   1  13   5         60.31         66.37         3.60 o                         
   2  13   5          8.86          8.18         1.83 o                         
   3  13   5        138.24        134.16         6.49 o                         
   4  13   5          5.78          2.76         2.01 o                         
   5  13   5         65.90         65.16         3.74 o                         
   6  13   5        188.75        181.90         5.25 o                         
   7  13   5         38.53         35.33         3.05 o                         
  -6  14   5          1.37          0.77         1.62 o                         
  -5  14   5         15.14         12.49         2.54 o                         
  -4  14   5          4.56          4.06         1.88 o                         
  -3  14   5          0.04         -1.45         1.99 o                         
  -2  14   5          0.05          1.31         2.33 o                         
  -1  14   5          5.22          2.98         1.84 o                         
   0  14   5         67.17         74.66         4.46 o                         
   1  14   5         49.54         44.99         3.08 o                         
   2  14   5          0.38         -0.09         1.63 o                         
   3  14   5         19.24         17.29         2.11 o                         
   4  14   5         17.75         17.46         2.09 o                         
   5  14   5          5.79          2.21         1.14 o                         
   6  14   5         28.70         24.43         1.93 o                         
  -5  15   5          1.66          1.38         1.21 o                         
  -4  15   5          1.90          2.24         1.28 o                         
  -3  15   5          2.07          5.13         1.44 o                         
  -2  15   5         11.90         13.47         2.17 o                         
  -1  15   5          0.87          0.06         1.40 o                         
   0  15   5          0.05          0.99         1.39 o                         
   1  15   5         11.84         16.84         2.76 o                         
   2  15   5          1.23         -1.73         1.73 o                         
   3  15   5          4.68          2.18         1.27 o                         
   4  15   5         10.54          9.06         5.45 o                         
   5  15   5         25.06         16.96         2.62 o                         
  -2  16   5          3.36          3.44         1.35 o                         
  -1  16   5         39.60         45.49         3.37 o                         
   0  16   5          0.68          1.40         1.43 o                         
   1  16   5         60.99         59.73         3.68 o                         
   2  16   5         17.58         11.49         2.67 o                         
 -12   0   6         63.43         63.21         5.93 o                         
 -11   0   6        185.66        183.81        11.53 o                         
 -10   0   6        481.62        485.93        11.26 o                         
  -9   0   6         96.69         96.02         5.05 o                         
  -8   0   6         79.04         90.04         4.91 o                         
  -7   0   6        594.54        600.25        44.22 o                         
  -6   0   6       3072.42       3492.81        94.53 o                         
  -5   0   6       1134.51       1229.80        33.51 o                         
  -4   0   6        987.50       1101.81        17.35 o                         
  -3   0   6       2076.85       2115.23        34.25 o                         
  -2   0   6        858.53        820.74        13.81 o                         
  -1   0   6      33713.79      31076.30        88.02 o                         
   0   0   6       7794.55       7132.26       118.52 o                         
   1   0   6        970.70        922.59        28.32 o                         
   2   0   6     183726.14     175133.20       434.46 o                         
   3   0   6     217006.89     217163.23       537.79 o                         
   4   0   6       9821.83      10616.56       130.36 o                         
   5   0   6        753.19        798.67        24.16 o                         
   6   0   6       1180.28       1297.15        32.84 o                         
   7   0   6        119.81        104.78         9.99 o                         
   8   0   6        210.54        204.68        12.23 o                         
   9   0   6        187.53        197.40         8.85 o                         
  10   0   6          1.72          3.73         2.30 o                         
  11   0   6          1.71          3.78         1.91 o                         
  12   0   6          0.30         -0.34         1.51 o                         
 -12   1   6         15.11         14.51         2.48 o                         
 -11   1   6         61.32         61.32         3.46 o                         
 -10   1   6        363.54        373.27        11.11 o                         
  -9   1   6         47.42         44.44         3.12 o                         
  -8   1   6        998.08        996.63        15.47 o                         
  -7   1   6        424.88        400.40        13.41 o                         
  -6   1   6         24.32         32.43         7.72 o                         
  -5   1   6        414.25        460.23        14.65 o                         
  -4   1   6        167.53        177.64         8.74 o                         
  -3   1   6        465.04        431.85         8.68 o                         
  -2   1   6        478.61        488.05         9.30 o                         
  -1   1   6      12679.04      11617.83        56.42 o                         
   0   1   6       2927.14       2874.71        36.30 o                         
   1   1   6      21264.72      20070.56       143.80 o                         
   2   1   6       1068.69       1410.02        26.02 o                         
   3   1   6       9919.26       9822.14        73.55 o                         
   4   1   6        822.63        833.59        19.63 o                         
   5   1   6        915.38        920.21        26.24 o                         
   6   1   6        523.44        575.59        16.10 o                         
   7   1   6        132.80        114.23         4.72 o                         
   8   1   6          3.81          2.38         1.55 o                         
   9   1   6         75.99         82.95         4.77 o                         
  10   1   6         59.93         72.46         4.24 o                         
  11   1   6        103.72        111.06         6.57 o                         
  12   1   6         41.80         38.73         2.54 o                         
 -12   2   6         25.91         20.77         2.18 o                         
 -11   2   6          0.06          1.81         1.51 o                         
 -10   2   6         56.69         60.71         4.45 o                         
  -9   2   6          7.12          7.34         2.28 o                         
  -8   2   6        112.74        108.66         3.63 o                         
  -7   2   6        249.10        262.61         5.86 o                         
  -6   2   6        192.08        214.45        16.96 o                         
  -5   2   6          0.28          1.59         2.12 o                         
  -4   2   6        217.62        226.53         6.92 o                         
  -3   2   6        456.15        450.35         9.48 o                         
  -2   2   6        497.04        515.41        10.00 o                         
  -1   2   6      35190.44      33656.77       111.17 o                         
   0   2   6          0.39          8.39         2.37 o                         
   1   2   6       1627.15       1486.47        25.58 o                         
   2   2   6       3612.66       3635.16        43.30 o                         
   3   2   6      12780.52      12861.29       173.96 o                         
   4   2   6       6026.80       6448.76        66.69 o                         
   5   2   6       1712.79       1881.70        33.56 o                         
   6   2   6         75.15         65.48         9.91 o                         
   7   2   6          0.85         -0.08         1.71 o                         
   8   2   6          0.09          1.74         1.75 o                         
   9   2   6          1.52          0.55         1.90 o                         
  10   2   6          2.03          2.54         2.46 o                         
  11   2   6          0.53          1.70         1.49 o                         
  12   2   6          0.57          1.03         1.40 o                         
 -12   3   6          5.96          4.42         2.21 o                         
 -11   3   6          0.83          0.29         1.41 o                         
 -10   3   6          0.01          0.35         2.22 o                         
  -9   3   6          3.00         -0.14         1.81 o                         
  -8   3   6         12.93         12.10         1.65 o                         
  -7   3   6         20.51         23.23         1.90 o                         
  -6   3   6         16.14         23.58         5.83 o                         
  -5   3   6         59.79         56.02         4.43 o                         
  -4   3   6        573.77        595.73        11.76 o                         
  -3   3   6       1003.75        876.66        14.41 o                         
  -2   3   6        146.60        150.04         5.91 o                         
  -1   3   6          1.58         14.98         2.04 o                         
   0   3   6       1680.39       1923.53        27.74 o                         
   1   3   6         41.92         18.60         3.26 o                         
   2   3   6          2.55          6.26         2.67 o                         
   3   3   6        925.57        931.44        20.87 o                         
   4   3   6       5433.86       5880.45        57.10 o                         
   5   3   6        305.46        279.24        13.53 o                         
   6   3   6        784.04        781.52        41.54 o                         
   7   3   6         13.30         12.46         1.94 o                         
   8   3   6         58.84         53.22         4.38 o                         
   9   3   6         16.46         14.47         2.84 o                         
  10   3   6          3.92          3.99         1.95 o                         
  11   3   6          1.08          1.17         1.55 o                         
  12   3   6         29.43         27.69         2.57 o                         
 -12   4   6          0.02          1.24         1.69 o                         
 -11   4   6         28.61         24.49         2.29 o                         
 -10   4   6         38.05         37.21         2.95 o                         
  -9   4   6        188.36        189.66         6.60 o                         
  -8   4   6         86.88         79.86         4.72 o                         
  -7   4   6        136.09        119.30         4.35 o                         
  -6   4   6         20.72         14.25         9.00 o                         
  -5   4   6       1362.47       1381.69        25.74 o                         
  -4   4   6        140.10        154.41         7.99 o                         
  -3   4   6        891.09        830.58        17.35 o                         
  -2   4   6          4.13          7.13         1.80 o                         
  -1   4   6       1791.29       1706.89        28.36 o                         
   0   4   6       5108.91       5120.10        60.20 o                         
   1   4   6       2361.21       2145.12        27.12 o                         
   2   4   6      10958.84      11184.17        68.89 o                         
   3   4   6         97.68         94.86         7.46 o                         
   4   4   6       2061.41       2122.94        46.66 o                         
   5   4   6        938.64        975.97        26.61 o                         
   6   4   6         35.62         28.81         7.47 o                         
   7   4   6         15.40         12.76         2.70 o                         
   8   4   6        101.16        104.12         5.41 o                         
   9   4   6          3.13          4.24         2.33 o                         
  10   4   6          0.60          4.25         2.42 o                         
  11   4   6         29.32         23.62         2.40 o                         
  12   4   6          0.54          2.29         1.38 o                         
 -12   5   6         29.99         25.99         3.09 o                         
 -11   5   6          3.38          2.82         2.19 o                         
 -10   5   6         49.70         48.00         3.26 o                         
  -9   5   6         61.69         54.50         3.35 o                         
  -8   5   6        180.75        165.14         5.49 o                         
  -7   5   6         35.72         36.28         2.59 o                         
  -6   5   6        132.76        157.42         5.18 o                         
  -5   5   6          6.93          5.61         2.95 o                         
  -4   5   6         28.71         26.11         5.01 o                         
  -3   5   6         14.88         21.63         2.85 o                         
  -2   5   6       4042.26       4147.46        46.50 o                         
  -1   5   6         43.10         40.20         3.74 o                         
   0   5   6       3659.69       3681.01        42.33 o                         
   1   5   6        182.90        168.89         5.89 o                         
   2   5   6        152.06        192.63         9.87 o                         
   3   5   6        368.19        365.09        14.94 o                         
   4   5   6        249.18        229.44        13.06 o                         
   5   5   6        142.61        145.61        11.22 o                         
   6   5   6         23.86         20.78         2.71 o                         
   7   5   6         73.72         74.26         5.05 o                         
   8   5   6         23.79         22.41         3.71 o                         
   9   5   6         78.68         87.86         6.37 o                         
  10   5   6          6.10          8.54         2.52 o                         
  11   5   6          1.56          2.08         1.74 o                         
  12   5   6          2.79          2.12         1.26 o                         
 -12   6   6         12.35         10.27         2.87 o                         
 -11   6   6          6.22          5.36         2.73 o                         
 -10   6   6         24.59         29.60         3.11 o                         
  -9   6   6         58.37         58.90         3.90 o                         
  -8   6   6        299.44        257.02         6.96 o                         
  -7   6   6        117.72        118.64         4.74 o                         
  -6   6   6         73.71         71.95         3.15 o                         
  -5   6   6          4.78          5.46         6.34 o                         
  -4   6   6         57.17         61.02         9.52 o                         
  -3   6   6         10.29          4.02         2.38 o                         
  -2   6   6        735.89        767.55        18.84 o                         
  -1   6   6        410.82        446.17        14.29 o                         
   0   6   6          0.72          9.07         2.47 o                         
   1   6   6       2387.69       2477.79        99.38 o                         
   2   6   6       1778.08       2003.24        45.39 o                         
   3   6   6        271.32        343.54        15.32 o                         
   4   6   6       1267.34       1253.38        31.45 o                         
   5   6   6        128.60        142.91         8.59 o                         
   6   6   6         19.25         14.79         2.82 o                         
   7   6   6         11.68         11.74         2.88 o                         
   8   6   6          1.06         -0.96         2.47 o                         
   9   6   6          6.55          8.21         2.53 o                         
  10   6   6          0.14         -1.84         1.84 o                         
  11   6   6          0.01         -0.41         2.16 o                         
  12   6   6          8.62         10.39         1.24 o                         
 -12   7   6          7.13         10.12         2.47 o                         
 -11   7   6          2.53          3.35         1.35 o                         
 -10   7   6         70.74         80.39         4.78 o                         
  -9   7   6         14.53         14.79         2.30 o                         
  -8   7   6        294.73        275.89        16.82 o                         
  -7   7   6         12.99         17.04         3.19 o                         
  -6   7   6          8.63          8.36         1.68 o                         
  -5   7   6         59.85         61.76         3.08 o                         
  -4   7   6         24.99         18.36         4.82 o                         
  -3   7   6        101.36         88.10         9.20 o                         
  -2   7   6        607.29        657.85        19.32 o                         
  -1   7   6        517.27        619.58        18.61 o                         
   0   7   6        109.26        112.75         8.34 o                         
   1   7   6       1916.41       2091.97        41.86 o                         
   2   7   6         16.65         21.83         6.34 o                         
   3   7   6        548.05        570.35        27.58 o                         
   4   7   6          1.87         -1.88         5.34 o                         
   5   7   6         90.27        101.97         9.28 o                         
   6   7   6         51.69         56.32         5.08 o                         
   7   7   6         71.97         82.68         6.20 o                         
   8   7   6         21.07         19.74         2.82 o                         
   9   7   6          8.16          5.76         2.08 o                         
  10   7   6         24.94         26.70         3.68 o                         
  11   7   6         14.00         17.37         2.71 o                         
 -11   8   6          3.72          1.05         0.96 o                         
 -10   8   6          1.26          0.67         1.39 o                         
  -9   8   6         53.57         47.82         3.33 o                         
  -8   8   6        113.88         98.17         6.84 o                         
  -7   8   6         44.43         48.78         4.50 o                         
  -6   8   6        158.35        152.71         5.71 o                         
  -5   8   6         84.74         77.93         3.65 o                         
  -4   8   6          1.41          1.05         1.62 o                         
  -3   8   6          5.68          8.58         2.18 o                         
  -2   8   6         55.70         55.62         6.16 o                         
  -1   8   6         26.76         25.17         7.99 o                         
   0   8   6        486.08        472.53        17.71 o                         
   1   8   6         49.86         78.36         7.85 o                         
   2   8   6        170.80        155.94        12.27 o                         
   3   8   6         95.16         92.35         3.90 o                         
   4   8   6         25.02         20.53         3.83 o                         
   5   8   6        334.56        311.39        11.11 o                         
   6   8   6        312.86        292.89        11.14 o                         
   7   8   6         89.98         88.90         5.57 o                         
   8   8   6          0.25          0.33         1.80 o                         
   9   8   6          0.63         -0.12         2.46 o                         
  10   8   6          0.43          0.54         1.78 o                         
  11   8   6          0.00         -1.03         1.03 o                         
 -11   9   6          9.95          8.65         2.45 o                         
 -10   9   6         10.04          5.70         1.96 o                         
  -9   9   6          0.47          0.25         1.78 o                         
  -8   9   6         85.42         84.79         5.36 o                         
  -7   9   6          6.08          6.45         2.47 o                         
  -6   9   6         80.52         74.49         5.31 o                         
  -5   9   6        159.63        161.44         6.57 o                         
  -4   9   6        348.75        325.68        11.04 o                         
  -3   9   6          7.96          6.68         2.09 o                         
  -2   9   6        166.25        150.09         5.17 o                         
  -1   9   6        141.73        119.34         4.85 o                         
   0   9   6        338.98        394.51         7.74 o                         
   1   9   6       1111.98       1129.83        13.95 o                         
   2   9   6        997.94       1082.97        13.02 o                         
   3   9   6         17.98         15.19         3.27 o                         
   4   9   6        696.97        725.82        30.36 o                         
   5   9   6        172.78        176.55         6.45 o                         
   6   9   6         11.46         16.43         2.49 o                         
   7   9   6          0.87         -0.62         1.68 o                         
   8   9   6          2.35          0.39         1.53 o                         
   9   9   6          0.60         -0.94         1.49 o                         
  10   9   6          4.58          5.56         1.67 o                         
 -10  10   6          2.80          3.25         1.01 o                         
  -9  10   6         15.95         15.10         1.97 o                         
  -8  10   6          0.96          3.13         2.66 o                         
  -7  10   6         70.44         68.98         5.00 o                         
  -6  10   6          7.09          1.44         3.05 o                         
  -5  10   6         81.82         77.38         6.50 o                         
  -4  10   6         35.52         38.00         4.27 o                         
  -3  10   6        138.01        126.25         5.83 o                         
  -2  10   6        500.02        470.07        12.01 o                         
  -1  10   6        394.03        376.15         8.21 o                         
   0  10   6        461.42        467.13         9.13 o                         
   1  10   6         98.23         74.31         3.85 o                         
   2  10   6        223.04        221.08         5.63 o                         
   3  10   6        561.42        534.86        10.16 o                         
   4  10   6         42.51         43.98         3.60 o                         
   5  10   6         11.48         10.37         2.37 o                         
   6  10   6         75.07         75.80         4.57 o                         
   7  10   6         14.80         13.07         2.02 o                         
   8  10   6         15.24         14.11         2.11 o                         
   9  10   6          0.21         -0.20         1.56 o                         
  10  10   6         10.08         13.78         1.92 o                         
  -9  11   6          6.29          4.25         1.35 o                         
  -8  11   6          9.26          6.26         1.42 o                         
  -7  11   6         34.75         31.07         2.78 o                         
  -6  11   6          2.30          0.14         2.19 o                         
  -5  11   6          9.05          4.35         2.55 o                         
  -4  11   6        129.78        124.95         6.71 o                         
  -3  11   6        159.58        164.67         7.51 o                         
  -2  11   6        262.59        221.17         8.56 o                         
  -1  11   6          2.92          0.84         2.13 o                         
   0  11   6          2.51          5.36         6.68 o                         
   1  11   6         55.28         55.75         3.09 o                         
   2  11   6        328.55        357.22         7.96 o                         
   3  11   6        188.03        216.40         7.51 o                         
   4  11   6        165.84        180.41         8.00 o                         
   5  11   6          0.87          4.01         2.64 o                         
   6  11   6         43.89         44.95         4.29 o                         
   7  11   6         46.02         51.17         3.39 o                         
   8  11   6          6.54          8.21         1.85 o                         
   9  11   6          0.03         -0.53         1.24 o                         
  -8  12   6          0.76          1.09         1.29 o                         
  -7  12   6         50.47         47.87         4.24 o                         
  -6  12   6         24.57         30.35         3.53 o                         
  -5  12   6        103.18        111.36         6.10 o                         
  -4  12   6          0.50         -0.98         2.53 o                         
  -3  12   6         67.82         73.91         5.19 o                         
  -2  12   6         10.15          9.70         2.80 o                         
  -1  12   6        693.12        726.76        15.25 o                         
   0  12   6        280.03        283.59        10.68 o                         
   1  12   6          8.83          8.21         1.90 o                         
   2  12   6        599.12        635.20        11.87 o                         
   3  12   6        534.33        567.49        14.56 o                         
   4  12   6         74.77         76.87         4.56 o                         
   5  12   6         98.36        108.76         5.20 o                         
   6  12   6         78.48         83.24         4.63 o                         
   7  12   6          0.71          1.00         1.34 o                         
   8  12   6          7.62          7.48         1.56 o                         
  -8  13   6          7.38         10.47         2.10 o                         
  -7  13   6          5.31          3.87         1.55 o                         
  -6  13   6         20.14         21.61         2.67 o                         
  -5  13   6         14.86         12.01         2.33 o                         
  -4  13   6          8.72          4.74         2.33 o                         
  -3  13   6          2.97          2.23         2.38 o                         
  -2  13   6        190.91        209.95         8.21 o                         
  -1  13   6         60.93         51.73         5.32 o                         
   0  13   6        103.89        127.30         6.09 o                         
   1  13   6        138.05        131.23         4.99 o                         
   2  13   6        138.34        132.71         5.31 o                         
   3  13   6          2.91          2.52         3.31 o                         
   4  13   6        122.02        121.98         6.09 o                         
   5  13   6          5.29          5.54         1.70 o                         
   6  13   6          0.99          2.15         1.25 o                         
   7  13   6          3.55          4.58         1.74 o                         
  -6  14   6          0.78          0.61         1.18 o                         
  -5  14   6         24.98         30.72         2.81 o                         
  -4  14   6         16.78         18.39         2.50 o                         
  -3  14   6         18.52         24.16         3.55 o                         
  -2  14   6          0.42         -2.32         2.50 o                         
  -1  14   6         33.00         52.22         3.85 o                         
   0  14   6         26.43         32.54         3.22 o                         
   1  14   6        152.43        167.48         6.31 o                         
   2  14   6         19.16         13.54         2.21 o                         
   3  14   6         39.65         40.34         2.84 o                         
   4  14   6         33.79         30.85         2.50 o                         
   5  14   6         14.77         14.89         2.00 o                         
   6  14   6          9.49          9.69         1.87 o                         
  -5  15   6          0.37          3.20         1.74 o                         
  -4  15   6          0.31          0.52         1.14 o                         
  -3  15   6         10.30         11.93         1.77 o                         
  -2  15   6          0.24          0.82         1.51 o                         
  -1  15   6          0.31          0.38         1.40 o                         
   0  15   6          2.33          1.39         1.66 o                         
   1  15   6          2.11          1.10         1.86 o                         
   2  15   6         67.23         68.16         8.95 o                         
   3  15   6          7.14          3.83         1.74 o                         
   4  15   6         15.87         11.40         2.09 o                         
  -2  16   6         25.02         22.68         2.27 o                         
  -1  16   6        132.91        187.43         6.37 o                         
   0  16   6          0.01          0.92         1.35 o                         
   1  16   6         19.99         24.31         2.51 o                         
   2  16   6          9.85         10.46         2.51 o                         
 -12   1   7         18.58         15.64         2.46 o                         
 -11   1   7         10.39         12.74         2.27 o                         
 -10   1   7        114.84        118.45         5.01 o                         
  -9   1   7        207.23        221.12         6.32 o                         
  -8   1   7        143.56        128.13         4.08 o                         
  -7   1   7        249.26        219.70         5.42 o                         
  -6   1   7        185.14        195.78        12.75 o                         
  -5   1   7        117.01        117.79         7.78 o                         
  -4   1   7       4324.85       4481.91        34.04 o                         
  -3   1   7       1220.25       1143.25        18.20 o                         
  -2   1   7      13854.11      13362.13        53.24 o                         
  -1   1   7       8566.60       8037.22        36.20 o                         
   0   1   7       5846.24       5664.82        38.70 o                         
   1   1   7       1406.28       1237.39        30.40 o                         
   2   1   7       4106.39       4068.17        38.77 o                         
   3   1   7        724.38        721.44        17.78 o                         
   4   1   7        449.70        415.54        14.53 o                         
   5   1   7        323.21        327.25        16.53 o                         
   6   1   7         74.72         78.97         7.06 o                         
   7   1   7         10.70         11.39         1.78 o                         
   8   1   7         62.40         59.05         3.87 o                         
   9   1   7         15.28         16.50         2.77 o                         
  10   1   7         20.25         24.13         3.54 o                         
  11   1   7          3.14          2.41         1.38 o                         
  12   1   7          1.02          4.82         1.48 o                         
 -12   2   7          2.85          2.02         1.44 o                         
 -11   2   7         11.46          9.10         2.08 o                         
 -10   2   7          0.64          3.41         1.94 o                         
  -9   2   7        537.65        566.64        11.19 o                         
  -8   2   7          8.84         13.08         2.02 o                         
  -7   2   7         82.76         89.48         3.17 o                         
  -6   2   7          9.90         15.86         4.24 o                         
  -5   2   7       1062.60       1024.27        18.60 o                         
  -4   2   7        346.31        431.91         9.70 o                         
  -3   2   7       3314.42       3258.37        39.73 o                         
  -2   2   7       1800.19       1788.36        13.23 o                         
  -1   2   7       7379.79       7154.12        47.88 o                         
   0   2   7       5620.23       5218.76        37.73 o                         
   1   2   7       8211.25       7747.98       157.32 o                         
   2   2   7       2968.08       2809.61        64.25 o                         
   3   2   7       1330.12       1338.10        29.66 o                         
   4   2   7          5.35         13.56         4.98 o                         
   5   2   7        315.34        295.18        16.00 o                         
   6   2   7        771.79        814.45        24.57 o                         
   7   2   7         20.21         20.48         2.34 o                         
   8   2   7        379.15        379.60         9.72 o                         
   9   2   7         76.07         75.93         4.97 o                         
  10   2   7         58.40         54.80         3.79 o                         
  11   2   7          1.11          1.89         1.45 o                         
  12   2   7          0.33         -0.36         1.37 o                         
 -12   3   7        106.02        107.49        10.75 o                         
 -11   3   7         85.36         85.09         3.89 o                         
 -10   3   7         51.12         51.02         4.23 o                         
  -9   3   7         12.38          8.34         2.43 o                         
  -8   3   7          8.76          8.52         1.72 o                         
  -7   3   7        209.03        218.63         4.78 o                         
  -6   3   7         19.94         29.30         6.32 o                         
  -5   3   7        631.55        711.85        17.97 o                         
  -4   3   7        512.21        527.44        11.13 o                         
  -3   3   7        352.82        335.04         8.50 o                         
  -2   3   7       1314.92       1319.82        14.65 o                         
  -1   3   7        905.59        871.92        16.95 o                         
   0   3   7        323.98        296.74        10.07 o                         
   1   3   7       1398.21       1248.32        26.76 o                         
   2   3   7        738.14        694.28        21.39 o                         
   3   3   7          4.55          1.09         3.40 o                         
   4   3   7        768.58        741.50        21.12 o                         
   5   3   7        371.69        361.29        15.98 o                         
   6   3   7        340.01        330.22        22.49 o                         
   7   3   7        253.16        233.10         7.04 o                         
   8   3   7          3.47          2.58         1.85 o                         
   9   3   7          1.35         -1.73         1.92 o                         
  10   3   7          3.79          3.66         2.13 o                         
  11   3   7          2.97          2.85         1.60 o                         
  12   3   7          2.33          2.91         1.09 o                         
 -12   4   7          5.71          2.42         2.17 o                         
 -11   4   7         12.74          9.09         1.66 o                         
 -10   4   7         45.19         49.64         4.08 o                         
  -9   4   7          1.35          1.23         1.72 o                         
  -8   4   7        210.70        201.03         6.22 o                         
  -7   4   7         28.36         25.73         1.86 o                         
  -6   4   7        116.39         99.13        19.69 o                         
  -5   4   7       1197.49       1190.64        24.05 o                         
  -4   4   7          7.42         37.44         4.96 o                         
  -3   4   7       5953.10       6194.82        51.83 o                         
  -2   4   7       4440.84       4140.63        63.51 o                         
  -1   4   7        608.35        551.79        10.60 o                         
   0   4   7       3335.89       3736.87        44.95 o                         
   1   4   7       4330.40       4261.18        62.15 o                         
   2   4   7        403.91        412.87        13.66 o                         
   3   4   7        814.55        751.66        20.36 o                         
   4   4   7        650.51        618.18        20.14 o                         
   5   4   7         13.73         14.51         3.83 o                         
   6   4   7         13.16         16.90         2.16 o                         
   7   4   7         62.53         62.88         3.88 o                         
   8   4   7        249.35        249.18        10.34 o                         
   9   4   7         34.22         26.32         3.75 o                         
  10   4   7         12.79         29.39        10.50 o                         
  11   4   7          1.21         -0.96         1.42 o                         
  12   4   7         10.25         10.07         1.77 o                         
 -12   5   7         24.95         19.32         2.31 o                         
 -11   5   7         84.98         92.90         5.77 o                         
 -10   5   7          7.19          5.72         1.76 o                         
  -9   5   7          0.01          1.59         1.64 o                         
  -8   5   7        673.10        656.68        14.51 o                         
  -7   5   7        437.07        409.38         6.98 o                         
  -6   5   7         73.47         75.91         3.39 o                         
  -5   5   7         13.36         13.17         3.43 o                         
  -4   5   7        263.22        293.23        18.95 o                         
  -3   5   7        522.23        567.44        14.26 o                         
  -2   5   7        419.15        616.24        11.35 o                         
  -1   5   7       5018.01       5817.53        75.63 o                         
   0   5   7       1223.09       1172.07        39.88 o                         
   1   5   7       3533.82       3645.90       112.94 o                         
   2   5   7        724.57        705.58        18.74 o                         
   3   5   7        187.30        201.82        11.46 o                         
   4   5   7         86.40         73.80        11.99 o                         
   5   5   7        807.79        813.04        26.27 o                         
   6   5   7        318.12        327.19        10.37 o                         
   7   5   7          9.71         10.48         4.38 o                         
   8   5   7          1.38          2.46         2.57 o                         
   9   5   7          3.36          6.01         3.64 o                         
  10   5   7        204.01        219.33        11.23 o                         
  11   5   7          3.38          1.66         1.32 o                         
  12   5   7          7.21          7.27         1.54 o                         
 -12   6   7          0.06          0.74         2.06 o                         
 -11   6   7        115.53        117.86         6.31 o                         
 -10   6   7        200.59        201.40         7.97 o                         
  -9   6   7         51.93         56.86         3.85 o                         
  -8   6   7         67.26         65.74         3.74 o                         
  -7   6   7        182.69        163.17         4.65 o                         
  -6   6   7        394.25        362.94         6.85 o                         
  -5   6   7        245.62        238.71         6.77 o                         
  -4   6   7          1.18          1.05         4.23 o                         
  -3   6   7       5354.81       6052.64        80.54 o                         
  -2   6   7        683.45        679.43        14.94 o                         
  -1   6   7        725.58        721.27        16.56 o                         
   0   6   7        186.77        194.77         8.92 o                         
   1   6   7       2771.20       3017.44        54.69 o                         
   2   6   7       4364.94       4679.42        70.36 o                         
   3   6   7       2588.12       2482.16        41.12 o                         
   4   6   7         24.69         29.66         5.06 o                         
   5   6   7         24.27         24.59         3.01 o                         
   6   6   7         90.57         89.50         5.69 o                         
   7   6   7          0.52          0.61         1.84 o                         
   8   6   7        238.40        245.07        17.64 o                         
   9   6   7         30.54         33.98         4.17 o                         
  10   6   7          0.36         -1.85         1.85 o                         
  11   6   7          0.52         -1.39         1.60 o                         
  12   6   7          0.27         -0.04         0.82 o                         
 -11   7   7          0.57          0.14         1.74 o                         
 -10   7   7         18.20         17.72         2.40 o                         
  -9   7   7          3.86          6.66         2.02 o                         
  -8   7   7        234.89        223.96         8.32 o                         
  -7   7   7        773.87        756.74        14.35 o                         
  -6   7   7         95.45         98.30         4.22 o                         
  -5   7   7         26.96         26.27         2.61 o                         
  -4   7   7          0.61          7.64         2.44 o                         
  -3   7   7        926.77        946.61        28.66 o                         
  -2   7   7       2745.88       3115.88        41.99 o                         
  -1   7   7       1120.45       1365.56        29.49 o                         
   0   7   7        260.16        258.28        12.27 o                         
   1   7   7        309.93        334.77        16.25 o                         
   2   7   7        797.42        819.69        32.33 o                         
   3   7   7        630.20        550.43        47.66 o                         
   4   7   7          2.51         -0.63         2.79 o                         
   5   7   7         26.75         20.87         2.96 o                         
   6   7   7         24.46         20.29         3.46 o                         
   7   7   7          6.85         10.42         3.15 o                         
   8   7   7         74.91         72.46        11.43 o                         
   9   7   7         11.01          7.59         2.11 o                         
  10   7   7          1.32          5.89         1.87 o                         
  11   7   7          6.17         10.76         1.78 o                         
 -11   8   7         16.40         12.02         2.03 o                         
 -10   8   7         57.50         54.97         3.47 o                         
  -9   8   7          1.11          4.50         1.69 o                         
  -8   8   7        113.85        122.75         7.98 o                         
  -7   8   7         54.96         48.14         4.40 o                         
  -6   8   7        677.99        658.94        10.74 o                         
  -5   8   7        284.13        249.34         6.30 o                         
  -4   8   7          0.16          1.68         1.51 o                         
  -3   8   7        167.27        157.19         5.95 o                         
  -2   8   7          4.96          3.85         4.55 o                         
  -1   8   7        788.43        869.37        24.17 o                         
   0   8   7       1044.49       1121.28        27.54 o                         
   1   8   7        349.92        417.20        17.01 o                         
   2   8   7         22.91         18.78         4.55 o                         
   3   8   7         12.27         13.22         2.67 o                         
   4   8   7        279.30        246.90         9.00 o                         
   5   8   7        224.57        203.81         9.58 o                         
   6   8   7         27.49         29.39         4.41 o                         
   7   8   7         27.07         26.42         3.82 o                         
   8   8   7         14.95         13.42         2.48 o                         
   9   8   7         28.30         27.57         2.94 o                         
  10   8   7         34.47         29.51         2.43 o                         
  11   8   7          0.46         -0.96         0.96 o                         
 -10   9   7         11.75         10.65         1.64 o                         
  -9   9   7         22.22         17.66         2.09 o                         
  -8   9   7         21.14         20.07         2.92 o                         
  -7   9   7         24.84         18.21         3.03 o                         
  -6   9   7         55.13         50.40         3.73 o                         
  -5   9   7         79.90         84.85         3.99 o                         
  -4   9   7         34.40         28.68         3.38 o                         
  -3   9   7        130.13        122.10         4.94 o                         
  -2   9   7       1474.32       1484.35        16.44 o                         
  -1   9   7        152.67        130.10         4.20 o                         
   0   9   7        147.21        166.15         5.15 o                         
   1   9   7        110.53        107.65         4.23 o                         
   2   9   7        217.30        234.32         6.19 o                         
   3   9   7          1.37          0.86         1.71 o                         
   4   9   7        408.06        352.03         8.71 o                         
   5   9   7        187.96        181.07         6.58 o                         
   6   9   7         94.19        101.12         5.29 o                         
   7   9   7          5.66          3.60         1.51 o                         
   8   9   7         17.64         16.74         1.96 o                         
   9   9   7          9.58          6.60         2.43 o                         
  10   9   7         32.28         27.04         2.43 o                         
 -10  10   7          2.62          1.58         0.87 o                         
  -9  10   7          6.49          5.03         1.32 o                         
  -8  10   7         35.38         24.83         2.46 o                         
  -7  10   7          0.85          3.54         3.60 o                         
  -6  10   7         18.35         14.10         2.96 o                         
  -5  10   7         30.87         36.14         3.83 o                         
  -4  10   7        563.90        568.32        13.47 o                         
  -3  10   7       2376.60       2575.61        31.10 o                         
  -2  10   7       1435.40       1416.67        27.38 o                         
  -1  10   7        845.84        775.74        14.40 o                         
   0  10   7        717.66        707.35        13.34 o                         
   1  10   7         36.50         45.24         3.69 o                         
   2  10   7        181.48        182.70         6.21 o                         
   3  10   7        329.95        329.89         8.10 o                         
   4  10   7         27.24         27.74         3.23 o                         
   5  10   7        195.88        210.66         7.27 o                         
   6  10   7         20.93         20.58         2.66 o                         
   7  10   7         41.06         37.78         2.84 o                         
   8  10   7          0.09          0.76         2.14 o                         
   9  10   7         27.57         24.00         2.71 o                         
  10  10   7         22.46         19.04         2.11 o                         
  -9  11   7          7.41          5.24         1.05 o                         
  -8  11   7         25.56         25.34         2.23 o                         
  -7  11   7         11.14          8.23         1.86 o                         
  -6  11   7         13.02         15.83         2.86 o                         
  -5  11   7         48.88         58.96         4.83 o                         
  -4  11   7        227.46        213.26         8.54 o                         
  -3  11   7          0.03         -0.11         2.44 o                         
  -2  11   7         15.98         10.04         2.67 o                         
  -1  11   7         47.31         45.42         4.43 o                         
   0  11   7         65.07         70.39         3.96 o                         
   1  11   7       1102.40       1097.51        15.07 o                         
   2  11   7         47.31         48.52         3.76 o                         
   3  11   7          9.85          9.96         2.52 o                         
   4  11   7        159.76        153.09         6.43 o                         
   5  11   7         19.31         19.37         3.39 o                         
   6  11   7          8.51          7.80         2.57 o                         
   7  11   7          0.93         -1.63         1.85 o                         
   8  11   7          9.05          8.86         1.87 o                         
   9  11   7          0.02         -1.50         1.50 o                         
  -8  12   7          3.74          6.24         1.65 o                         
  -7  12   7         14.50         12.87         2.34 o                         
  -6  12   7         10.87          8.41         2.22 o                         
  -5  12   7          3.58          4.45         2.35 o                         
  -4  12   7          3.81          6.60         2.61 o                         
  -3  12   7         22.36         32.17         3.91 o                         
  -2  12   7         92.88         92.51         5.78 o                         
  -1  12   7       1018.05       1090.33        18.51 o                         
   0  12   7        237.35        245.56        10.94 o                         
   1  12   7         85.59         71.88         3.71 o                         
   2  12   7         15.55         18.81         3.26 o                         
   3  12   7         43.55         44.22         4.96 o                         
   4  12   7          0.08         -2.18         2.18 o                         
   5  12   7         17.03         22.22         2.70 o                         
   6  12   7         18.59         21.56         1.87 o                         
   7  12   7         35.99         33.12         2.49 o                         
   8  12   7         10.56          5.85         1.44 o                         
  -7  13   7         16.42         17.44         1.71 o                         
  -6  13   7          6.46          5.11         1.71 o                         
  -5  13   7          5.12          6.14         2.00 o                         
  -4  13   7        126.30        139.58         6.44 o                         
  -3  13   7         20.21         22.83         3.21 o                         
  -2  13   7        830.03        914.90        16.65 o                         
  -1  13   7        179.21        197.77         9.67 o                         
   0  13   7         11.40         15.28         2.58 o                         
   1  13   7          2.32          4.24         1.82 o                         
   2  13   7         48.33         44.37         3.41 o                         
   3  13   7          0.57          2.34         2.00 o                         
   4  13   7          4.05          2.40         1.85 o                         
   5  13   7         19.97         20.98         2.05 o                         
   6  13   7          0.22         -0.45         1.14 o                         
   7  13   7          1.47         -0.17         1.11 o                         
  -6  14   7          7.13          4.85         2.24 o                         
  -5  14   7         75.38         85.08         4.89 o                         
  -4  14   7         30.79         42.57         3.42 o                         
  -3  14   7        108.74        108.18         6.59 o                         
  -2  14   7         10.57         12.19         3.06 o                         
  -1  14   7         42.66         37.54         3.23 o                         
   0  14   7          0.65         -0.47         1.65 o                         
   1  14   7         74.54         72.18         5.66 o                         
   2  14   7         27.49         33.35         3.13 o                         
   3  14   7          3.66          2.03         1.44 o                         
   4  14   7         11.61         11.08         1.72 o                         
   5  14   7          3.20          4.72         1.24 o                         
   6  14   7          0.23          1.88         3.03 o                         
  -5  15   7          0.02         -0.12         1.49 o                         
  -4  15   7          5.27          5.38         1.69 o                         
  -3  15   7         21.77         27.01         2.87 o                         
  -2  15   7          6.72          7.90         1.62 o                         
  -1  15   7          4.81          4.72         1.53 o                         
   0  15   7          2.13          0.04         1.83 o                         
   1  15   7          0.26         -0.83         2.01 o                         
   2  15   7          1.71          4.38         1.85 o                         
   3  15   7          0.13          1.49         1.58 o                         
   4  15   7          0.79         -0.19         1.78 o                         
  -2  16   7          2.06          0.81         3.38 o                         
  -1  16   7          0.00          1.72         1.98 o                         
   0  16   7        126.62        159.42         5.85 o                         
   1  16   7         22.65         22.53         2.34 o                         
   2  16   7          0.93          2.20         2.29 o                         
 -12   0   8        236.89        244.10        11.21 o                         
 -11   0   8         23.95         26.17         5.06 o                         
 -10   0   8        402.89        458.90        13.87 o                         
  -9   0   8        228.12        226.96         8.20 o                         
  -8   0   8         96.89        101.47         4.57 o                         
  -7   0   8         30.77         43.51         3.17 o                         
  -6   0   8        250.21        284.83        18.58 o                         
  -5   0   8        967.92        856.93        28.84 o                         
  -4   0   8       5237.03       5474.74        96.66 o                         
  -3   0   8       1095.18       1283.60        32.54 o                         
  -2   0   8       2279.84       1877.35        25.10 o                         
  -1   0   8       1181.47       1178.37        26.82 o                         
   0   0   8        926.13        806.44        13.39 o                         
   1   0   8      17333.67      16933.41       135.93 o                         
   2   0   8       6017.28       6657.34        93.88 o                         
   3   0   8       2202.33       2338.98        60.90 o                         
   4   0   8        896.99       1100.18        44.17 o                         
   5   0   8        694.69        794.43        26.37 o                         
   6   0   8        307.79        315.37        17.84 o                         
   7   0   8        169.86        167.29        10.81 o                         
   8   0   8          0.42          0.87         2.45 o                         
   9   0   8        143.81        147.71         8.22 o                         
  10   0   8        165.98        183.57         9.18 o                         
  11   0   8          2.02          0.72         4.46 o                         
  12   0   8         19.16         18.27         3.72 o                         
 -12   1   8          6.38          7.08         2.11 o                         
 -11   1   8         65.32         70.68         4.37 o                         
 -10   1   8         13.62         14.61         2.61 o                         
  -9   1   8         43.12         39.39         3.50 o                         
  -8   1   8        259.07        234.15         5.41 o                         
  -7   1   8          0.25          1.50         0.96 o                         
  -6   1   8         22.64         33.25         5.09 o                         
  -5   1   8       7637.17       8417.05        63.67 o                         
  -4   1   8       1590.33       1449.84        19.82 o                         
  -3   1   8       1782.88       1700.87        22.06 o                         
  -2   1   8       1665.10       1391.36        13.54 o                         
  -1   1   8        303.22        242.62         7.61 o                         
   0   1   8       7371.63       7274.16        53.17 o                         
   1   1   8        901.11        742.84        10.82 o                         
   2   1   8        201.61        204.76         9.36 o                         
   3   1   8       2400.96       2595.95        35.18 o                         
   4   1   8        343.39        394.17        14.97 o                         
   5   1   8       1662.97       1749.62        39.61 o                         
   6   1   8       3663.01       3862.53        55.87 o                         
   7   1   8          5.71          9.50         2.15 o                         
   8   1   8         17.26         17.11         2.39 o                         
   9   1   8        114.00        113.33         5.14 o                         
  10   1   8          0.75         -0.91         1.91 o                         
  11   1   8          0.02          2.41         1.39 o                         
  12   1   8         18.25         16.10         2.51 o                         
 -12   2   8          9.67          7.34         1.56 o                         
 -11   2   8         13.32         10.65         2.26 o                         
 -10   2   8        285.85        312.47        10.69 o                         
  -9   2   8        150.85        161.80         5.88 o                         
  -8   2   8        128.67        119.04         3.91 o                         
  -7   2   8          0.46          0.85         1.31 o                         
  -6   2   8       1105.16       1164.03        30.99 o                         
  -5   2   8       7119.75       7506.61        50.86 o                         
  -4   2   8       5125.86       5222.32        45.72 o                         
  -3   2   8       2342.66       2119.47        28.28 o                         
  -2   2   8       2433.69       2445.21        23.48 o                         
  -1   2   8       2991.49       2888.20        25.08 o                         
   0   2   8       3987.54       4089.36        35.06 o                         
   1   2   8       2378.42       2227.51        42.39 o                         
   2   2   8       2020.97       1922.30        34.67 o                         
   3   2   8       1597.42       1671.51        34.81 o                         
   4   2   8       4516.02       5245.76        65.81 o                         
   5   2   8        343.68        327.53        17.55 o                         
   6   2   8         15.23          0.86         3.52 o                         
   7   2   8          0.14          1.29         1.61 o                         
   8   2   8        125.86        127.82         5.86 o                         
   9   2   8          0.33         -2.04         2.04 o                         
  10   2   8         35.25         41.93         3.41 o                         
  11   2   8          7.50          7.70         1.70 o                         
  12   2   8         21.21         19.98         1.93 o                         
 -12   3   8          0.72          0.72         2.72 o                         
 -11   3   8         30.88         33.71         3.22 o                         
 -10   3   8          9.48         14.95         2.90 o                         
  -9   3   8        445.16        446.54         9.02 o                         
  -8   3   8          3.09          2.88         1.51 o                         
  -7   3   8       1263.39       1177.56        18.67 o                         
  -6   3   8        238.58        241.10        18.43 o                         
  -5   3   8       1025.32       1086.50        20.00 o                         
  -4   3   8        958.77       1082.81        15.96 o                         
  -3   3   8       4978.14       4983.93        47.40 o                         
  -2   3   8        360.93        359.28         8.01 o                         
  -1   3   8        551.39        556.07        11.82 o                         
   0   3   8         46.38         85.51         3.38 o                         
   1   3   8        959.04       1010.59        25.05 o                         
   2   3   8       1773.10       1869.88        36.20 o                         
   3   3   8        229.63        255.73        14.56 o                         
   4   3   8        157.35        140.70        10.46 o                         
   5   3   8         74.47         71.40         7.64 o                         
   6   3   8        207.28        189.41        17.62 o                         
   7   3   8         14.49         12.62         2.54 o                         
   8   3   8          1.07          3.64         1.90 o                         
   9   3   8         43.18         42.88         4.11 o                         
  10   3   8         15.45         17.32         3.33 o                         
  11   3   8          0.12          2.74         1.62 o                         
  12   3   8         21.45         19.99         1.85 o                         
 -12   4   8         19.28         11.18         1.94 o                         
 -11   4   8         19.90         22.40         2.72 o                         
 -10   4   8          0.46          2.21         2.31 o                         
  -9   4   8        141.89        133.56         6.00 o                         
  -8   4   8        574.66        557.46        11.89 o                         
  -7   4   8        257.90        257.30         4.84 o                         
  -6   4   8          4.51         18.65         2.50 o                         
  -5   4   8       2935.30       3104.97        47.37 o                         
  -4   4   8       5541.44       5810.66        61.27 o                         
  -3   4   8       7043.08       7161.95       100.35 o                         
  -2   4   8         76.69         74.56         4.05 o                         
  -1   4   8          0.52          5.36         1.88 o                         
   0   4   8        149.80        142.83         6.53 o                         
   1   4   8         81.72         73.12         5.38 o                         
   2   4   8        675.82        644.41        17.40 o                         
   3   4   8        235.82        206.74        11.27 o                         
   4   4   8        903.29        828.91        23.86 o                         
   5   4   8        154.55        148.30        11.14 o                         
   6   4   8        342.91        305.86         8.05 o                         
   7   4   8         19.65         20.47         2.65 o                         
   8   4   8        179.64        176.72         8.14 o                         
   9   4   8          0.94          0.64         2.47 o                         
  10   4   8         19.60         18.28         3.29 o                         
  11   4   8         17.73         20.10         2.24 o                         
  12   4   8         54.36         59.55         3.30 o                         
 -12   5   8          8.73          6.00         1.59 o                         
 -11   5   8         67.63         64.37         4.85 o                         
 -10   5   8         31.49         33.93         3.51 o                         
  -9   5   8        261.13        251.18         9.07 o                         
  -8   5   8        422.21        415.10        14.07 o                         
  -7   5   8         58.43         49.41         2.61 o                         
  -6   5   8        224.59        246.46         5.44 o                         
  -5   5   8        171.20        169.85         9.93 o                         
  -4   5   8          0.13          1.32         2.68 o                         
  -3   5   8        334.90        415.79        10.84 o                         
  -2   5   8       4428.86       4795.41        41.37 o                         
  -1   5   8       1132.65       1159.41        23.55 o                         
   0   5   8        829.00        727.84        14.10 o                         
   1   5   8         87.67         87.51         9.58 o                         
   2   5   8        137.21        171.36         9.45 o                         
   3   5   8        378.80        393.96        15.89 o                         
   4   5   8        623.86        621.34        22.74 o                         
   5   5   8          0.03         -3.91         5.01 o                         
   6   5   8         32.14         34.26         3.03 o                         
   7   5   8         99.94         84.82         6.30 o                         
   8   5   8         10.33          5.71         2.81 o                         
   9   5   8         15.13         18.17         3.32 o                         
  10   5   8          1.84          2.37         3.93 o                         
  11   5   8          0.00          0.78         1.32 o                         
  12   5   8          4.54          5.54         1.29 o                         
 -12   6   8          0.19         -2.58         2.58 o                         
 -11   6   8          7.41          7.93         2.31 o                         
 -10   6   8         55.38         56.30         3.95 o                         
  -9   6   8          3.94          0.27         1.97 o                         
  -8   6   8        197.19        176.82         6.10 o                         
  -7   6   8         36.25         39.01         2.51 o                         
  -6   6   8          0.04          0.16         1.35 o                         
  -5   6   8         96.09         80.13         3.36 o                         
  -4   6   8         10.40          9.06         3.94 o                         
  -3   6   8         31.02         39.60         4.35 o                         
  -2   6   8        525.35        618.36        14.73 o                         
  -1   6   8       1499.47       1679.82        27.87 o                         
   0   6   8         76.06         68.04         7.29 o                         
   1   6   8          0.93         -0.07         4.13 o                         
   2   6   8         45.77         39.53         7.59 o                         
   3   6   8       1528.10       1515.66        42.83 o                         
   4   6   8        226.97        215.14        13.42 o                         
   5   6   8         95.78         92.38         5.20 o                         
   6   6   8        126.92        126.24         6.85 o                         
   7   6   8         23.36         26.75         4.40 o                         
   8   6   8          0.41          3.90         3.86 o                         
   9   6   8          0.33          1.25         3.79 o                         
  10   6   8          5.60          4.07         2.08 o                         
  11   6   8          0.74          0.89         1.44 o                         
  12   6   8          0.45         -1.06         1.06 o                         
 -11   7   8         10.34         14.65         2.43 o                         
 -10   7   8          0.21          0.63         1.57 o                         
  -9   7   8          6.75          6.93         2.00 o                         
  -8   7   8          6.29          8.01         2.33 o                         
  -7   7   8        112.19        104.10         5.58 o                         
  -6   7   8        211.35        189.18         5.76 o                         
  -5   7   8        588.98        593.70         9.32 o                         
  -4   7   8          7.56          9.59         2.20 o                         
  -3   7   8         41.48         39.97         6.27 o                         
  -2   7   8          1.45         12.91         4.95 o                         
  -1   7   8       1359.55       1421.20        28.80 o                         
   0   7   8         85.56         76.05         8.05 o                         
   1   7   8        668.10        681.94        23.66 o                         
   2   7   8         45.36         34.85         7.60 o                         
   3   7   8         10.02         18.67         4.91 o                         
   4   7   8         41.96         30.80         3.22 o                         
   5   7   8        704.16        673.91        14.92 o                         
   6   7   8        328.75        331.89        11.76 o                         
   7   7   8         13.35         15.18         3.25 o                         
   8   7   8         13.76         17.40         4.87 o                         
   9   7   8         44.48         42.89         4.28 o                         
  10   7   8         18.20         15.91         2.29 o                         
  11   7   8          0.01         -0.58         1.14 o                         
 -11   8   8          6.49          7.65         1.82 o                         
 -10   8   8         46.85         50.89         3.61 o                         
  -9   8   8          0.01         -0.54         1.57 o                         
  -8   8   8         38.72         36.75         3.19 o                         
  -7   8   8         46.33         45.75         4.34 o                         
  -6   8   8         45.00         48.51         3.28 o                         
  -5   8   8       2113.09       2107.22        19.14 o                         
  -4   8   8       2276.95       2193.64        18.68 o                         
  -3   8   8        322.35        281.33         7.06 o                         
  -2   8   8         57.86         64.25         4.61 o                         
  -1   8   8         27.88         33.86         5.26 o                         
   0   8   8        870.97        896.54        25.08 o                         
   1   8   8        651.55        696.98        22.35 o                         
   2   8   8        523.94        488.81         9.64 o                         
   3   8   8         11.50         15.36         1.94 o                         
   4   8   8         29.99         33.98         3.87 o                         
   5   8   8         15.89         11.65         2.76 o                         
   6   8   8         84.41         81.59         6.62 o                         
   7   8   8          1.44          0.17         2.35 o                         
   8   8   8         24.53         24.48         3.05 o                         
   9   8   8          0.58         -0.07         2.90 o                         
  10   8   8          6.73          8.46         1.84 o                         
  11   8   8         14.48         15.36         1.42 o                         
 -10   9   8          3.79          4.25         1.37 o                         
  -9   9   8          0.69          0.47         1.45 o                         
  -8   9   8         22.89         21.44         2.63 o                         
  -7   9   8        224.21        224.41         8.62 o                         
  -6   9   8          7.01          5.73         1.96 o                         
  -5   9   8        135.26        117.51         4.59 o                         
  -4   9   8          3.92          5.85         1.56 o                         
  -3   9   8        870.77        922.10        12.12 o                         
  -2   9   8          8.92         17.57         2.21 o                         
  -1   9   8          3.97          3.84         1.31 o                         
   0   9   8          5.58          7.23         2.26 o                         
   1   9   8        112.66         97.64         6.54 o                         
   2   9   8        100.91         85.93         3.86 o                         
   3   9   8         35.64         30.96         2.74 o                         
   4   9   8         24.87         23.84         3.06 o                         
   5   9   8        210.99        198.44         7.04 o                         
   6   9   8         13.15         10.36         2.25 o                         
   7   9   8          0.09         -0.65         1.56 o                         
   8   9   8         24.11         25.73         2.35 o                         
   9   9   8         34.29         36.63         2.79 o                         
  10   9   8          0.04         -0.23         1.51 o                         
 -10  10   8          4.50          4.57         1.49 o                         
  -9  10   8          1.06          0.58         1.15 o                         
  -8  10   8          9.66         11.09         2.94 o                         
  -7  10   8          4.53          1.64         2.15 o                         
  -6  10   8        542.34        524.74        12.95 o                         
  -5  10   8        159.45        119.89         6.29 o                         
  -4  10   8         68.59         63.87         4.84 o                         
  -3  10   8          3.89          5.88         2.17 o                         
  -2  10   8         24.51         33.79         3.17 o                         
  -1  10   8        492.91        479.07         7.75 o                         
   0  10   8        202.63        192.61         6.13 o                         
   1  10   8        655.73        612.96        11.59 o                         
   2  10   8        145.01        152.57         8.65 o                         
   3  10   8        396.03        405.46        10.51 o                         
   4  10   8         37.18         42.37         3.67 o                         
   5  10   8         55.23         50.49         3.89 o                         
   6  10   8        155.52        149.86         6.26 o                         
   7  10   8         48.94         48.38         3.48 o                         
   8  10   8         68.37         67.68         3.55 o                         
   9  10   8         10.18         14.21         1.98 o                         
  10  10   8          2.72          0.36         1.21 o                         
  -9  11   8         11.52         11.28         1.22 o                         
  -8  11   8          3.80          2.46         1.35 o                         
  -7  11   8         12.97          9.56         1.97 o                         
  -6  11   8         68.42         69.72         4.90 o                         
  -5  11   8         11.22         17.35         3.18 o                         
  -4  11   8        197.57        187.09         8.04 o                         
  -3  11   8        383.54        360.00        10.86 o                         
  -2  11   8        305.49        292.40         9.75 o                         
  -1  11   8        481.69        475.35        12.94 o                         
   0  11   8        101.28        107.56         5.87 o                         
   1  11   8          0.81          5.59         2.44 o                         
   2  11   8          1.10          2.33         2.02 o                         
   3  11   8         12.48         18.09         2.77 o                         
   4  11   8         47.33         44.22         3.65 o                         
   5  11   8         21.95         20.51         3.52 o                         
   6  11   8         48.89         48.84         3.57 o                         
   7  11   8          4.89          3.83         1.93 o                         
   8  11   8         42.46         38.43         2.98 o                         
   9  11   8         25.39         30.07         2.29 o                         
  -8  12   8          0.13         -0.14         1.94 o                         
  -7  12   8         32.52         29.59         2.86 o                         
  -6  12   8         33.32         26.37         3.56 o                         
  -5  12   8         76.47         91.64         5.51 o                         
  -4  12   8        431.73        437.14        15.72 o                         
  -3  12   8        467.26        466.97        12.18 o                         
  -2  12   8        191.86        199.44         8.22 o                         
  -1  12   8        458.21        471.75        17.54 o                         
   0  12   8        255.11        263.07        11.42 o                         
   1  12   8        110.72        121.24         6.27 o                         
   2  12   8          0.18          0.46         2.55 o                         
   3  12   8        201.06        212.57         7.22 o                         
   4  12   8         18.73         18.53         2.74 o                         
   5  12   8        195.00        223.62         7.09 o                         
   6  12   8         20.98         22.81         1.92 o                         
   7  12   8         53.45         48.70         2.85 o                         
   8  12   8         13.26          6.85         1.42 o                         
  -7  13   8          2.22          2.87         1.76 o                         
  -6  13   8          0.22         -0.01         1.51 o                         
  -5  13   8         10.02         16.57         3.83 o                         
  -4  13   8          0.71          1.43         2.16 o                         
  -3  13   8        198.36        211.57         9.91 o                         
  -2  13   8         78.09         78.46         5.23 o                         
  -1  13   8        118.51        139.92         8.35 o                         
   0  13   8          1.08         -0.71         2.80 o                         
   1  13   8         23.62         22.82         4.16 o                         
   2  13   8        200.48        198.92         8.82 o                         
   3  13   8         51.15         55.14         3.64 o                         
   4  13   8         41.50         44.72         3.86 o                         
   5  13   8         11.29          6.50         1.95 o                         
   6  13   8          9.76          8.43         1.28 o                         
   7  13   8          0.81         -2.31         2.31 o                         
  -6  14   8          4.69          1.62         1.29 o                         
  -5  14   8          7.63         13.26         3.85 o                         
  -4  14   8         43.23         37.80         3.93 o                         
  -3  14   8         20.95         15.01         3.13 o                         
  -2  14   8         15.52         12.98         2.16 o                         
  -1  14   8          3.55          4.49         1.58 o                         
   0  14   8         77.62        101.68         6.54 o                         
   1  14   8          7.45         13.90         3.14 o                         
   2  14   8          5.95         10.98         2.86 o                         
   3  14   8          9.53          8.75         2.03 o                         
   4  14   8          5.57          7.41         1.53 o                         
   5  14   8          3.97          1.22         1.06 o                         
  -4  15   8         18.13         15.63         2.03 o                         
  -3  15   8          0.32          1.13         1.21 o                         
  -2  15   8         14.36         13.43         1.82 o                         
  -1  15   8          3.64          3.11         1.70 o                         
   0  15   8         18.40         19.13         2.87 o                         
   1  15   8          2.31          2.48         1.75 o                         
   2  15   8          5.75          5.55         2.05 o                         
   3  15   8          9.96          9.28         2.46 o                         
   4  15   8         10.31          9.96         1.68 o                         
  -1  16   8         30.35         37.82         5.44 o                         
   0  16   8         38.61         52.49         3.39 o                         
   1  16   8          4.54         10.21         1.85 o                         
 -12   1   9          8.10          7.70         2.98 o                         
 -11   1   9         40.62         43.57         3.57 o                         
 -10   1   9          1.81          6.18         3.89 o                         
  -9   1   9        119.49        131.56         5.29 o                         
  -8   1   9         29.31         29.74         2.22 o                         
  -7   1   9        946.05        995.31         9.30 o                         
  -6   1   9          0.24          8.78         3.43 o                         
  -5   1   9        148.93        128.59         8.29 o                         
  -4   1   9       1021.43        965.71        19.80 o                         
  -3   1   9       4416.74       4816.96        55.95 o                         
  -2   1   9        107.58         99.69         4.01 o                         
  -1   1   9        163.94        169.35        16.69 o                         
   0   1   9       6639.47       6246.44        51.37 o                         
   1   1   9       1316.42       1336.04        36.33 o                         
   2   1   9       2079.51       2156.90        31.18 o                         
   3   1   9        634.36        657.46        18.70 o                         
   4   1   9       1000.01       1031.04        24.93 o                         
   5   1   9         48.95         55.35         8.28 o                         
   6   1   9         31.29         30.58         5.15 o                         
   7   1   9        218.77        227.59         6.92 o                         
   8   1   9        197.67        194.76         6.91 o                         
   9   1   9         23.66         18.42         2.51 o                         
  10   1   9         10.48         14.79         2.48 o                         
  11   1   9          3.70          3.41         1.63 o                         
  12   1   9          1.11          0.26         1.20 o                         
 -12   2   9          2.57          0.42         1.99 o                         
 -11   2   9         16.89         15.10         2.45 o                         
 -10   2   9         32.60         36.12         3.83 o                         
  -9   2   9        794.32        809.68        12.42 o                         
  -8   2   9        171.60        161.19         4.40 o                         
  -7   2   9        132.10        127.41         3.70 o                         
  -6   2   9        118.22        103.80         8.14 o                         
  -5   2   9          5.63          4.14         2.48 o                         
  -4   2   9        582.19        583.73        11.40 o                         
  -3   2   9       7123.01       7245.13        67.23 o                         
  -2   2   9        312.56        325.79         7.17 o                         
  -1   2   9        305.96        264.70         8.05 o                         
   0   2   9      10512.87       9658.73        56.71 o                         
   1   2   9        170.41        157.47        13.20 o                         
   2   2   9        217.33        224.27        12.67 o                         
   3   2   9        535.13        521.93        20.23 o                         
   4   2   9       1541.94       1712.79        39.06 o                         
   5   2   9          7.26         33.91        11.86 o                         
   6   2   9       1373.22       1343.71        33.61 o                         
   7   2   9         69.69         77.99         4.22 o                         
   8   2   9         19.16         25.56         2.87 o                         
   9   2   9         79.92         80.67         5.21 o                         
  10   2   9          2.90          1.89         1.81 o                         
  11   2   9          0.07         -0.71         1.65 o                         
  12   2   9         22.97         24.39         2.06 o                         
 -12   3   9          0.01         -0.14         1.59 o                         
 -11   3   9         35.83         41.06         3.38 o                         
 -10   3   9        356.13        374.18        10.33 o                         
  -9   3   9         21.48         23.33         2.70 o                         
  -8   3   9         50.61         51.45         2.72 o                         
  -7   3   9         41.05         34.39         1.97 o                         
  -6   3   9        452.68        429.96        24.61 o                         
  -5   3   9        785.51        817.32        20.31 o                         
  -4   3   9        314.01        264.85         8.13 o                         
  -3   3   9        220.41        196.10         6.82 o                         
  -2   3   9        660.34        638.08        11.06 o                         
  -1   3   9        160.31        195.39         7.53 o                         
   0   3   9       4311.45       4035.53        55.66 o                         
   1   3   9        722.54        751.14        22.54 o                         
   2   3   9        243.46        218.79        13.05 o                         
   3   3   9         77.44         91.84         9.06 o                         
   4   3   9        269.93        314.78        20.00 o                         
   5   3   9       1378.78       1512.59        40.30 o                         
   6   3   9          1.11          0.69         1.80 o                         
   7   3   9         47.27         46.02         3.36 o                         
   8   3   9        554.08        598.78        15.65 o                         
   9   3   9        213.04        233.45         8.49 o                         
  10   3   9         13.72         16.68         2.72 o                         
  11   3   9          4.64          5.70         1.68 o                         
  12   3   9          2.00          3.70         1.17 o                         
 -12   4   9         11.46         10.65         2.03 o                         
 -11   4   9         62.36         68.78         4.18 o                         
 -10   4   9         11.00         11.45         3.09 o                         
  -9   4   9          0.91          0.00         2.13 o                         
  -8   4   9        506.15        475.65        10.88 o                         
  -7   4   9       1039.22        999.20        14.02 o                         
  -6   4   9        906.02        881.88        12.17 o                         
  -5   4   9         93.85        114.67         9.59 o                         
  -4   4   9        475.65        481.14        13.27 o                         
  -3   4   9       1130.24       1150.11        20.52 o                         
  -2   4   9       4694.01       4880.69        36.44 o                         
  -1   4   9        374.68        371.24         9.71 o                         
   0   4   9       1884.94       1774.53        28.90 o                         
   1   4   9        588.54        534.60        18.10 o                         
   2   4   9        888.32        848.27        20.41 o                         
   3   4   9        217.09        186.46        10.96 o                         
   4   4   9        772.84        777.68        23.73 o                         
   5   4   9         30.99         36.56         5.78 o                         
   6   4   9        173.84        175.45         6.09 o                         
   7   4   9         29.44         19.78         5.00 o                         
   8   4   9         35.09         30.00         3.27 o                         
   9   4   9         60.05         62.25         5.61 o                         
  10   4   9         17.47         15.00         3.16 o                         
  11   4   9          7.09          7.86         1.68 o                         
  12   4   9         13.92         12.75         1.80 o                         
 -12   5   9         42.77         44.36         3.18 o                         
 -11   5   9         37.22         44.80         4.11 o                         
 -10   5   9        252.61        276.36         8.71 o                         
  -9   5   9          0.00          0.34         1.78 o                         
  -8   5   9        116.63        128.10         4.71 o                         
  -7   5   9       1606.58       1528.80        25.10 o                         
  -6   5   9         35.82         29.29         2.03 o                         
  -5   5   9        275.89        333.20        16.81 o                         
  -4   5   9        706.72        792.29        20.59 o                         
  -3   5   9        406.41        436.49        11.45 o                         
  -2   5   9         57.45         60.99         4.34 o                         
  -1   5   9       1131.53       1285.41        18.36 o                         
   0   5   9       1022.17       1131.71        21.29 o                         
   1   5   9         94.74         77.75         9.12 o                         
   2   5   9        134.04        152.38        13.04 o                         
   3   5   9        118.78        110.08         8.89 o                         
   4   5   9         50.78         64.26         7.55 o                         
   5   5   9        388.41        372.92        18.60 o                         
   6   5   9          8.61         11.36         2.03 o                         
   7   5   9        771.93        747.25        23.80 o                         
   8   5   9         68.77         72.45         5.86 o                         
   9   5   9          0.21          3.11         2.50 o                         
  10   5   9        139.61        148.85         7.50 o                         
  11   5   9          3.19          3.48         1.30 o                         
  12   5   9          4.37          4.11         1.22 o                         
 -12   6   9         13.45         13.09         2.89 o                         
 -11   6   9         78.50         75.50         4.92 o                         
 -10   6   9          0.71         -0.59         2.37 o                         
  -9   6   9        560.23        551.23        27.03 o                         
  -8   6   9       1331.40       1371.41        26.08 o                         
  -7   6   9        711.56        697.51        10.40 o                         
  -6   6   9        104.46        101.53         3.19 o                         
  -5   6   9       1198.18       1157.59        16.51 o                         
  -4   6   9         91.34        111.47         9.63 o                         
  -3   6   9        114.39        128.32         7.80 o                         
  -2   6   9       3397.87       4016.77        41.64 o                         
  -1   6   9        264.29        262.55        10.82 o                         
   0   6   9        265.50        290.80        14.31 o                         
   1   6   9         15.85         20.59         4.81 o                         
   2   6   9        209.41        264.11        17.91 o                         
   3   6   9        288.69        272.60        18.94 o                         
   4   6   9         11.89         25.91         7.05 o                         
   5   6   9         65.23         63.80         4.67 o                         
   6   6   9        465.58        477.71        11.08 o                         
   7   6   9        278.98        292.81        10.51 o                         
   8   6   9         27.76         25.28         3.97 o                         
   9   6   9         12.53          5.51         2.46 o                         
  10   6   9         16.86         18.11         2.53 o                         
  11   6   9          3.38          3.64         1.19 o                         
 -11   7   9         11.70         12.75         2.26 o                         
 -10   7   9         10.91          6.89         1.67 o                         
  -9   7   9          8.53          9.25         2.09 o                         
  -8   7   9        218.72        215.61         7.19 o                         
  -7   7   9        877.79        886.69        18.72 o                         
  -6   7   9        405.43        367.20         7.94 o                         
  -5   7   9         21.94         26.62         2.10 o                         
  -4   7   9        193.20        152.81         4.76 o                         
  -3   7   9        323.74        351.69        18.18 o                         
  -2   7   9          8.83         14.60         3.35 o                         
  -1   7   9        845.33        934.73        23.73 o                         
   0   7   9        102.57        109.11         9.90 o                         
   1   7   9         10.27         12.75         5.22 o                         
   2   7   9          3.85          2.20         4.36 o                         
   3   7   9          3.75          9.09         4.74 o                         
   4   7   9        333.58        288.67         8.13 o                         
   5   7   9         62.84         54.29         4.77 o                         
   6   7   9         60.84         59.30         4.20 o                         
   7   7   9        478.27        484.75        14.13 o                         
   8   7   9         17.75         18.50         3.51 o                         
   9   7   9          9.03          7.39         2.03 o                         
  10   7   9         96.06        100.45         5.47 o                         
  11   7   9          0.93          0.43         1.69 o                         
 -11   8   9          9.77          7.36         4.60 o                         
 -10   8   9         51.73         45.88         3.02 o                         
  -9   8   9        142.61        132.84         5.09 o                         
  -8   8   9         72.96         68.61         4.78 o                         
  -7   8   9         18.65         21.20         2.86 o                         
  -6   8   9       1288.33       1226.30        16.84 o                         
  -5   8   9       1180.44       1079.41        13.34 o                         
  -4   8   9       1304.20       1287.11        14.48 o                         
  -3   8   9         54.43         52.36         3.61 o                         
  -2   8   9         64.35         82.23         4.25 o                         
  -1   8   9          8.15          9.99         4.50 o                         
   0   8   9         72.69         62.82         6.75 o                         
   1   8   9        114.11        116.93         4.85 o                         
   2   8   9         72.57         69.22         3.35 o                         
   3   8   9        382.95        381.93         7.40 o                         
   4   8   9        310.81        277.06         9.79 o                         
   5   8   9         25.77         25.85         3.49 o                         
   6   8   9       1057.71       1152.10        35.01 o                         
   7   8   9          6.73          5.71         3.07 o                         
   8   8   9         45.86         41.99         3.72 o                         
   9   8   9         41.11         37.90         3.26 o                         
  10   8   9         47.05         50.18         4.22 o                         
  11   8   9         12.60         11.72         1.27 o                         
 -10   9   9          8.40          5.12         1.37 o                         
  -9   9   9         24.06         23.67         2.34 o                         
  -8   9   9         65.10         60.14         3.76 o                         
  -7   9   9         54.01         60.23         4.80 o                         
  -6   9   9        139.59        138.92         5.93 o                         
  -5   9   9        273.85        271.96         7.29 o                         
  -4   9   9         96.47         69.43         3.61 o                         
  -3   9   9         28.80         18.69         2.07 o                         
  -2   9   9          0.65          1.00         1.44 o                         
  -1   9   9        699.85        711.06         9.94 o                         
   0   9   9         55.25         64.42         3.37 o                         
   1   9   9         79.01         80.12         4.05 o                         
   2   9   9        273.91        264.06         6.66 o                         
   3   9   9         96.73         94.42         4.37 o                         
   4   9   9       1104.94       1147.27        16.04 o                         
   5   9   9        478.98        523.68        14.04 o                         
   6   9   9         82.14         87.47         4.93 o                         
   7   9   9          9.89          9.39         1.92 o                         
   8   9   9         14.22         15.99         1.99 o                         
   9   9   9         16.13         18.38         1.84 o                         
  10   9   9          1.25         -0.30         1.06 o                         
 -10  10   9         14.59         17.21         2.01 o                         
  -9  10   9          3.91          2.40         1.85 o                         
  -8  10   9        130.17        131.88         4.52 o                         
  -7  10   9        490.93        512.73        12.38 o                         
  -6  10   9       1222.28       1277.54        22.67 o                         
  -5  10   9        180.68        175.91         5.84 o                         
  -4  10   9         37.14         32.01         2.88 o                         
  -3  10   9        281.01        258.61         6.74 o                         
  -2  10   9       2276.13       2359.15        19.91 o                         
  -1  10   9        612.19        603.33        14.11 o                         
   0  10   9          2.87          2.44         1.55 o                         
   1  10   9          3.89          4.79         2.58 o                         
   2  10   9        285.46        284.10         7.28 o                         
   3  10   9        735.32        733.27        12.04 o                         
   4  10   9        252.11        236.51         7.65 o                         
   5  10   9         68.88         65.83         4.42 o                         
   6  10   9          6.31          7.00         1.80 o                         
   7  10   9          9.71         11.15         2.55 o                         
   8  10   9          0.68          2.75         1.60 o                         
   9  10   9         53.45         55.88         3.29 o                         
  10  10   9         62.37         53.96         4.59 o                         
  -9  11   9          0.00         -1.20         1.20 o                         
  -8  11   9         20.48         17.55         1.67 o                         
  -7  11   9         29.66         33.08         2.78 o                         
  -6  11   9         11.21          7.20         2.18 o                         
  -5  11   9        694.52        698.92        14.84 o                         
  -4  11   9         65.45         50.62         4.49 o                         
  -3  11   9        522.32        577.72        16.70 o                         
  -2  11   9          0.06         -0.74         2.32 o                         
  -1  11   9          6.60          5.90         2.55 o                         
   0  11   9         16.98         16.87         4.58 o                         
   1  11   9          4.48          3.14         2.79 o                         
   2  11   9        178.11        186.22         6.79 o                         
   3  11   9         50.94         55.71         4.04 o                         
   4  11   9        165.81        172.13         6.67 o                         
   5  11   9         97.21         98.32         6.02 o                         
   6  11   9          5.56          5.88         1.64 o                         
   7  11   9         85.89         87.02         4.72 o                         
   8  11   9          7.80          5.57         1.68 o                         
   9  11   9          1.34         -1.05         1.05 o                         
  -8  12   9          0.89          0.46         1.20 o                         
  -7  12   9          5.92          3.31         2.25 o                         
  -6  12   9         10.28         10.22         2.28 o                         
  -5  12   9         23.24         22.50         3.17 o                         
  -4  12   9         54.77         51.52         4.34 o                         
  -3  12   9         39.05         32.19         3.81 o                         
  -2  12   9          7.17          8.83         2.58 o                         
  -1  12   9          8.24          4.03         2.71 o                         
   0  12   9        156.16        167.30         7.03 o                         
   1  12   9          1.78          1.06         2.79 o                         
   2  12   9         82.32         71.58         4.92 o                         
   3  12   9        341.92        354.38        11.73 o                         
   4  12   9        197.75        219.42         7.11 o                         
   5  12   9          3.52          2.55         1.54 o                         
   6  12   9          2.33          2.71         1.60 o                         
   7  12   9         37.67         31.97         2.33 o                         
   8  12   9          0.15          1.08         1.02 o                         
  -7  13   9          5.91          5.15         1.33 o                         
  -6  13   9         32.92         35.20         2.96 o                         
  -5  13   9          0.33         -1.76         1.76 o                         
  -4  13   9          0.31         -0.73         1.87 o                         
  -3  13   9         56.64         54.43         4.26 o                         
  -2  13   9         18.46         29.17         4.18 o                         
  -1  13   9         98.56        115.02         7.66 o                         
   0  13   9         45.30         47.20         5.30 o                         
   1  13   9         79.46         93.30         6.91 o                         
   2  13   9        297.47        329.15         9.48 o                         
   3  13   9        134.87        144.40         5.41 o                         
   4  13   9          0.00          1.27         1.67 o                         
   5  13   9         90.71         82.86         3.35 o                         
   6  13   9         11.31          8.53         1.60 o                         
   7  13   9         42.07         36.03         4.09 o                         
  -6  14   9         57.16         67.64         8.30 o                         
  -5  14   9        111.00         98.18         5.43 o                         
  -4  14   9         17.24         20.97         3.08 o                         
  -3  14   9        128.68        168.69         7.95 o                         
  -2  14   9         12.80          9.11         2.24 o                         
  -1  14   9          8.74          9.50         3.00 o                         
   0  14   9          3.65          1.59         2.35 o                         
   1  14   9         47.87         51.91         4.80 o                         
   2  14   9         51.67         65.49         5.18 o                         
   3  14   9          3.49          0.44         2.00 o                         
   4  14   9         35.66         39.93         2.95 o                         
   5  14   9          5.09          6.54         1.21 o                         
  -4  15   9          2.35          0.31         2.14 o                         
  -3  15   9          3.64          2.81         3.22 o                         
  -2  15   9          0.38          3.65         1.93 o                         
  -1  15   9         10.77         12.15         2.78 o                         
   0  15   9          0.15         -1.76         1.92 o                         
   1  15   9         12.92         15.56         2.37 o                         
   2  15   9          0.17          3.78         3.35 o                         
   3  15   9          3.85          5.91         1.47 o                         
   4  15   9          0.00          0.56         2.56 o                         
  -1  16   9          2.22          2.99         1.37 o                         
   0  16   9          7.76          6.29         2.41 o                         
 -12   0  10        470.98        524.38        16.19 o                         
 -11   0  10        378.63        436.16        17.42 o                         
 -10   0  10        491.19        504.25        20.23 o                         
  -9   0  10       1976.99       1958.80        42.78 o                         
  -8   0  10        491.35        481.54         9.72 o                         
  -7   0  10       1776.41       1734.27        19.55 o                         
  -6   0  10         54.31         45.93         7.95 o                         
  -5   0  10       2131.41       2089.16        61.88 o                         
  -4   0  10      13343.92      14597.30       232.26 o                         
  -3   0  10       4821.31       4938.21        43.62 o                         
  -2   0  10       1312.18       1350.81        21.35 o                         
  -1   0  10          0.13          8.10         3.32 o                         
   0   0  10       9935.99       9049.71       144.64 o                         
   1   0  10       7009.02       7214.50       104.98 o                         
   2   0  10       1137.90       1388.43        47.01 o                         
   3   0  10       4477.95       4857.35        62.11 o                         
   4   0  10      20668.52      22098.70       238.66 o                         
   5   0  10      40417.49      45677.46       679.18 o                         
   6   0  10       3743.47       4128.78        68.38 o                         
   7   0  10        172.62        176.00         8.00 o                         
   8   0  10        478.69        502.53        13.75 o                         
   9   0  10         28.34         41.50         4.77 o                         
  10   0  10          0.20         -2.69         2.69 o                         
  11   0  10          2.08          1.50         2.25 o                         
  12   0  10         13.82         14.50         2.41 o                         
 -12   1  10         22.90         23.06         2.80 o                         
 -11   1  10          3.59          5.25         2.09 o                         
 -10   1  10         66.95         72.79         4.74 o                         
  -9   1  10        119.47        113.22         4.83 o                         
  -8   1  10        363.52        325.52         8.11 o                         
  -7   1  10        555.50        540.12         6.99 o                         
  -6   1  10       1907.85       1957.11        35.08 o                         
  -5   1  10       2095.20       2364.18        34.90 o                         
  -4   1  10       2162.79       2428.29        40.09 o                         
  -3   1  10        751.30        708.67        11.04 o                         
  -2   1  10        898.75        924.28        15.17 o                         
  -1   1  10         95.72        125.31        11.24 o                         
   0   1  10       1604.95       1556.22        22.33 o                         
   1   1  10      13900.48      14281.85        93.62 o                         
   2   1  10       3426.07       3721.45        74.26 o                         
   3   1  10       4397.69       4731.12        51.92 o                         
   4   1  10        145.93        226.44        21.24 o                         
   5   1  10       5380.06       5942.90        78.29 o                         
   6   1  10        412.02        489.39        19.00 o                         
   7   1  10        143.82        139.84         5.72 o                         
   8   1  10        452.30        462.92        10.67 o                         
   9   1  10         55.39         59.69         3.93 o                         
  10   1  10         34.34         39.51         3.42 o                         
  11   1  10          4.59          2.12         2.11 o                         
  12   1  10         46.79         44.77         2.71 o                         
 -12   2  10         14.78         14.00         1.94 o                         
 -11   2  10         84.88         90.78         4.84 o                         
 -10   2  10        157.57        166.99         7.05 o                         
  -9   2  10         48.05         44.69         3.29 o                         
  -8   2  10        102.65         93.18         3.69 o                         
  -7   2  10         44.13         48.06         2.22 o                         
  -6   2  10         36.08         17.70         3.45 o                         
  -5   2  10         48.37         67.06         6.37 o                         
  -4   2  10       6676.62       7360.46        55.54 o                         
  -3   2  10        246.71        212.51         6.00 o                         
  -2   2  10        198.68        215.73         7.07 o                         
  -1   2  10        805.24        727.54        14.05 o                         
   0   2  10       6201.17       5726.07        45.71 o                         
   1   2  10       2249.82       2193.63        49.09 o                         
   2   2  10       2942.92       3065.69        47.91 o                         
   3   2  10       1692.77       1805.44        39.31 o                         
   4   2  10       3035.09       3220.96        55.77 o                         
   5   2  10       5882.33       6393.03        82.91 o                         
   6   2  10        652.30        742.61        33.71 o                         
   7   2  10         13.66         15.82         2.34 o                         
   8   2  10         21.07         31.10         3.31 o                         
   9   2  10          6.02          4.69         2.22 o                         
  10   2  10          0.27         -0.36         1.90 o                         
  11   2  10         20.59         24.28         2.89 o                         
  12   2  10          0.53          0.96         1.15 o                         
 -12   3  10          3.01          1.00         1.66 o                         
 -11   3  10          8.50          9.81         2.12 o                         
 -10   3  10         32.38         34.85         3.75 o                         
  -9   3  10        152.65        166.61         5.34 o                         
  -8   3  10        150.13        137.14         4.19 o                         
  -7   3  10         58.67         59.98         2.50 o                         
  -6   3  10          7.01         10.67         2.89 o                         
  -5   3  10       1045.42       1134.26        24.32 o                         
  -4   3  10       1278.87       1291.75        20.69 o                         
  -3   3  10       1471.91       1520.48        24.24 o                         
  -2   3  10       1621.44       1640.25        18.44 o                         
  -1   3  10         19.68         19.41         2.89 o                         
   0   3  10         47.14         49.15         5.05 o                         
   1   3  10         50.94         57.10         9.81 o                         
   2   3  10       1846.73       2004.54        40.55 o                         
   3   3  10         96.34        136.60        11.88 o                         
   4   3  10          3.61          6.95         4.16 o                         
   5   3  10        683.38        652.67        23.23 o                         
   6   3  10        146.52        126.18         4.84 o                         
   7   3  10        266.29        276.28         7.98 o                         
   8   3  10        108.37         99.76         5.52 o                         
   9   3  10          1.91          2.91         2.23 o                         
  10   3  10         15.61         16.36         2.73 o                         
  11   3  10         19.00         19.18         2.19 o                         
  12   3  10         13.92         12.78         1.49 o                         
 -12   4  10         51.79         44.57         3.29 o                         
 -11   4  10         63.67         61.64         3.88 o                         
 -10   4  10        112.00        122.61         6.05 o                         
  -9   4  10        574.23        566.66        10.12 o                         
  -8   4  10        115.37        108.49         3.83 o                         
  -7   4  10        166.43        176.01         4.00 o                         
  -6   4  10        342.06        359.04         6.05 o                         
  -5   4  10        536.33        631.85        18.90 o                         
  -4   4  10       1687.48       1827.35        26.14 o                         
  -3   4  10       2608.69       2774.76        33.93 o                         
  -2   4  10        156.33        185.17         7.79 o                         
  -1   4  10       1266.33       1215.12        20.11 o                         
   0   4  10         27.93         23.82         4.28 o                         
   1   4  10       3551.45       3650.15        87.20 o                         
   2   4  10        621.05        611.82        17.94 o                         
   3   4  10         45.31         32.03         4.99 o                         
   4   4  10       5428.61       5565.08        84.84 o                         
   5   4  10         31.87         21.58         5.14 o                         
   6   4  10        443.83        375.01         8.69 o                         
   7   4  10          0.01         -0.10         2.06 o                         
   8   4  10        119.91        116.21         7.30 o                         
   9   4  10         40.35         54.00         5.39 o                         
  10   4  10          0.38         -0.49         2.13 o                         
  11   4  10         31.86         41.04         2.85 o                         
  12   4  10          2.53          1.53         1.22 o                         
 -12   5  10          0.38         -1.56         1.56 o                         
 -11   5  10         27.10         26.67         3.42 o                         
 -10   5  10        158.41        168.25         6.82 o                         
  -9   5  10          0.23         -2.13         2.16 o                         
  -8   5  10        437.57        483.65         7.96 o                         
  -7   5  10        247.64        234.14         5.44 o                         
  -6   5  10          0.23          1.05         1.19 o                         
  -5   5  10         18.24         12.91         4.20 o                         
  -4   5  10        201.50        216.98         9.53 o                         
  -3   5  10          0.15         -1.30         1.88 o                         
  -2   5  10        100.70        137.26         6.51 o                         
  -1   5  10         13.84         11.13         2.83 o                         
   0   5  10          7.10         22.09         4.29 o                         
   1   5  10         46.90         45.48         5.81 o                         
   2   5  10        366.49        358.04        19.64 o                         
   3   5  10        179.59        175.07        11.08 o                         
   4   5  10         12.30          8.55         4.10 o                         
   5   5  10         71.74         91.13         5.19 o                         
   6   5  10         85.83        104.22         5.76 o                         
   7   5  10         55.91         47.37         4.35 o                         
   8   5  10         22.24         24.13         3.87 o                         
   9   5  10        114.47        110.68         7.06 o                         
  10   5  10          0.56         -0.64         2.26 o                         
  11   5  10          3.26          1.42         1.34 o                         
  12   5  10          0.01         -0.96         0.96 o                         
 -12   6  10          0.11          0.22         1.65 o                         
 -11   6  10         58.02         64.29         4.51 o                         
 -10   6  10         24.73         20.55         4.50 o                         
  -9   6  10          0.01          1.85         1.77 o                         
  -8   6  10         50.84         55.61         3.43 o                         
  -7   6  10        191.47        201.30         5.10 o                         
  -6   6  10         58.29         53.78         2.52 o                         
  -5   6  10        945.28        925.96        16.27 o                         
  -4   6  10        172.01        187.52        11.00 o                         
  -3   6  10          6.51          2.92         3.75 o                         
  -2   6  10         11.91          5.98         2.51 o                         
  -1   6  10        382.59        380.34        13.55 o                         
   0   6  10       1002.33       1098.86        27.84 o                         
   1   6  10        212.40        260.27        14.05 o                         
   2   6  10         68.69         74.63        10.44 o                         
   3   6  10       1185.22       1173.74        39.49 o                         
   4   6  10        363.41        397.08        24.09 o                         
   5   6  10          2.95          4.63         2.91 o                         
   6   6  10        201.02        200.67         6.26 o                         
   7   6  10        124.54        122.45         8.59 o                         
   8   6  10        157.02        161.64         8.42 o                         
   9   6  10         16.36         19.42         3.52 o                         
  10   6  10          9.82          9.13         2.19 o                         
  11   6  10          3.59          3.98         1.20 o                         
 -11   7  10          7.04          9.44         2.25 o                         
 -10   7  10         36.54         43.27         4.24 o                         
  -9   7  10        133.94        121.75         5.04 o                         
  -8   7  10        119.74        108.27         6.10 o                         
  -7   7  10         93.22         88.46         4.38 o                         
  -6   7  10          0.00         -0.79         1.57 o                         
  -5   7  10        652.48        659.19         9.33 o                         
  -4   7  10        495.33        482.44         8.62 o                         
  -3   7  10         33.77         23.31         5.68 o                         
  -2   7  10         71.32         74.14         8.85 o                         
  -1   7  10         35.53         29.93         7.05 o                         
   0   7  10         86.50         82.63         8.86 o                         
   1   7  10          0.43         -1.78         4.28 o                         
   2   7  10        493.46        482.59        26.36 o                         
   3   7  10         18.39         23.40         4.07 o                         
   4   7  10         95.81         84.24         4.53 o                         
   5   7  10         29.13         28.23         3.54 o                         
   6   7  10        403.94        386.27         8.74 o                         
   7   7  10         75.29         67.20         9.93 o                         
   8   7  10          0.07          0.34         2.75 o                         
   9   7  10         10.55          6.53         1.92 o                         
  10   7  10          2.86          1.30         2.21 o                         
  11   7  10         32.95         34.78         2.14 o                         
 -11   8  10          8.13         11.84         1.96 o                         
 -10   8  10         10.67         12.25         3.59 o                         
  -9   8  10         13.88         11.16         1.96 o                         
  -8   8  10        106.30         96.33         4.83 o                         
  -7   8  10          0.52          0.39         1.83 o                         
  -6   8  10        293.27        280.66         7.49 o                         
  -5   8  10        458.97        436.29         8.29 o                         
  -4   8  10        281.73        268.17         6.78 o                         
  -3   8  10        403.59        401.18         7.62 o                         
  -2   8  10          8.36          6.68         1.51 o                         
  -1   8  10         91.63         83.25         4.59 o                         
   0   8  10         15.45         19.92         2.84 o                         
   1   8  10         47.34         47.46         2.83 o                         
   2   8  10         12.83         10.10         1.83 o                         
   3   8  10         65.33         65.79         3.32 o                         
   4   8  10        131.31        118.52         5.63 o                         
   5   8  10         22.91         16.26         2.81 o                         
   6   8  10          8.80          4.71         1.85 o                         
   7   8  10         63.47         60.79         5.36 o                         
   8   8  10          3.60          0.68         1.84 o                         
   9   8  10          2.39          2.50         1.56 o                         
  10   8  10         30.19         31.41         2.06 o                         
  11   8  10         14.30         15.04         1.91 o                         
 -10   9  10          1.32          1.16         2.08 o                         
  -9   9  10         50.92         49.37         3.01 o                         
  -8   9  10         82.85         77.53         4.18 o                         
  -7   9  10          1.20         -0.31         2.20 o                         
  -6   9  10        625.28        659.45        11.35 o                         
  -5   9  10        394.26        375.15         8.58 o                         
  -4   9  10        104.42        109.29         4.05 o                         
  -3   9  10         14.14         11.83         1.79 o                         
  -2   9  10         20.95         31.88         2.80 o                         
  -1   9  10          0.46          3.83         1.52 o                         
   0   9  10         24.24         22.48         2.15 o                         
   1   9  10        149.51        144.02         5.49 o                         
   2   9  10        167.62        179.86         5.58 o                         
   3   9  10         63.56         70.24         3.80 o                         
   4   9  10         49.14         66.28         4.54 o                         
   5   9  10         12.04         18.75         2.84 o                         
   6   9  10         28.46         30.82         2.55 o                         
   7   9  10         95.46         95.92         4.30 o                         
   8   9  10          1.26          1.34         1.38 o                         
   9   9  10          3.27          3.66         1.28 o                         
  10   9  10         40.79         40.13         2.54 o                         
 -10  10  10         12.89          9.58         1.99 o                         
  -9  10  10         30.38         30.82         1.95 o                         
  -8  10  10         74.34         79.32         3.45 o                         
  -7  10  10         32.20         31.32         2.96 o                         
  -6  10  10         43.19         41.46         3.11 o                         
  -5  10  10        657.38        654.65        11.00 o                         
  -4  10  10        258.45        245.23         6.25 o                         
  -3  10  10          8.44          8.27         1.90 o                         
  -2  10  10         39.66         34.81         2.80 o                         
  -1  10  10        120.77        116.92         4.52 o                         
   0  10  10        137.42        141.10         7.54 o                         
   1  10  10        151.26        146.21         5.85 o                         
   2  10  10          9.28          4.74         2.76 o                         
   3  10  10         82.80         86.93         4.27 o                         
   4  10  10         71.14         64.34         4.29 o                         
   5  10  10        791.62        882.25        22.22 o                         
   6  10  10          0.00         -1.03         1.58 o                         
   7  10  10         14.30         17.40         2.33 o                         
   8  10  10          6.78          7.02         1.54 o                         
   9  10  10          8.37          8.39         1.56 o                         
  -9  11  10         18.60         20.10         2.63 o                         
  -8  11  10          0.06          1.34         1.12 o                         
  -7  11  10         45.87         32.75         2.95 o                         
  -6  11  10          3.35          4.19         1.64 o                         
  -5  11  10         69.77         84.70         5.47 o                         
  -4  11  10         36.40         45.94         3.55 o                         
  -3  11  10        226.61        205.83         7.02 o                         
  -2  11  10          8.68          6.70         2.14 o                         
  -1  11  10         13.95         17.76         2.69 o                         
   0  11  10          6.35          9.41         2.17 o                         
   1  11  10        265.24        268.91         9.76 o                         
   2  11  10         58.02         59.28         4.73 o                         
   3  11  10         97.59        124.71         5.62 o                         
   4  11  10        102.09        105.17         5.29 o                         
   5  11  10        407.83        433.38        12.59 o                         
   6  11  10        351.15        388.98         8.53 o                         
   7  11  10         14.63         16.56         2.43 o                         
   8  11  10         75.88         69.45         3.17 o                         
   9  11  10         15.77         15.26         2.86 o                         
  -8  12  10          7.27          7.63         1.77 o                         
  -7  12  10          5.60          7.91         1.80 o                         
  -6  12  10         39.58         35.57         3.22 o                         
  -5  12  10          5.34          1.40         1.97 o                         
  -4  12  10         34.15         42.36         4.00 o                         
  -3  12  10        149.69        145.68         6.98 o                         
  -2  12  10         24.83         23.87         3.42 o                         
  -1  12  10         34.81         39.53         4.88 o                         
   0  12  10          5.14          4.20         2.91 o                         
   1  12  10         52.02         53.29         4.46 o                         
   2  12  10          7.52          4.44         2.28 o                         
   3  12  10          5.85          2.39         1.90 o                         
   4  12  10        239.22        265.23        12.43 o                         
   5  12  10         86.82         87.30         4.46 o                         
   6  12  10         28.71         31.82         3.35 o                         
   7  12  10         13.63         11.43         1.59 o                         
   8  12  10          7.50          3.05         2.05 o                         
  -7  13  10          4.31          0.75         1.77 o                         
  -6  13  10          1.08         -1.10         1.54 o                         
  -5  13  10         10.53         12.74         2.19 o                         
  -4  13  10         35.34         31.71         3.29 o                         
  -3  13  10         48.07         54.36         5.20 o                         
  -2  13  10         15.52         16.12         3.88 o                         
  -1  13  10          2.77          5.67         2.00 o                         
   0  13  10         69.21         72.00         6.00 o                         
   1  13  10         56.19         62.14         5.46 o                         
   2  13  10         20.28         24.06         3.75 o                         
   3  13  10         65.74         64.70         4.24 o                         
   4  13  10        154.16        156.59         5.80 o                         
   5  13  10         23.55         26.64         2.30 o                         
   6  13  10         38.51         30.79         2.87 o                         
  -6  14  10          3.19          2.93         2.23 o                         
  -5  14  10         12.86          8.84         2.06 o                         
  -4  14  10         19.10         26.30         4.40 o                         
  -3  14  10          6.80          3.08         2.08 o                         
  -2  14  10         24.96         24.57         2.60 o                         
  -1  14  10          8.00         11.09         2.86 o                         
   0  14  10          0.00         -2.59         2.59 o                         
   1  14  10          0.77          1.33         2.35 o                         
   2  14  10          0.14         -2.39         2.39 o                         
   3  14  10          9.56          9.23         4.94 o                         
   4  14  10          0.01         -1.52         1.52 o                         
   5  14  10          7.10          6.04         1.35 o                         
  -4  15  10          2.32          2.52         1.32 o                         
  -3  15  10          2.25          4.32         1.59 o                         
  -2  15  10          1.51          1.16         1.78 o                         
  -1  15  10          0.04         -1.33         2.28 o                         
   0  15  10          9.74          4.67         1.87 o                         
   1  15  10          0.96         -1.59         1.82 o                         
   2  15  10         11.60          9.91         2.10 o                         
   3  15  10          6.15          8.33         1.49 o                         
   4  15  10         24.07         20.39         2.97 o                         
 -12   1  11         10.83         12.22         2.19 o                         
 -11   1  11        165.61        187.64         6.60 o                         
 -10   1  11        167.70        192.68         7.37 o                         
  -9   1  11        273.56        293.60         9.20 o                         
  -8   1  11        545.18        534.71         8.43 o                         
  -7   1  11          3.94          4.45         1.11 o                         
  -6   1  11         27.31         26.35         4.28 o                         
  -5   1  11       2783.95       2915.30        39.64 o                         
  -4   1  11        700.34        744.75        19.07 o                         
  -3   1  11        205.00        189.73         5.87 o                         
  -2   1  11        307.19        384.74        16.56 o                         
  -1   1  11         58.39         49.95         4.36 o                         
   0   1  11       1146.82       1097.91        19.81 o                         
   1   1  11         91.92         76.57         4.72 o                         
   2   1  11        372.60        345.72        14.46 o                         
   3   1  11        507.48        489.55        22.91 o                         
   4   1  11        547.71        590.62        33.44 o                         
   5   1  11       1702.40       1732.97        34.87 o                         
   6   1  11        952.67        939.19        14.54 o                         
   7   1  11         50.05         47.27         3.44 o                         
   8   1  11         82.15         89.46         4.47 o                         
   9   1  11        227.13        238.03         7.40 o                         
  10   1  11         32.25         34.21         3.18 o                         
  11   1  11          0.66          1.75         1.64 o                         
  12   1  11          3.74          2.71         1.20 o                         
 -12   2  11          1.14          0.03         1.55 o                         
 -11   2  11         17.78         17.02         2.49 o                         
 -10   2  11        325.06        356.87        13.60 o                         
  -9   2  11        106.18        111.11         4.45 o                         
  -8   2  11        126.05        131.85         4.32 o                         
  -7   2  11          4.69          4.40         1.13 o                         
  -6   2  11        678.83        666.76        24.66 o                         
  -5   2  11        757.55        753.15        20.09 o                         
  -4   2  11          4.88         26.65         5.18 o                         
  -3   2  11        133.25        128.50         4.98 o                         
  -2   2  11       1244.29       1375.25        24.75 o                         
  -1   2  11        158.90        150.34         6.88 o                         
   0   2  11       5009.45       4909.82        44.33 o                         
   1   2  11         44.06         68.30         6.11 o                         
   2   2  11        376.44        429.57        18.95 o                         
   3   2  11       1459.94       1404.53        52.86 o                         
   4   2  11        464.08        491.42        22.79 o                         
   5   2  11       1887.82       2093.14        49.30 o                         
   6   2  11         83.71         80.50         4.02 o                         
   7   2  11         96.84        102.07         4.97 o                         
   8   2  11       1031.73       1124.98        29.49 o                         
   9   2  11        125.13        136.47         5.70 o                         
  10   2  11          0.06         -0.74         1.93 o                         
  11   2  11          7.72          3.25         1.82 o                         
  12   2  11          0.07         -1.09         1.09 o                         
 -12   3  11          0.38         -1.47         1.47 o                         
 -11   3  11         78.41         81.71         4.53 o                         
 -10   3  11        175.53        198.05         8.34 o                         
  -9   3  11       1253.64       1371.59        15.74 o                         
  -8   3  11         39.78         46.25         2.61 o                         
  -7   3  11          3.26          4.97         1.27 o                         
  -6   3  11        285.17        280.75         4.86 o                         
  -5   3  11        733.93        754.56        20.34 o                         
  -4   3  11       2177.86       2356.82        32.33 o                         
  -3   3  11         18.12         24.34         3.72 o                         
  -2   3  11        251.64        279.41         8.44 o                         
  -1   3  11       2683.34       2836.36        30.41 o                         
   0   3  11       8799.44       8715.97        94.14 o                         
   1   3  11       1348.41       1467.53        27.11 o                         
   2   3  11          5.86          7.21         4.62 o                         
   3   3  11        356.10        297.02        17.41 o                         
   4   3  11         22.54         15.80         6.01 o                         
   5   3  11          1.91         -0.26         4.62 o                         
   6   3  11        483.52        505.80         9.73 o                         
   7   3  11        986.51        941.98        14.13 o                         
   8   3  11        190.20        207.20         7.45 o                         
   9   3  11          0.10          0.84         2.16 o                         
  10   3  11         77.80         81.71         5.01 o                         
  11   3  11         36.28         37.46         3.13 o                         
  12   3  11          3.04          2.13         1.02 o                         
 -12   4  11         46.66         46.95         6.64 o                         
 -11   4  11         14.40         19.90         2.86 o                         
 -10   4  11         25.27         30.77         3.45 o                         
  -9   4  11        707.06        800.01        11.93 o                         
  -8   4  11          0.28          0.81         1.65 o                         
  -7   4  11        212.59        219.21         4.50 o                         
  -6   4  11          5.27          6.91         1.30 o                         
  -5   4  11       1034.56       1084.09        25.29 o                         
  -4   4  11         63.06         57.01         5.13 o                         
  -3   4  11         59.65         43.77         4.25 o                         
  -2   4  11        231.16        224.37         8.14 o                         
  -1   4  11       1797.99       1862.45        25.96 o                         
   0   4  11       1214.45       1138.64        24.66 o                         
   1   4  11         61.90         76.53         7.29 o                         
   2   4  11         84.56         72.30         6.62 o                         
   3   4  11       2704.31       2751.68        42.84 o                         
   4   4  11         18.67         11.64         3.96 o                         
   5   4  11         19.80          8.92         4.52 o                         
   6   4  11        242.69        230.30         6.79 o                         
   7   4  11          6.57          6.23         2.20 o                         
   8   4  11         90.77         94.99         6.69 o                         
   9   4  11         75.79         81.42        11.60 o                         
  10   4  11         24.86         27.20         3.08 o                         
  11   4  11          7.01          9.61         1.76 o                         
  12   4  11          9.67         12.56         1.83 o                         
 -12   5  11         13.84         11.17         1.79 o                         
 -11   5  11          3.24          2.62         1.87 o                         
 -10   5  11        308.61        323.33         9.26 o                         
  -9   5  11        438.11        487.15        13.31 o                         
  -8   5  11        765.51        773.12        10.62 o                         
  -7   5  11        895.07        884.54        14.01 o                         
  -6   5  11        965.83        943.43        10.96 o                         
  -5   5  11         57.88         51.17         2.72 o                         
  -4   5  11          3.16         11.72         3.01 o                         
  -3   5  11        186.14        200.98         9.79 o                         
  -2   5  11        111.18        107.68         6.05 o                         
  -1   5  11          2.31          2.49         2.11 o                         
   0   5  11        822.83        933.21        19.31 o                         
   1   5  11       3185.92       3534.72        66.52 o                         
   2   5  11        810.30        774.06        29.52 o                         
   3   5  11        836.66        853.74        32.38 o                         
   4   5  11        125.85        133.38        14.13 o                         
   5   5  11         30.95         25.91         2.18 o                         
   6   5  11        135.53        135.42         5.42 o                         
   7   5  11        730.62        742.47        15.94 o                         
   8   5  11          0.01          1.97         2.80 o                         
   9   5  11         57.33         58.00         5.29 o                         
  10   5  11         10.66         10.31         2.21 o                         
  11   5  11          8.43          8.24         1.52 o                         
  12   5  11          0.17         -1.94         2.30 o                         
 -11   6  11         11.57          7.96         2.26 o                         
 -10   6  11         79.17         79.81         5.84 o                         
  -9   6  11        651.28        670.54        22.17 o                         
  -8   6  11       1862.04       2038.50        18.91 o                         
  -7   6  11          6.00          7.90         1.70 o                         
  -6   6  11       1319.22       1226.17        12.12 o                         
  -5   6  11        944.83        859.91        10.78 o                         
  -4   6  11        298.34        302.86         7.51 o                         
  -3   6  11        221.45        230.87        12.14 o                         
  -2   6  11          1.38          4.57         3.65 o                         
  -1   6  11       2045.75       2266.01        34.00 o                         
   0   6  11        266.57        279.38        14.48 o                         
   1   6  11        240.61        257.61        14.45 o                         
   2   6  11        618.26        672.82        29.50 o                         
   3   6  11       1030.05       1105.05        45.80 o                         
   4   6  11       2394.76       2363.82        39.23 o                         
   5   6  11          0.94          0.40         1.66 o                         
   6   6  11        460.91        446.71        10.33 o                         
   7   6  11          6.86          7.99         2.92 o                         
   8   6  11        126.31        134.31         7.71 o                         
   9   6  11         35.82         38.66         4.38 o                         
  10   6  11          0.01          0.56         1.74 o                         
  11   6  11          8.69          9.72         1.71 o                         
 -11   7  11         14.15         16.78         2.81 o                         
 -10   7  11          0.50         -0.59         2.17 o                         
  -9   7  11          0.05          2.52         1.65 o                         
  -8   7  11        208.99        206.57        12.52 o                         
  -7   7  11        141.30        142.08         5.44 o                         
  -6   7  11       2456.29       2394.94        19.56 o                         
  -5   7  11        244.02        240.76         5.86 o                         
  -4   7  11         97.20         92.60         3.97 o                         
  -3   7  11         63.75         69.47         4.16 o                         
  -2   7  11          2.19          7.83         4.66 o                         
  -1   7  11        237.67        254.40        14.92 o                         
   0   7  11       2093.92       2122.99        42.88 o                         
   1   7  11         74.23         98.63        10.21 o                         
   2   7  11         66.42         54.08         7.52 o                         
   3   7  11        480.53        440.88        11.75 o                         
   4   7  11       1845.94       1763.10        20.37 o                         
   5   7  11         47.68         46.20         4.91 o                         
   6   7  11         41.17         37.60         3.41 o                         
   7   7  11          5.69          3.67         2.49 o                         
   8   7  11          0.87         -0.22         2.24 o                         
   9   7  11          0.71          0.08         1.78 o                         
  10   7  11          0.06         -0.74         1.51 o                         
  11   7  11          0.22          0.56         0.86 o                         
 -11   8  11          9.87          8.27         1.60 o                         
 -10   8  11          0.10          1.35         1.88 o                         
  -9   8  11        347.11        312.69         8.21 o                         
  -8   8  11        286.50        268.74        14.57 o                         
  -7   8  11        210.76        213.50         6.57 o                         
  -6   8  11          0.20          0.04         1.63 o                         
  -5   8  11        532.63        505.77        12.09 o                         
  -4   8  11         66.02         64.61         3.56 o                         
  -3   8  11         36.34         29.80         3.02 o                         
  -2   8  11         14.23         10.03         2.43 o                         
  -1   8  11        183.64        180.47         4.88 o                         
   0   8  11         81.40         79.34         3.77 o                         
   1   8  11          1.61          1.67         1.73 o                         
   2   8  11        175.05        169.36         5.45 o                         
   3   8  11         62.93         73.69         3.69 o                         
   4   8  11          0.10          0.68         1.77 o                         
   5   8  11         65.36         49.69         4.97 o                         
   6   8  11          0.00         -0.57         1.65 o                         
   7   8  11         65.22         70.53         5.70 o                         
   8   8  11         73.38         68.05         4.53 o                         
   9   8  11         48.23         40.94         3.30 o                         
  10   8  11          0.24          2.76         1.32 o                         
 -10   9  11         13.88          9.84         2.01 o                         
  -9   9  11         47.48         46.63         2.89 o                         
  -8   9  11         58.29         46.48         3.88 o                         
  -7   9  11          0.01          0.83         1.83 o                         
  -6   9  11        520.60        519.00        10.05 o                         
  -5   9  11         50.05         50.00         3.05 o                         
  -4   9  11        208.15        197.93         5.52 o                         
  -3   9  11         12.00         13.09         1.73 o                         
  -2   9  11          8.94          8.51         1.88 o                         
  -1   9  11         51.12         46.04         2.85 o                         
   0   9  11        285.41        284.12         6.79 o                         
   1   9  11        234.69        217.92         8.04 o                         
   2   9  11         25.76         23.41         2.60 o                         
   3   9  11         24.29         19.93         2.42 o                         
   4   9  11        306.04        290.84         7.69 o                         
   5   9  11         54.38         48.30         3.39 o                         
   6   9  11        205.49        199.95         6.02 o                         
   7   9  11         87.28         90.68         4.69 o                         
   8   9  11          0.02         -0.29         1.63 o                         
   9   9  11          9.38          7.34         1.30 o                         
  10   9  11          9.26          6.69         1.45 o                         
 -10  10  11         54.51         56.47         4.18 o                         
  -9  10  11         14.41         13.44         1.55 o                         
  -8  10  11          1.44          0.00         1.25 o                         
  -7  10  11        112.56        122.02         5.13 o                         
  -6  10  11         87.96         77.75         3.91 o                         
  -5  10  11       1492.07       1544.35        17.08 o                         
  -4  10  11          2.01          2.04         1.75 o                         
  -3  10  11          1.19          2.79         1.74 o                         
  -2  10  11         10.64         13.67         2.13 o                         
  -1  10  11        406.04        400.48         8.13 o                         
   0  10  11        208.44        211.08         7.22 o                         
   1  10  11        351.10        346.11         8.97 o                         
   2  10  11        166.98        167.42         6.33 o                         
   3  10  11          5.29          2.59         1.67 o                         
   4  10  11        147.89        161.56         6.43 o                         
   5  10  11        112.16        109.13         4.59 o                         
   6  10  11         53.29         49.40         3.15 o                         
   7  10  11          3.11          2.10         1.57 o                         
   8  10  11          0.75         -0.44         1.30 o                         
   9  10  11         55.70         57.29         3.13 o                         
  -9  11  11          1.69          1.98         1.90 o                         
  -8  11  11          8.71          4.57         2.73 o                         
  -7  11  11         55.63         52.51         3.18 o                         
  -6  11  11          3.86          6.43         1.79 o                         
  -5  11  11          0.26          1.35         1.90 o                         
  -4  11  11         36.42         32.16         3.17 o                         
  -3  11  11         28.97         28.78         2.98 o                         
  -2  11  11         28.85         32.84         3.18 o                         
  -1  11  11          0.41         -0.30         2.75 o                         
   0  11  11          0.27          1.06         2.42 o                         
   1  11  11          6.73          7.11         2.56 o                         
   2  11  11         34.88         39.47         3.96 o                         
   3  11  11         87.69         86.66         4.70 o                         
   4  11  11          0.03         -0.80         1.99 o                         
   5  11  11          7.62          8.29         2.28 o                         
   6  11  11         68.86         56.28         3.08 o                         
   7  11  11         12.91         15.92         2.03 o                         
   8  11  11          0.08          1.27         2.24 o                         
   9  11  11         28.55         30.08         3.67 o                         
  -8  12  11         40.29         40.25         3.33 o                         
  -7  12  11         24.39         23.43         2.27 o                         
  -6  12  11          7.04          2.44         1.65 o                         
  -5  12  11        131.09        122.10         5.85 o                         
  -4  12  11        103.36        105.21         6.44 o                         
  -3  12  11          1.02          3.18         2.38 o                         
  -2  12  11         19.91         21.58         3.27 o                         
  -1  12  11         45.95         46.29         5.24 o                         
   0  12  11        230.48        238.32         8.86 o                         
   1  12  11        263.04        230.72         8.55 o                         
   2  12  11         48.37         41.86         3.38 o                         
   3  12  11         60.58         49.45         3.58 o                         
   4  12  11          0.81          1.74         1.85 o                         
   5  12  11          7.32          7.88         1.98 o                         
   6  12  11          0.09         -0.18         1.57 o                         
   7  12  11          0.05         -1.51         1.51 o                         
   8  12  11         26.44         22.87         3.30 o                         
  -7  13  11         51.72         51.31         9.05 o                         
  -6  13  11          3.13         -0.08         1.58 o                         
  -5  13  11         12.35          7.13         1.82 o                         
  -4  13  11         11.84         11.27         2.86 o                         
  -3  13  11          0.45          1.26         2.65 o                         
  -2  13  11         24.31         27.14         5.16 o                         
  -1  13  11          1.50          7.82         2.94 o                         
   0  13  11        103.97        104.98         7.04 o                         
   1  13  11          6.78          8.27         2.97 o                         
   2  13  11          0.18          0.29         3.66 o                         
   3  13  11         11.99         15.31         2.45 o                         
   4  13  11          2.08          6.69         2.05 o                         
   5  13  11          0.23         -1.16         1.41 o                         
   6  13  11          0.02         -1.50         1.50 o                         
  -6  14  11          0.04          1.06         1.55 o                         
  -5  14  11         41.07         43.32         3.58 o                         
  -4  14  11         28.62         28.50         3.30 o                         
  -3  14  11          0.39         -0.52         1.63 o                         
  -2  14  11          1.02          2.85         2.42 o                         
  -1  14  11         31.71         29.36         3.60 o                         
   0  14  11          4.24          4.27         2.22 o                         
   1  14  11         66.03         65.11         6.44 o                         
   2  14  11          0.99          2.28         2.50 o                         
   3  14  11         16.37         13.57         2.65 o                         
   4  14  11         90.30         98.95         4.14 o                         
   5  14  11         12.87         12.27         4.97 o                         
  -4  15  11          0.03         -1.78         1.98 o                         
  -3  15  11          0.43          0.11         2.81 o                         
  -2  15  11          8.29         10.70         2.30 o                         
  -1  15  11         17.77         23.34         2.66 o                         
   0  15  11         13.23         18.32         2.10 o                         
   1  15  11          0.25          0.27         1.54 o                         
   2  15  11          4.27          3.70         1.73 o                         
   3  15  11          8.90          8.78         1.36 o                         
 -12   0  12        182.36        181.07         9.42 o                         
 -11   0  12       1120.51       1305.45        29.46 o                         
 -10   0  12       2064.21       2390.56        43.96 o                         
  -9   0  12        148.72        165.88         7.06 o                         
  -8   0  12          3.68          6.44         1.90 o                         
  -7   0  12        707.99        695.32        10.85 o                         
  -6   0  12        740.21        753.55        31.83 o                         
  -5   0  12         12.95         22.20         5.20 o                         
  -4   0  12       1289.01       1544.38        75.91 o                         
  -3   0  12        624.34        804.90        25.27 o                         
  -2   0  12       1198.41       1497.64        30.21 o                         
  -1   0  12       4373.02       4423.88        68.22 o                         
   0   0  12       1800.74       1720.67        87.66 o                         
   1   0  12        422.76        400.66        12.09 o                         
   2   0  12       4403.61       4766.68        62.85 o                         
   3   0  12       2924.25       3370.51        56.32 o                         
   4   0  12       9386.80      10921.11       137.27 o                         
   5   0  12      10142.83      10953.85       132.36 o                         
   6   0  12       3750.59       3895.79        98.80 o                         
   7   0  12       1045.60       1069.10        22.26 o                         
   8   0  12         15.38         16.53         3.71 o                         
   9   0  12        166.27        188.97         9.41 o                         
  10   0  12        198.63        244.13        10.41 o                         
  11   0  12         38.61         40.38         4.21 o                         
  12   0  12         48.83         45.67         5.91 o                         
 -12   1  12          4.55          5.67         2.04 o                         
 -11   1  12         89.04         99.54         6.05 o                         
 -10   1  12        253.44        270.72         7.84 o                         
  -9   1  12          3.28          2.11         1.90 o                         
  -8   1  12        106.24        108.68         3.73 o                         
  -7   1  12        727.58        768.85         8.77 o                         
  -6   1  12        380.20        386.90         9.44 o                         
  -5   1  12        132.66        154.06         9.49 o                         
  -4   1  12          1.27         38.12         5.29 o                         
  -3   1  12        605.10        626.08        11.82 o                         
  -2   1  12       1155.10       1181.51        19.12 o                         
  -1   1  12       1739.28       1713.56        32.43 o                         
   0   1  12        298.55        270.63        10.38 o                         
   1   1  12         61.15         83.83         6.23 o                         
   2   1  12        436.32        357.43        26.81 o                         
   3   1  12        614.27        602.14        24.32 o                         
   4   1  12       1275.45       1383.36        38.72 o                         
   5   1  12       3092.53       3389.08        50.39 o                         
   6   1  12        648.52        673.13        10.87 o                         
   7   1  12        120.07        126.42         5.51 o                         
   8   1  12        633.22        671.58        14.88 o                         
   9   1  12         28.85         35.73         3.40 o                         
  10   1  12          0.19         -0.62         1.88 o                         
  11   1  12          0.00          2.33         1.93 o                         
  12   1  12          2.47          5.05         1.73 o                         
 -12   2  12         13.07         11.99         3.18 o                         
 -11   2  12        220.97        243.28         7.39 o                         
 -10   2  12        258.35        263.05         8.59 o                         
  -9   2  12         71.78         72.95         3.68 o                         
  -8   2  12        182.11        181.30         5.09 o                         
  -7   2  12         10.66          8.22         1.18 o                         
  -6   2  12         45.05         43.86         2.04 o                         
  -5   2  12        614.10        625.78        22.45 o                         
  -4   2  12        387.86        425.69        14.06 o                         
  -3   2  12       2463.61       2630.29        40.23 o                         
  -2   2  12         33.21         27.76         3.75 o                         
  -1   2  12          4.31          7.04         2.10 o                         
   0   2  12         22.83         43.35         5.50 o                         
   1   2  12        141.48        164.93         9.04 o                         
   2   2  12       2410.18       2436.15       103.13 o                         
   3   2  12         40.97         64.88        17.52 o                         
   4   2  12        141.89        153.99        13.66 o                         
   5   2  12        880.57       1052.14        36.15 o                         
   6   2  12         91.23        101.63         4.83 o                         
   7   2  12        991.28       1043.84        14.83 o                         
   8   2  12         69.28         80.59         6.71 o                         
   9   2  12         21.43         30.22         3.03 o                         
  10   2  12          5.59          6.97         2.01 o                         
  11   2  12          0.24          0.37         1.71 o                         
  12   2  12          0.39          1.20         1.03 o                         
 -12   3  12         25.84         21.53         3.03 o                         
 -11   3  12          1.47         -0.01         1.72 o                         
 -10   3  12          5.11          5.06         2.34 o                         
  -9   3  12        212.31        217.90         6.72 o                         
  -8   3  12          1.05          2.48         1.59 o                         
  -7   3  12        110.31         95.47         3.00 o                         
  -6   3  12       1132.11       1027.58         9.29 o                         
  -5   3  12        562.25        527.59        17.53 o                         
  -4   3  12        102.79        121.74        13.04 o                         
  -3   3  12         58.54         57.87         5.57 o                         
  -2   3  12       2199.12       2403.51        25.58 o                         
  -1   3  12       1945.86       1902.35        26.07 o                         
   0   3  12        569.37        512.22        16.02 o                         
   1   3  12          4.52          2.85         2.73 o                         
   2   3  12        657.05        629.44        24.62 o                         
   3   3  12       2249.60       2497.05       100.19 o                         
   4   3  12         20.99         12.81         5.56 o                         
   5   3  12        640.49        656.41        24.48 o                         
   6   3  12        212.41        196.14         6.21 o                         
   7   3  12        111.74        121.28         5.30 o                         
   8   3  12        134.20        147.45         6.81 o                         
   9   3  12         11.81         15.55         2.96 o                         
  10   3  12         52.29         63.31         4.40 o                         
  11   3  12          0.00         -1.45         1.67 o                         
  12   3  12          0.01          0.39         1.30 o                         
 -12   4  12          2.63          0.52         1.26 o                         
 -11   4  12         24.70         19.94         2.52 o                         
 -10   4  12        440.16        506.64        11.63 o                         
  -9   4  12          2.77          2.59         2.05 o                         
  -8   4  12        116.21        121.86         3.85 o                         
  -7   4  12       1347.78       1276.75        15.77 o                         
  -6   4  12          7.27         14.64         1.44 o                         
  -5   4  12        130.49        134.74         9.31 o                         
  -4   4  12         45.72         87.19         7.12 o                         
  -3   4  12        299.00        308.49        13.52 o                         
  -2   4  12       4068.63       4237.27        42.89 o                         
  -1   4  12       1975.65       1967.11        27.73 o                         
   0   4  12         49.71         54.69         7.02 o                         
   1   4  12       1109.82       1102.26        26.00 o                         
   2   4  12        602.20        617.14        25.75 o                         
   3   4  12        134.74        166.80        11.23 o                         
   4   4  12        205.38        228.30        13.98 o                         
   5   4  12        620.73        627.11        15.92 o                         
   6   4  12        782.04        781.69        15.60 o                         
   7   4  12          6.29          1.77         2.69 o                         
   8   4  12          0.43          4.35         4.53 o                         
   9   4  12          1.34          2.55         4.57 o                         
  10   4  12         56.57         62.03         4.16 o                         
  11   4  12         20.89         27.19         2.33 o                         
  12   4  12          5.08          4.63         1.14 o                         
 -12   5  12          5.26          2.10         1.16 o                         
 -11   5  12          4.15          3.88         2.02 o                         
 -10   5  12        170.95        183.81         6.98 o                         
  -9   5  12        158.01        180.11         5.47 o                         
  -8   5  12          5.53          6.58         1.73 o                         
  -7   5  12        433.35        388.74         6.61 o                         
  -6   5  12          1.23          0.28         1.28 o                         
  -5   5  12         53.49         53.91         2.67 o                         
  -4   5  12        324.62        343.24        12.55 o                         
  -3   5  12         69.97         59.49         5.49 o                         
  -2   5  12        243.45        223.01        10.20 o                         
  -1   5  12        132.38        154.73         7.37 o                         
   0   5  12       1194.15       1276.08        23.61 o                         
   1   5  12       1370.74       1470.55        39.06 o                         
   2   5  12         97.77         73.92         9.79 o                         
   3   5  12        198.08        190.75        16.21 o                         
   4   5  12         63.35         74.70        10.44 o                         
   5   5  12         58.59         69.81         4.59 o                         
   6   5  12        147.06        158.89         7.79 o                         
   7   5  12          6.05          6.62         2.58 o                         
   8   5  12         88.91        103.91         7.34 o                         
   9   5  12          2.91          1.09         2.50 o                         
  10   5  12          5.01          4.46         1.90 o                         
  11   5  12          4.15          0.18         1.36 o                         
 -11   6  12         68.93         64.64         4.34 o                         
 -10   6  12          4.30          8.98         2.87 o                         
  -9   6  12         14.56          8.46         2.65 o                         
  -8   6  12        151.83        152.86         4.74 o                         
  -7   6  12        297.56        299.60         6.34 o                         
  -6   6  12         94.67         82.90         3.30 o                         
  -5   6  12        150.12        133.14         4.98 o                         
  -4   6  12          1.63          9.80         1.70 o                         
  -3   6  12        392.11        411.52        15.87 o                         
  -2   6  12        484.51        549.04        20.37 o                         
  -1   6  12        806.02        790.01        20.72 o                         
   0   6  12        413.72        460.10        19.09 o                         
   1   6  12        456.23        491.69        20.10 o                         
   2   6  12         85.80         88.93         9.40 o                         
   3   6  12        156.09        116.60        13.23 o                         
   4   6  12        243.72        247.36         7.56 o                         
   5   6  12       1231.82       1255.63        19.59 o                         
   6   6  12          7.84          9.15         3.42 o                         
   7   6  12         63.92         56.30         5.35 o                         
   8   6  12         53.09         59.14         5.30 o                         
   9   6  12          0.61         -1.01         3.20 o                         
  10   6  12         25.25         25.73         2.32 o                         
  11   6  12          0.01          1.18         1.10 o                         
 -11   7  12         59.75         62.24         3.85 o                         
 -10   7  12         21.52         23.29         3.33 o                         
  -9   7  12          3.74          0.69         2.22 o                         
  -8   7  12          0.00         -0.73         2.26 o                         
  -7   7  12        756.19        724.26        16.51 o                         
  -6   7  12       1528.28       1448.07        16.65 o                         
  -5   7  12         74.54         75.92         3.44 o                         
  -4   7  12         12.17         16.10         2.01 o                         
  -3   7  12        461.84        442.82         7.81 o                         
  -2   7  12        214.99        211.03        14.57 o                         
  -1   7  12          7.44         10.04         4.06 o                         
   0   7  12          4.62          6.62         4.76 o                         
   1   7  12        520.59        543.95        22.84 o                         
   2   7  12        126.80        132.69         6.24 o                         
   3   7  12         80.17         98.58         5.78 o                         
   4   7  12        795.06        784.47        13.80 o                         
   5   7  12        454.77        459.94         9.14 o                         
   6   7  12         41.64         39.19         3.57 o                         
   7   7  12        127.44        132.38         7.71 o                         
   8   7  12          0.84          1.89         2.50 o                         
   9   7  12          4.89          6.78         2.27 o                         
  10   7  12         16.00         14.00         1.77 o                         
  11   7  12         10.56         10.51         1.28 o                         
 -11   8  12          0.93          4.20         1.40 o                         
 -10   8  12        124.18        141.71        11.13 o                         
  -9   8  12         14.38         16.68         2.00 o                         
  -8   8  12        172.14        163.65         8.86 o                         
  -7   8  12          6.87          6.90         2.19 o                         
  -6   8  12        211.16        209.94         5.87 o                         
  -5   8  12         71.92         67.82         3.42 o                         
  -4   8  12         14.12         26.80         2.64 o                         
  -3   8  12        134.43        119.83         4.00 o                         
  -2   8  12        596.25        605.01         8.51 o                         
  -1   8  12         34.74         21.32         2.25 o                         
   0   8  12         63.94         75.70         3.26 o                         
   1   8  12        139.81        134.78         4.89 o                         
   2   8  12        582.13        543.15         9.81 o                         
   3   8  12         51.56         54.69         3.13 o                         
   4   8  12          1.16          3.57         1.78 o                         
   5   8  12         91.65         91.99         5.25 o                         
   6   8  12          1.31          3.09         3.24 o                         
   7   8  12         61.22         62.70         5.40 o                         
   8   8  12         20.73         22.65         2.82 o                         
   9   8  12          0.57         -0.33         1.48 o                         
  10   8  12          2.08          2.11         0.87 o                         
 -10   9  12         29.22         27.70         2.77 o                         
  -9   9  12         32.21         29.06         2.21 o                         
  -8   9  12         35.78         30.60         3.33 o                         
  -7   9  12        123.57        113.91         4.53 o                         
  -6   9  12        147.67        154.27         5.06 o                         
  -5   9  12        121.74        120.85         4.16 o                         
  -4   9  12         72.61         77.90         3.72 o                         
  -3   9  12         15.24         19.01         2.15 o                         
  -2   9  12         37.60         42.89         2.83 o                         
  -1   9  12        278.00        280.69         6.62 o                         
   0   9  12         41.05         45.90         3.17 o                         
   1   9  12         18.47         14.13         2.69 o                         
   2   9  12        311.70        303.10         8.19 o                         
   3   9  12        165.20        155.44         6.30 o                         
   4   9  12        321.70        306.52         8.60 o                         
   5   9  12         32.78         34.50         2.90 o                         
   6   9  12        118.75        114.86         4.67 o                         
   7   9  12          3.12          5.15         1.63 o                         
   8   9  12          4.67          2.27         1.34 o                         
   9   9  12          4.88          1.24         1.82 o                         
  10   9  12          0.04          2.03         1.79 o                         
  -9  10  12         13.14         12.50         1.46 o                         
  -8  10  12         28.41         24.72         2.75 o                         
  -7  10  12          3.51          1.04         1.50 o                         
  -6  10  12        189.53        189.73         5.80 o                         
  -5  10  12        146.08        141.28         4.41 o                         
  -4  10  12        137.90        147.32         4.59 o                         
  -3  10  12         51.55         48.47         3.33 o                         
  -2  10  12          1.20         -0.16         1.82 o                         
  -1  10  12        172.20        176.41         5.49 o                         
   0  10  12          8.94         14.13         3.67 o                         
   1  10  12        668.39        653.09        12.25 o                         
   2  10  12        123.02        116.58         7.81 o                         
   3  10  12        692.21        743.66        13.07 o                         
   4  10  12         35.83         34.58         3.29 o                         
   5  10  12          0.77          0.12         2.35 o                         
   6  10  12          2.32          0.79         1.57 o                         
   7  10  12         70.18         67.30         3.21 o                         
   8  10  12         26.46         26.05         2.25 o                         
   9  10  12          0.47         -1.12         1.12 o                         
  -9  11  12         78.44         88.52         5.31 o                         
  -8  11  12          0.24         -0.85         1.73 o                         
  -7  11  12          0.21         -1.74         1.74 o                         
  -6  11  12         42.47         33.96         2.45 o                         
  -5  11  12         92.44         93.93         4.63 o                         
  -4  11  12          0.00          2.12         1.78 o                         
  -3  11  12          5.31          9.23         2.27 o                         
  -2  11  12        201.16        188.00         9.59 o                         
  -1  11  12        128.70        104.81         6.03 o                         
   0  11  12        356.14        350.14        12.89 o                         
   1  11  12        357.85        343.48        12.56 o                         
   2  11  12        165.13        176.98         7.47 o                         
   3  11  12         60.28         70.36         5.10 o                         
   4  11  12        101.06        120.20         5.40 o                         
   5  11  12         30.53         35.66         3.17 o                         
   6  11  12         68.25         68.94         3.30 o                         
   7  11  12          0.01         -1.50         1.50 o                         
   8  11  12          0.10          0.88         1.41 o                         
  -8  12  12          2.23          0.73         2.51 o                         
  -7  12  12          0.84         -0.08         1.39 o                         
  -6  12  12          2.01         -1.50         1.64 o                         
  -5  12  12         15.63         15.87         2.54 o                         
  -4  12  12          7.74          6.07         2.11 o                         
  -3  12  12          9.27          9.61         1.95 o                         
  -2  12  12        172.63        181.31         7.86 o                         
  -1  12  12         17.59         12.52         2.70 o                         
   0  12  12         71.86         71.71         4.97 o                         
   1  12  12        410.03        435.59        14.35 o                         
   2  12  12        390.15        445.12        13.96 o                         
   3  12  12        184.90        203.47         9.60 o                         
   4  12  12          3.16          3.69         1.73 o                         
   5  12  12         82.65         94.87         3.73 o                         
   6  12  12        169.23        174.90         7.19 o                         
   7  12  12          0.55         -0.69         2.00 o                         
   8  12  12          8.15          8.30         2.23 o                         
  -7  13  12          5.73          3.29         2.34 o                         
  -6  13  12          6.85          3.43         1.64 o                         
  -5  13  12          2.75          0.72         1.97 o                         
  -4  13  12          0.99          2.72         2.38 o                         
  -3  13  12         40.63         36.84         4.23 o                         
  -2  13  12         33.27         37.87         6.84 o                         
  -1  13  12        148.75        165.37         8.52 o                         
   0  13  12         16.28         18.03         4.63 o                         
   1  13  12        125.07        154.55         8.12 o                         
   2  13  12         34.49         44.95         4.61 o                         
   3  13  12         26.47         25.14         3.50 o                         
   4  13  12        120.56        112.98         5.02 o                         
   5  13  12          7.58          8.56         1.71 o                         
   6  13  12         28.90         21.65         2.44 o                         
  -5  14  12          2.01          0.65         1.57 o                         
  -4  14  12          3.36          4.02         2.14 o                         
  -3  14  12         25.74         22.04         4.28 o                         
  -2  14  12         25.71         23.05         3.62 o                         
  -1  14  12         39.53         39.29         4.08 o                         
   0  14  12          0.01          0.53         3.76 o                         
   1  14  12         12.65         11.33         5.87 o                         
   2  14  12         11.29         10.91         2.37 o                         
   3  14  12         29.91         34.64         2.82 o                         
   4  14  12          0.65          2.50         1.40 o                         
   5  14  12          2.92          1.88         2.50 o                         
  -3  15  12          0.15          0.93         1.39 o                         
  -2  15  12          6.14          8.53         1.80 o                         
  -1  15  12          5.93          7.75         3.14 o                         
   0  15  12         11.15         11.86         1.73 o                         
   1  15  12          2.12          5.84         1.50 o                         
   2  15  12         13.69         14.79         1.84 o                         
   3  15  12         11.21         16.14         2.17 o                         
 -12   1  13          0.04         -0.08         1.62 o                         
 -11   1  13          0.10         -1.84         2.35 o                         
 -10   1  13         59.83         71.80         4.16 o                         
  -9   1  13        224.22        254.32         6.17 o                         
  -8   1  13        170.35        175.79         4.72 o                         
  -7   1  13        350.75        332.23         5.89 o                         
  -6   1  13         70.95         82.57         2.68 o                         
  -5   1  13        530.87        604.76        18.86 o                         
  -4   1  13       2227.26       2428.73        34.86 o                         
  -3   1  13       4024.64       4370.50        58.90 o                         
  -2   1  13        134.18        121.66         6.69 o                         
  -1   1  13       9857.66      10464.06        66.61 o                         
   0   1  13       1607.69       1446.22        24.82 o                         
   1   1  13       2130.67       2344.67        35.33 o                         
   2   1  13       1526.45       1667.77        38.42 o                         
   3   1  13        860.82       1056.29        33.39 o                         
   4   1  13       1721.56       1981.07        37.97 o                         
   5   1  13          3.05         -1.29         3.98 o                         
   6   1  13         91.81         77.45         4.29 o                         
   7   1  13        116.72        117.34         4.88 o                         
   8   1  13          1.01          0.94         2.11 o                         
   9   1  13        128.37        143.02         5.86 o                         
  10   1  13         76.45         92.45         4.60 o                         
  11   1  13         12.11         15.51         2.31 o                         
  12   1  13          0.24          1.44         1.08 o                         
 -12   2  13         20.50         20.51         2.46 o                         
 -11   2  13          5.03          3.75         2.13 o                         
 -10   2  13        760.74        897.47        15.58 o                         
  -9   2  13        350.76        378.48         8.52 o                         
  -8   2  13         62.27         68.56         3.36 o                         
  -7   2  13          4.65          5.32         1.42 o                         
  -6   2  13         24.70         25.91         1.55 o                         
  -5   2  13         24.74         32.44         5.91 o                         
  -4   2  13          0.89          3.99         3.65 o                         
  -3   2  13       1728.20       2029.23        33.39 o                         
  -2   2  13       1293.37       1367.82        19.99 o                         
  -1   2  13       5976.82       6124.60        69.35 o                         
   0   2  13       2242.45       2235.75        32.61 o                         
   1   2  13        928.39        941.76        21.96 o                         
   2   2  13        879.76        903.60        22.58 o                         
   3   2  13       1244.78       1274.32        46.94 o                         
   4   2  13        127.61        138.66        13.44 o                         
   5   2  13         96.25        107.51        12.53 o                         
   6   2  13         40.68         37.58         3.52 o                         
   7   2  13         83.31         77.79         4.28 o                         
   8   2  13         63.39         68.60         4.14 o                         
   9   2  13         32.29         34.07         3.27 o                         
  10   2  13         15.34         19.25         2.92 o                         
  11   2  13         53.23         57.62         3.80 o                         
  12   2  13          0.71          0.21         2.06 o                         
 -12   3  13          1.90          2.93         2.10 o                         
 -11   3  13         20.95         21.11         2.50 o                         
 -10   3  13         26.11         25.70         3.15 o                         
  -9   3  13        704.46        759.91        10.48 o                         
  -8   3  13        575.40        618.19         8.88 o                         
  -7   3  13        479.52        485.97         6.61 o                         
  -6   3  13        153.19        154.80         3.55 o                         
  -5   3  13        119.59        114.60        14.51 o                         
  -4   3  13          1.03          5.41         3.00 o                         
  -3   3  13       2648.60       2991.86        44.86 o                         
  -2   3  13        649.03        718.52        17.86 o                         
  -1   3  13         67.44         88.44         6.23 o                         
   0   3  13          4.68         10.49         3.60 o                         
   1   3  13        218.19        244.59        12.13 o                         
   2   3  13       2062.11       2212.26       128.38 o                         
   3   3  13        305.73        330.29        19.54 o                         
   4   3  13        303.55        343.87        29.74 o                         
   5   3  13        155.64        158.71         8.07 o                         
   6   3  13        160.66        161.53         5.80 o                         
   7   3  13         12.06          9.67         2.29 o                         
   8   3  13          0.46         -1.29         2.29 o                         
   9   3  13        205.83        225.32         8.13 o                         
  10   3  13        168.29        196.61         7.19 o                         
  11   3  13          4.63          3.78         1.66 o                         
  12   3  13         13.64         10.07         1.51 o                         
 -12   4  13         30.84         35.73         8.07 o                         
 -11   4  13          0.02         -1.59         1.59 o                         
 -10   4  13         30.07         39.52         3.70 o                         
  -9   4  13        156.70        186.60         5.50 o                         
  -8   4  13          8.04         11.13         1.58 o                         
  -7   4  13        819.90        753.82         8.26 o                         
  -6   4  13        148.79        121.71         3.27 o                         
  -5   4  13        255.71        250.07         5.58 o                         
  -4   4  13        238.35        231.59        13.84 o                         
  -3   4  13        224.50        291.92        13.72 o                         
  -2   4  13       6030.28       6218.86        53.95 o                         
  -1   4  13       3417.64       3685.00        39.29 o                         
   0   4  13       7667.39       7804.81        96.78 o                         
   1   4  13       2217.43       2187.07        37.58 o                         
   2   4  13       1486.05       1671.44        34.38 o                         
   3   4  13        127.23        103.79        38.47 o                         
   4   4  13        152.75        148.68        11.83 o                         
   5   4  13        124.99        132.43         5.04 o                         
   6   4  13          0.42         -0.46         1.57 o                         
   7   4  13          4.10          1.28         3.93 o                         
   8   4  13         37.40         31.63         4.29 o                         
   9   4  13          0.29          3.32         2.58 o                         
  10   4  13         48.29         54.14         4.09 o                         
  11   4  13          3.54          3.12         1.31 o                         
  12   4  13          2.26          1.36         3.62 o                         
 -12   5  13          0.64          1.55         1.39 o                         
 -11   5  13         62.04         79.08         4.95 o                         
 -10   5  13        375.78        408.09        10.11 o                         
  -9   5  13          4.28          2.91         2.02 o                         
  -8   5  13         31.27         36.37         2.60 o                         
  -7   5  13          0.61          4.70         1.62 o                         
  -6   5  13        220.99        215.03         5.05 o                         
  -5   5  13          5.76          8.56         1.89 o                         
  -4   5  13        395.90        420.52        15.35 o                         
  -3   5  13          3.28         12.34         3.26 o                         
  -2   5  13          0.09          4.50         2.68 o                         
  -1   5  13       1075.09       1194.39        21.11 o                         
   0   5  13        397.19        378.51        13.50 o                         
   1   5  13        121.83        164.24        11.16 o                         
   2   5  13       1415.30       1549.59        35.32 o                         
   3   5  13         62.40         48.60         8.57 o                         
   4   5  13        120.72        118.47         8.59 o                         
   5   5  13          1.24          3.19         1.67 o                         
   6   5  13        257.85        239.50         7.89 o                         
   7   5  13         77.22         70.89         5.92 o                         
   8   5  13         21.83         16.59         5.85 o                         
   9   5  13         95.07        106.68         7.31 o                         
  10   5  13          5.48          3.31         2.57 o                         
  11   5  13          7.12          4.57         1.24 o                         
 -11   6  13         38.83         32.15         3.14 o                         
 -10   6  13          1.26         -1.74         2.37 o                         
  -9   6  13        176.88        196.79         7.95 o                         
  -8   6  13        549.17        587.12        16.36 o                         
  -7   6  13         78.47         77.97         3.27 o                         
  -6   6  13       1574.16       1516.33        13.77 o                         
  -5   6  13        180.88        192.25         5.22 o                         
  -4   6  13        351.00        344.74         6.80 o                         
  -3   6  13       1330.83       1324.10        29.23 o                         
  -2   6  13        658.98        697.03        24.47 o                         
  -1   6  13        663.01        737.53        20.58 o                         
   0   6  13       3328.51       3729.74        55.04 o                         
   1   6  13       1004.04       1049.66        35.75 o                         
   2   6  13         88.56         79.85         8.88 o                         
   3   6  13        556.50        578.01        21.63 o                         
   4   6  13        382.71        375.75         9.33 o                         
   5   6  13        146.32        127.65         4.84 o                         
   6   6  13        158.24        153.99         6.29 o                         
   7   6  13          0.44          2.93         2.23 o                         
   8   6  13          0.45         -0.78         2.28 o                         
   9   6  13          1.87         -0.65         2.10 o                         
  10   6  13         33.06         29.09         2.39 o                         
  11   6  13          0.33          2.01         0.99 o                         
 -11   7  13         66.03         72.98         6.12 o                         
 -10   7  13         96.12        100.34         5.81 o                         
  -9   7  13          3.76          3.53         2.15 o                         
  -8   7  13          0.09          1.06         1.75 o                         
  -7   7  13         12.73         15.48         2.45 o                         
  -6   7  13        259.16        260.77         7.30 o                         
  -5   7  13          2.88          2.45         1.91 o                         
  -4   7  13        425.22        382.42         7.78 o                         
  -3   7  13         24.00         23.14         2.07 o                         
  -2   7  13         18.22         37.59         3.21 o                         
  -1   7  13        687.55        713.88        15.42 o                         
   0   7  13        282.90        270.23        11.07 o                         
   1   7  13        906.21        963.19        14.53 o                         
   2   7  13        816.00        842.44        13.40 o                         
   3   7  13        112.96        102.31         4.84 o                         
   4   7  13          6.16          4.37         1.70 o                         
   5   7  13        230.68        210.95         6.76 o                         
   6   7  13        163.30        158.06         6.69 o                         
   7   7  13          4.94          6.36         2.90 o                         
   8   7  13          9.40         11.15         3.03 o                         
   9   7  13         25.40         20.30         3.12 o                         
  10   7  13          7.94          7.13         1.42 o                         
  11   7  13          0.34          3.75         1.33 o                         
 -10   8  13          8.41          6.37         1.95 o                         
  -9   8  13          9.94          9.12         2.34 o                         
  -8   8  13         62.34         57.30         4.42 o                         
  -7   8  13          6.23          8.69         2.00 o                         
  -6   8  13         62.53         64.19         3.47 o                         
  -5   8  13         24.54         26.66         2.48 o                         
  -4   8  13        174.22        159.30         5.49 o                         
  -3   8  13       1158.45       1077.80        12.86 o                         
  -2   8  13        215.38        196.25         5.48 o                         
  -1   8  13         83.52         74.73         3.14 o                         
   0   8  13          2.54          6.12         1.65 o                         
   1   8  13        490.92        490.09         8.14 o                         
   2   8  13         11.11         12.56         1.92 o                         
   3   8  13        195.20        196.82         6.24 o                         
   4   8  13         12.49          9.92         1.84 o                         
   5   8  13        197.36        190.25         5.76 o                         
   6   8  13         12.34         12.87         2.48 o                         
   7   8  13         31.15         36.14         4.75 o                         
   8   8  13          6.30          3.53         2.11 o                         
   9   8  13          7.88          6.81         1.42 o                         
  10   8  13          3.24          3.20         1.18 o                         
 -10   9  13         11.41         11.79         2.68 o                         
  -9   9  13         24.95         24.73         2.75 o                         
  -8   9  13          1.39          1.74         2.00 o                         
  -7   9  13         11.67         12.49         2.48 o                         
  -6   9  13        134.40        134.57         4.68 o                         
  -5   9  13         93.44         92.86         3.70 o                         
  -4   9  13        139.53        134.39         4.34 o                         
  -3   9  13        284.23        279.02         6.25 o                         
  -2   9  13        101.99         77.20         3.62 o                         
  -1   9  13         23.60         16.99         2.05 o                         
   0   9  13         46.13         57.43         3.71 o                         
   1   9  13       1143.53       1159.30        15.57 o                         
   2   9  13         51.34         55.68         3.98 o                         
   3   9  13          6.07         10.81         2.14 o                         
   4   9  13         64.21         68.60         4.32 o                         
   5   9  13         78.73         87.66         4.10 o                         
   6   9  13        244.15        264.49         6.76 o                         
   7   9  13         79.90         76.08         3.66 o                         
   8   9  13          0.10          0.02         1.31 o                         
   9   9  13          2.89          4.11         1.12 o                         
  10   9  13          0.97         -0.28         1.62 o                         
  -9  10  13          8.10          6.91         2.70 o                         
  -8  10  13          8.41          7.82         2.23 o                         
  -7  10  13          3.57          2.31         2.05 o                         
  -6  10  13          3.97          3.42         1.69 o                         
  -5  10  13         60.08         68.22         3.19 o                         
  -4  10  13       1246.28       1290.18        20.59 o                         
  -3  10  13          0.97          1.92         1.80 o                         
  -2  10  13         17.23         20.89         2.45 o                         
  -1  10  13       1518.90       1565.61        21.05 o                         
   0  10  13       1557.64       1692.48        36.01 o                         
   1  10  13        827.77        841.17        17.21 o                         
   2  10  13         30.36         28.53         3.49 o                         
   3  10  13        194.50        222.07         8.53 o                         
   4  10  13        293.58        295.66         8.43 o                         
   5  10  13        221.08        216.16         7.12 o                         
   6  10  13        176.42        189.00         5.52 o                         
   7  10  13         22.82         23.39         2.03 o                         
   8  10  13         30.19         31.16         2.30 o                         
   9  10  13          3.48          3.15         1.04 o                         
  -9  11  13         88.30         96.62         5.38 o                         
  -8  11  13          1.05          1.86         1.49 o                         
  -7  11  13          6.69          6.89         1.45 o                         
  -6  11  13          3.91          6.30         1.68 o                         
  -5  11  13         23.32         18.27         2.32 o                         
  -4  11  13          0.23         -1.14         1.68 o                         
  -3  11  13        203.94        192.28         6.10 o                         
  -2  11  13        150.60        127.00         5.03 o                         
  -1  11  13        224.94        231.02         8.77 o                         
   0  11  13         26.74         21.75         3.26 o                         
   1  11  13         15.37         19.99         3.27 o                         
   2  11  13         31.32         40.39         3.97 o                         
   3  11  13        141.02        143.35         6.75 o                         
   4  11  13         11.90         12.36         2.58 o                         
   5  11  13          0.32          0.89         1.83 o                         
   6  11  13         39.53         39.36         2.94 o                         
   7  11  13         51.82         47.37         3.41 o                         
   8  11  13         13.57         12.67         2.29 o                         
  -8  12  13          2.08          3.65         1.37 o                         
  -7  12  13          4.38          4.84         1.91 o                         
  -6  12  13          1.68          1.53         1.81 o                         
  -5  12  13          5.66          4.94         1.73 o                         
  -4  12  13         19.72         21.52         2.29 o                         
  -3  12  13         97.14         96.70         5.21 o                         
  -2  12  13         12.28         14.79         2.74 o                         
  -1  12  13         16.76         27.30         3.49 o                         
   0  12  13         59.61         53.09         4.29 o                         
   1  12  13         52.12         52.69         4.43 o                         
   2  12  13        621.68        690.65        17.01 o                         
   3  12  13         75.34         66.27         4.00 o                         
   4  12  13         58.95         56.24         3.51 o                         
   5  12  13         97.56        103.89         5.21 o                         
   6  12  13         21.90         22.90         2.55 o                         
   7  12  13          2.18          3.29         1.91 o                         
  -7  13  13          0.00         -2.28         2.28 o                         
  -6  13  13         15.42         18.49         1.94 o                         
  -5  13  13          0.60          2.68         1.60 o                         
  -4  13  13          1.06         -2.57         3.18 o                         
  -3  13  13         57.62         68.94         5.48 o                         
  -2  13  13          8.22         12.07         2.97 o                         
  -1  13  13         56.88         65.04         8.39 o                         
   0  13  13        180.03        211.50         9.30 o                         
   1  13  13        272.86        310.07        12.03 o                         
   2  13  13          3.06         -0.97         2.27 o                         
   3  13  13         12.68         21.06         2.60 o                         
   4  13  13        150.10        160.10         5.63 o                         
   5  13  13          7.59         11.86         2.47 o                         
   6  13  13         20.86         13.91         1.99 o                         
  -5  14  13         19.53         17.67         3.40 o                         
  -4  14  13         87.13        109.03         8.50 o                         
  -3  14  13         97.81        101.89         6.30 o                         
  -2  14  13         11.16          8.44         2.27 o                         
  -1  14  13         83.81         95.83         4.58 o                         
   0  14  13         37.11         41.20         3.52 o                         
   1  14  13         17.10         19.10         2.42 o                         
   2  14  13         11.14          6.13         1.87 o                         
   3  14  13         45.66         36.46         2.72 o                         
   4  14  13          7.01          6.60         1.97 o                         
   5  14  13          1.97          0.10         1.93 o                         
  -3  15  13          0.00          0.23         1.24 o                         
  -2  15  13          5.49         11.32         5.98 o                         
  -1  15  13          0.03         -1.50         1.50 o                         
   0  15  13          2.56          3.42         1.54 o                         
   1  15  13          0.68          0.82         1.08 o                         
   2  15  13          9.92         12.39         2.04 o                         
   3  15  13         21.40         22.04         2.27 o                         
 -12   0  14         68.03         64.03         5.44 o                         
 -11   0  14          0.61          2.24         3.11 o                         
 -10   0  14         76.90         91.32         7.63 o                         
  -9   0  14        328.32        353.12        12.28 o                         
  -8   0  14        939.22        954.47        14.38 o                         
  -7   0  14        396.59        342.45         8.08 o                         
  -6   0  14        404.93        395.85         9.07 o                         
  -5   0  14        471.41        431.36        26.96 o                         
  -4   0  14         88.24        101.89        10.28 o                         
  -3   0  14       7216.56       7701.04        71.57 o                         
  -2   0  14       3776.55       4641.45       141.53 o                         
  -1   0  14         28.41         19.94         6.42 o                         
   0   0  14         25.66         21.18         4.11 o                         
   1   0  14        232.48        271.16        12.33 o                         
   2   0  14       1753.77       1959.93        29.64 o                         
   3   0  14         11.91          5.84         4.44 o                         
   4   0  14        783.74        957.71        34.48 o                         
   5   0  14       4029.80       4412.87       101.91 o                         
   6   0  14        388.43        344.93        10.42 o                         
   7   0  14        394.34        352.19        11.90 o                         
   8   0  14        381.12        388.42        17.46 o                         
   9   0  14         59.25         65.95         5.91 o                         
  10   0  14         44.29         40.02         4.50 o                         
  11   0  14          9.65         10.31         3.88 o                         
  12   0  14          5.41          3.52         1.88 o                         
 -12   1  14         71.54         72.98         4.10 o                         
 -11   1  14         82.53         79.60         5.28 o                         
 -10   1  14        513.39        556.04         9.68 o                         
  -9   1  14         32.40         38.54         2.87 o                         
  -8   1  14        114.27        113.85         3.92 o                         
  -7   1  14        226.69        200.00         4.64 o                         
  -6   1  14        421.77        387.98         5.89 o                         
  -5   1  14       1317.95       1360.27        28.85 o                         
  -4   1  14       1439.05       1546.61        34.31 o                         
  -3   1  14       1388.40       1787.12        31.36 o                         
  -2   1  14       9289.46      10345.27       124.54 o                         
  -1   1  14        286.54        261.47        10.83 o                         
   0   1  14          6.78         15.40         3.73 o                         
   1   1  14          1.11          1.57         2.37 o                         
   2   1  14       1007.98       1029.56        34.26 o                         
   3   1  14        403.26        460.30        36.12 o                         
   4   1  14        123.45        126.76        10.42 o                         
   5   1  14        778.37        836.67        27.07 o                         
   6   1  14        338.37        350.13         7.27 o                         
   7   1  14        320.63        314.11         7.66 o                         
   8   1  14          1.38          2.42         2.14 o                         
   9   1  14          5.31          8.58         2.23 o                         
  10   1  14         97.79        106.15         5.19 o                         
  11   1  14         15.41         12.81         2.13 o                         
  12   1  14          4.62          6.38         1.30 o                         
 -12   2  14          4.21          4.23         1.47 o                         
 -11   2  14         17.78         16.22         2.28 o                         
 -10   2  14          1.45          5.20         2.25 o                         
  -9   2  14         20.35         19.52         2.28 o                         
  -8   2  14         43.12         39.54         2.82 o                         
  -7   2  14         38.34         32.86         2.10 o                         
  -6   2  14        410.97        420.30         5.77 o                         
  -5   2  14        463.61        470.97        20.71 o                         
  -4   2  14        275.81        308.98        15.86 o                         
  -3   2  14        304.71        306.92        13.67 o                         
  -2   2  14      18717.90      20295.88       118.01 o                         
  -1   2  14       1167.53       1362.57        22.80 o                         
   0   2  14       3461.88       3559.56        42.89 o                         
   1   2  14       1204.73       1155.52        26.26 o                         
   2   2  14        124.08        112.78         8.63 o                         
   3   2  14       1810.19       2052.05        66.54 o                         
   4   2  14        186.15        225.87        26.06 o                         
   5   2  14        679.70        698.69        17.88 o                         
   6   2  14         15.11         18.31         2.24 o                         
   7   2  14        809.05        843.16        20.30 o                         
   8   2  14         16.70         24.86         2.86 o                         
   9   2  14         10.29         12.71         2.41 o                         
  10   2  14          0.00         -1.35         2.07 o                         
  11   2  14         19.56         16.49         2.28 o                         
  12   2  14          3.74          3.94         1.14 o                         
 -12   3  14         29.22         32.66         3.88 o                         
 -11   3  14         10.69         12.62         2.11 o                         
 -10   3  14         45.70         47.23         3.93 o                         
  -9   3  14          0.24          2.35         1.94 o                         
  -8   3  14        119.14        122.81         4.18 o                         
  -7   3  14        294.73        287.85         5.19 o                         
  -6   3  14          7.19          4.40         1.05 o                         
  -5   3  14        634.96        552.70        10.56 o                         
  -4   3  14         23.32         20.95         4.71 o                         
  -3   3  14        731.24        778.88        22.37 o                         
  -2   3  14        220.01        208.82        10.13 o                         
  -1   3  14       1693.34       1919.57        28.40 o                         
   0   3  14        415.43        440.13        18.31 o                         
   1   3  14        245.16        266.47        12.98 o                         
   2   3  14         86.85        112.73        10.63 o                         
   3   3  14        667.51        703.11        71.45 o                         
   4   3  14        198.04        227.43        17.97 o                         
   5   3  14        496.47        478.35         9.44 o                         
   6   3  14         88.33         85.64         3.79 o                         
   7   3  14        105.30        114.16         5.27 o                         
   8   3  14        428.82        481.70        18.00 o                         
   9   3  14         19.64         16.89         2.87 o                         
  10   3  14          8.52         10.14         2.27 o                         
  11   3  14          2.25          4.46         1.52 o                         
  12   3  14          1.47          0.25         4.53 o                         
 -12   4  14         11.71         16.39         2.63 o                         
 -11   4  14        132.37        137.98         6.47 o                         
 -10   4  14         19.23         29.15         3.19 o                         
  -9   4  14         39.47         37.64         3.00 o                         
  -8   4  14        372.77        352.34         6.30 o                         
  -7   4  14       1019.32        949.60         9.33 o                         
  -6   4  14         41.91         41.18         2.28 o                         
  -5   4  14       1841.10       1875.94        16.30 o                         
  -4   4  14        274.41        262.85        17.53 o                         
  -3   4  14       3450.32       4018.81        52.30 o                         
  -2   4  14       1387.35       1441.51        27.03 o                         
  -1   4  14       5704.80       6278.96        48.56 o                         
   0   4  14        604.52        624.79        20.29 o                         
   1   4  14        223.88        186.41        11.69 o                         
   2   4  14        317.63        340.26        16.25 o                         
   3   4  14        564.43        592.19        31.96 o                         
   4   4  14        151.01        128.77        13.65 o                         
   5   4  14         47.56         46.85         2.79 o                         
   6   4  14        534.68        559.92        10.77 o                         
   7   4  14        389.45        439.74        13.60 o                         
   8   4  14         35.94         40.63         4.81 o                         
   9   4  14          0.01          0.01         2.11 o                         
  10   4  14         31.65         37.94         3.26 o                         
  11   4  14         35.52         34.93         4.10 o                         
 -11   5  14          0.02         -0.19         3.42 o                         
 -10   5  14          7.19          7.05         2.78 o                         
  -9   5  14        156.63        160.19         5.47 o                         
  -8   5  14        201.39        193.63         5.17 o                         
  -7   5  14         14.41         12.81         1.66 o                         
  -6   5  14        132.26        127.79         3.99 o                         
  -5   5  14         12.71         10.67         1.57 o                         
  -4   5  14        812.62        812.18        11.24 o                         
  -3   5  14         63.95         55.75         5.65 o                         
  -2   5  14         79.49         77.53         6.52 o                         
  -1   5  14         10.32          8.65         2.71 o                         
   0   5  14        694.79        626.01        17.90 o                         
   1   5  14        452.73        435.72        18.67 o                         
   2   5  14        374.01        399.36        18.61 o                         
   3   5  14          7.01          2.10         4.97 o                         
   4   5  14        451.36        445.56        13.57 o                         
   5   5  14        118.01        119.74         4.59 o                         
   6   5  14         35.12         41.89         4.39 o                         
   7   5  14         45.45         42.59         4.77 o                         
   8   5  14          4.18          7.37         2.96 o                         
   9   5  14          6.64          9.56         2.13 o                         
  10   5  14          9.45         10.71         2.00 o                         
  11   5  14          7.33          3.01         1.11 o                         
 -11   6  14          0.44          1.71         3.06 o                         
 -10   6  14         31.99         32.01         3.78 o                         
  -9   6  14         13.73         14.23         2.38 o                         
  -8   6  14        141.74        138.03         5.21 o                         
  -7   6  14        333.38        347.64         6.70 o                         
  -6   6  14         45.02         41.70         2.67 o                         
  -5   6  14        545.26        468.96         7.36 o                         
  -4   6  14          9.26         10.72         3.16 o                         
  -3   6  14        656.36        642.76        11.33 o                         
  -2   6  14         93.38         99.80         9.45 o                         
  -1   6  14          5.97          9.10         3.49 o                         
   0   6  14        363.55        391.51        18.48 o                         
   1   6  14        608.82        584.68        23.01 o                         
   2   6  14         30.65         28.83         5.79 o                         
   3   6  14        642.68        640.57        13.56 o                         
   4   6  14         23.84         27.46         2.89 o                         
   5   6  14         13.54          9.70         2.01 o                         
   6   6  14          0.07          0.05         1.88 o                         
   7   6  14         13.87         15.10         3.43 o                         
   8   6  14          4.73          5.45         3.94 o                         
   9   6  14         26.98         27.64         3.62 o                         
  10   6  14         19.89         11.67         2.21 o                         
  11   6  14          0.75          0.15         0.90 o                         
 -11   7  14          1.60          0.69         1.61 o                         
 -10   7  14          0.11         -2.55         2.55 o                         
  -9   7  14          4.59          4.03         2.27 o                         
  -8   7  14          2.01          0.27         1.69 o                         
  -7   7  14        245.14        233.15         6.17 o                         
  -6   7  14         27.50         28.20         2.74 o                         
  -5   7  14       1484.37       1376.60        15.71 o                         
  -4   7  14        245.89        246.78         7.64 o                         
  -3   7  14       1100.81       1139.22        12.82 o                         
  -2   7  14       1019.96        944.84        11.83 o                         
  -1   7  14         53.20         59.73         3.42 o                         
   0   7  14         45.50         46.41         3.29 o                         
   1   7  14        130.20        118.15         4.45 o                         
   2   7  14         32.55         27.86         2.44 o                         
   3   7  14        126.10        122.48         4.82 o                         
   4   7  14         37.49         39.16         3.05 o                         
   5   7  14         13.00          9.70         1.90 o                         
   6   7  14        202.61        186.79         7.49 o                         
   7   7  14        135.05        141.42         6.21 o                         
   8   7  14         59.42         49.97         4.65 o                         
   9   7  14          0.04          0.94         1.84 o                         
  10   7  14          5.69          6.71         1.25 o                         
 -10   8  14         23.13         27.00         3.00 o                         
  -9   8  14          8.02          7.69         2.06 o                         
  -8   8  14          0.69         -1.28         3.01 o                         
  -7   8  14        227.62        222.14         8.25 o                         
  -6   8  14        483.98        459.62         9.55 o                         
  -5   8  14          0.66          1.21         1.60 o                         
  -4   8  14        215.26        199.42         6.11 o                         
  -3   8  14       1307.50       1313.84        17.08 o                         
  -2   8  14       2066.17       2062.25        17.69 o                         
  -1   8  14       1398.80       1382.48        15.32 o                         
   0   8  14        223.03        234.13         5.77 o                         
   1   8  14        149.86        130.72         4.36 o                         
   2   8  14         90.58         83.04         4.08 o                         
   3   8  14          8.43          7.63         1.86 o                         
   4   8  14          0.10         -3.22         4.87 o                         
   5   8  14         48.81         55.27         3.31 o                         
   6   8  14         99.83        103.21         5.38 o                         
   7   8  14         35.78         36.38         3.30 o                         
   8   8  14          1.76          1.41         1.72 o                         
   9   8  14          1.94          2.83         1.30 o                         
  10   8  14          1.80          0.64         0.88 o                         
 -10   9  14          0.77          3.13         2.09 o                         
  -9   9  14        138.21        147.46         8.79 o                         
  -8   9  14         58.23         61.84         4.27 o                         
  -7   9  14         59.97         47.89         3.43 o                         
  -6   9  14         58.20         48.74         3.00 o                         
  -5   9  14         69.73         73.57         3.63 o                         
  -4   9  14        185.22        185.17         5.54 o                         
  -3   9  14        397.84        392.37         8.49 o                         
  -2   9  14        160.81        174.42         5.37 o                         
  -1   9  14         99.95        120.74         5.07 o                         
   0   9  14        366.84        401.40        10.03 o                         
   1   9  14        156.14        163.84         5.99 o                         
   2   9  14          5.68          3.87         1.80 o                         
   3   9  14         27.27         31.80         3.68 o                         
   4   9  14          0.01          2.56         1.95 o                         
   5   9  14         13.22         11.39         2.45 o                         
   6   9  14          1.91          1.55         1.60 o                         
   7   9  14          0.72          2.28         1.43 o                         
   8   9  14          0.16          0.12         1.29 o                         
   9   9  14          5.56          7.05         1.20 o                         
  -9  10  14          0.14         -1.13         1.55 o                         
  -8  10  14         24.31         25.63         2.71 o                         
  -7  10  14          0.97          1.61         1.85 o                         
  -6  10  14        128.55        124.24         5.21 o                         
  -5  10  14        122.74        122.96         4.45 o                         
  -4  10  14        408.68        421.31         8.14 o                         
  -3  10  14        532.09        445.21         9.24 o                         
  -2  10  14        328.55        293.01         7.53 o                         
  -1  10  14         99.51         99.83         5.13 o                         
   0  10  14        172.15        174.75         7.77 o                         
   1  10  14        441.88        468.18        11.62 o                         
   2  10  14         19.66         22.08         3.05 o                         
   3  10  14         30.38         21.93         2.64 o                         
   4  10  14         46.86         43.48         4.28 o                         
   5  10  14         17.47         11.86         2.48 o                         
   6  10  14         18.94         22.98         2.74 o                         
   7  10  14          2.30          2.22         1.25 o                         
   8  10  14         21.73         18.43         2.20 o                         
   9  10  14          0.79          0.29         1.99 o                         
  -8  11  14          0.11         -0.74         1.00 o                         
  -7  11  14          9.02          6.34         3.51 o                         
  -6  11  14          0.08          1.14         1.30 o                         
  -5  11  14         83.03         71.59         3.90 o                         
  -4  11  14         26.30         18.85         2.08 o                         
  -3  11  14        274.28        306.44         7.52 o                         
  -2  11  14         14.08         18.22         3.62 o                         
  -1  11  14        422.55        385.65        12.73 o                         
   0  11  14         70.63         67.95         5.06 o                         
   1  11  14        156.09        161.23         7.35 o                         
   2  11  14          0.16          2.87         2.48 o                         
   3  11  14         30.86         30.10         3.44 o                         
   4  11  14         10.10          9.34         1.81 o                         
   5  11  14         36.20         41.67         3.78 o                         
   6  11  14          0.19         -0.08         1.80 o                         
   7  11  14         24.01         18.13         2.97 o                         
   8  11  14         33.82         29.09         5.71 o                         
  -7  12  14          3.32          6.58         1.86 o                         
  -6  12  14          5.40          4.20         1.64 o                         
  -5  12  14          6.74          8.64         1.90 o                         
  -4  12  14        200.90        182.65         5.79 o                         
  -3  12  14         10.61         21.10         2.87 o                         
  -2  12  14        128.38        132.27         6.33 o                         
  -1  12  14        285.30        309.27        11.68 o                         
   0  12  14         63.22         54.68         4.46 o                         
   1  12  14          1.20          1.43         2.89 o                         
   2  12  14         77.61         78.82         6.35 o                         
   3  12  14         52.92         55.66         4.10 o                         
   4  12  14         15.26         10.44         1.86 o                         
   5  12  14         18.78         16.94         2.51 o                         
   6  12  14          0.18         -1.67         1.67 o                         
   7  12  14          5.46          6.56         5.08 o                         
  -6  13  14          5.84          1.64         1.47 o                         
  -5  13  14          3.92          4.64         2.70 o                         
  -4  13  14         34.97         40.28         4.11 o                         
  -3  13  14        175.31        190.40         6.54 o                         
  -2  13  14         45.62         43.43         3.44 o                         
  -1  13  14         13.80         11.54         2.91 o                         
   0  13  14         18.87         15.19         2.37 o                         
   1  13  14         27.57         31.94         3.21 o                         
   2  13  14         22.10         20.46         2.54 o                         
   3  13  14         53.83         53.98         4.25 o                         
   4  13  14          6.11          8.13         2.17 o                         
   5  13  14          0.00         -1.84         1.96 o                         
   6  13  14         56.97         43.63         4.99 o                         
  -5  14  14          2.17         -2.10         2.10 o                         
  -4  14  14         28.37         35.81         3.43 o                         
  -3  14  14         40.58         54.13         7.48 o                         
  -2  14  14          0.13          4.54         3.15 o                         
  -1  14  14          2.70          1.82         1.55 o                         
   0  14  14         59.43         60.07         3.64 o                         
   1  14  14          3.60          2.89         2.69 o                         
   2  14  14          9.75          6.52         1.56 o                         
   3  14  14         36.91         39.40         2.67 o                         
   4  14  14          4.74          2.06         1.47 o                         
  -2  15  14          0.09          1.04         1.24 o                         
  -1  15  14          1.14         -0.41         1.41 o                         
   0  15  14          2.97          1.77         1.04 o                         
   1  15  14          4.96          5.58         1.96 o                         
   2  15  14          3.50          1.41         1.34 o                         
 -12   1  15         31.33         36.64         2.89 o                         
 -11   1  15         14.28         13.03         2.73 o                         
 -10   1  15         43.18         43.19         3.43 o                         
  -9   1  15        249.50        268.10         6.30 o                         
  -8   1  15         59.68         59.14         3.01 o                         
  -7   1  15         41.10         51.83         2.60 o                         
  -6   1  15        822.99        783.85         7.90 o                         
  -5   1  15        440.50        496.17        21.34 o                         
  -4   1  15         21.62         32.07         7.12 o                         
  -3   1  15       2545.28       2719.63        46.80 o                         
  -2   1  15        130.18        117.85         7.32 o                         
  -1   1  15       3916.82       3879.20        61.16 o                         
   0   1  15        342.82        376.09        12.11 o                         
   1   1  15          2.47          4.95         2.84 o                         
   2   1  15        384.63        395.40        13.21 o                         
   3   1  15        379.30        413.48        14.11 o                         
   4   1  15        947.91       1058.89        29.96 o                         
   5   1  15         72.15         67.21         4.74 o                         
   6   1  15         72.47         70.95         3.15 o                         
   7   1  15        100.95         90.88         4.52 o                         
   8   1  15        150.05        139.08         5.72 o                         
   9   1  15          0.31          2.75         1.92 o                         
  10   1  15          3.68         -0.82         2.13 o                         
  11   1  15          2.09          2.83         1.58 o                         
  12   1  15          1.90          2.77         1.38 o                         
 -12   2  15         34.02         41.64         3.02 o                         
 -11   2  15         11.38         17.62         2.28 o                         
 -10   2  15        109.92        114.81         4.87 o                         
  -9   2  15         42.43         45.61         2.96 o                         
  -8   2  15       1757.15       1822.30        16.15 o                         
  -7   2  15        480.74        460.94         6.85 o                         
  -6   2  15        876.97        839.25         8.25 o                         
  -5   2  15          1.20          0.71         2.26 o                         
  -4   2  15       1400.40       1539.53        46.89 o                         
  -3   2  15        709.79        774.96        22.24 o                         
  -2   2  15        324.30        325.71        17.68 o                         
  -1   2  15       3806.30       3769.48        39.71 o                         
   0   2  15          1.25          6.72         3.26 o                         
   1   2  15         74.79         73.64         7.02 o                         
   2   2  15          5.22         19.67         5.09 o                         
   3   2  15         82.29         98.49         8.52 o                         
   4   2  15         55.25         73.29        10.42 o                         
   5   2  15         16.49         10.99         1.86 o                         
   6   2  15         27.67         23.87         2.21 o                         
   7   2  15         48.94         49.18         3.19 o                         
   8   2  15         41.72         39.85         4.30 o                         
   9   2  15          6.17          4.97         2.36 o                         
  10   2  15        104.56        116.41         5.58 o                         
  11   2  15         18.57         14.06         2.58 o                         
  12   2  15          0.02         -1.85         1.85 o                         
 -12   3  15          3.07          4.27         1.87 o                         
 -11   3  15          0.03         -0.69         1.44 o                         
 -10   3  15         27.96         31.21         3.16 o                         
  -9   3  15        226.74        224.79         5.79 o                         
  -8   3  15        306.84        273.77         6.38 o                         
  -7   3  15        916.45        903.62         9.38 o                         
  -6   3  15        949.24        916.05         8.75 o                         
  -5   3  15        477.50        425.57         5.83 o                         
  -4   3  15       1257.87       1276.36        39.77 o                         
  -3   3  15          5.63          2.80         3.44 o                         
  -2   3  15        185.76        231.83        11.09 o                         
  -1   3  15          8.53         18.66         3.71 o                         
   0   3  15        326.15        352.63        14.96 o                         
   1   3  15       1930.39       2035.29        36.62 o                         
   2   3  15        353.55        385.42        16.80 o                         
   3   3  15         20.83         22.17         4.83 o                         
   4   3  15         81.99         95.90        17.93 o                         
   5   3  15        161.16        155.84         4.92 o                         
   6   3  15          0.18         -1.91         2.05 o                         
   7   3  15         59.20         58.44         6.50 o                         
   8   3  15        240.12        277.33        12.00 o                         
   9   3  15         74.04         70.58         4.66 o                         
  10   3  15          5.33          6.75         2.04 o                         
  11   3  15         10.31          9.27         1.76 o                         
 -12   4  15          0.00         -1.18         1.44 o                         
 -11   4  15         44.31         45.95         3.81 o                         
 -10   4  15          0.17          1.47         1.94 o                         
  -9   4  15          0.12          0.80         1.80 o                         
  -8   4  15         56.97         64.36         2.89 o                         
  -7   4  15        871.08        935.98         9.57 o                         
  -6   4  15        360.20        295.41         5.29 o                         
  -5   4  15        659.41        683.99         8.26 o                         
  -4   4  15         36.92         33.54         2.89 o                         
  -3   4  15       1141.59       1180.32        34.35 o                         
  -2   4  15          4.78          6.43         3.04 o                         
  -1   4  15          2.48          8.37         2.79 o                         
   0   4  15         21.13         41.38         5.17 o                         
   1   4  15        232.44        233.12        13.37 o                         
   2   4  15        142.35        156.16        11.40 o                         
   3   4  15          1.13          3.32         3.57 o                         
   4   4  15         61.09         65.26         5.05 o                         
   5   4  15         15.57         17.93         2.29 o                         
   6   4  15        378.52        366.25        12.75 o                         
   7   4  15          6.34          3.10         4.24 o                         
   8   4  15          1.43          1.11         2.56 o                         
   9   4  15          5.29          7.04         2.22 o                         
  10   4  15          7.75          7.97         1.96 o                         
  11   4  15          2.51          0.95         1.19 o                         
 -11   5  15         27.44         25.30         2.93 o                         
 -10   5  15        116.12        120.21         6.64 o                         
  -9   5  15         31.22         27.84         2.77 o                         
  -8   5  15        830.94        890.57        10.74 o                         
  -7   5  15        186.50        186.25         4.79 o                         
  -6   5  15       2345.70       2340.20        18.00 o                         
  -5   5  15       1529.19       1564.99        13.85 o                         
  -4   5  15       2181.26       2124.22        29.11 o                         
  -3   5  15         82.86         92.35         8.56 o                         
  -2   5  15       1065.28       1156.78        25.56 o                         
  -1   5  15        227.84        280.10        11.06 o                         
   0   5  15        599.93        603.31        21.82 o                         
   1   5  15        404.54        432.10        19.14 o                         
   2   5  15        101.88        103.22         9.78 o                         
   3   5  15        756.34        783.09        12.33 o                         
   4   5  15        183.60        167.13         6.21 o                         
   5   5  15          0.11         -0.01         1.56 o                         
   6   5  15         55.07         57.80         3.94 o                         
   7   5  15          0.23          0.27         2.30 o                         
   8   5  15          4.53          5.03         2.64 o                         
   9   5  15         93.45         93.24         4.89 o                         
  10   5  15         10.32          7.07         3.16 o                         
  11   5  15          0.18          0.76         1.85 o                         
 -11   6  15          0.40         -1.47         1.54 o                         
 -10   6  15         11.05         15.56         2.94 o                         
  -9   6  15          9.24         13.29         2.53 o                         
  -8   6  15        239.93        239.51         7.72 o                         
  -7   6  15        481.55        442.34         8.46 o                         
  -6   6  15       3540.16       3493.47        29.35 o                         
  -5   6  15        103.20         88.44         3.39 o                         
  -4   6  15        795.39        752.10        11.87 o                         
  -3   6  15        617.50        565.58         9.64 o                         
  -2   6  15       1086.34       1025.60        17.08 o                         
  -1   6  15         38.16         43.80         6.50 o                         
   0   6  15         10.59         13.48         4.73 o                         
   1   6  15         40.92         38.17         4.62 o                         
   2   6  15        491.66        528.50        12.13 o                         
   3   6  15         94.38        104.29         4.48 o                         
   4   6  15        236.42        229.07         7.26 o                         
   5   6  15          2.73          5.84         2.05 o                         
   6   6  15        311.00        299.75         9.06 o                         
   7   6  15         63.63         77.37         4.75 o                         
   8   6  15         64.63         69.78         5.60 o                         
   9   6  15          2.56          2.02         1.53 o                         
  10   6  15         18.06         17.30         1.82 o                         
  11   6  15          5.64          4.62         1.48 o                         
 -11   7  15          0.07         -0.22         3.48 o                         
 -10   7  15          0.13         -2.09         2.09 o                         
  -9   7  15         31.99         33.61         3.41 o                         
  -8   7  15         73.29         77.88         3.93 o                         
  -7   7  15          0.01         -1.32         1.69 o
[truncated: 301,807 more chars]
